# Supplementary material for: Mutation in FBXO32 causes dilated cardiomyopathy through up-regulation of ER-stress mediated apoptosis
Source: Commun Biol. 2021 Jul 16;4:884. doi: 10.1038/s42003-021-02391-9 (PMC8285540; doi:10.1038/s42003-021-02391-9)
Supplement: Supplementary file 4 — Supplementary Data 1 [file 42003_2021_2391_MOESM4_ESM.xls]

## Sheet: GO BP_L12_specific_3Venn_all_FA
Category	Term	Count	%	PValue	Genes	List Total	Pop Hits	Pop Total	Fold Enrichment	Bonferroni	Benjamini	FDR
GOTERM_BP_FAT	GO:0070647~protein modification by small protein conjugation or removal	311	8.59116	8.50682e-20	DZIP3, RNF217, MYLIP, CDC16, MED21, RNF213, CTNNB1, CUL3, CUL2, ZFP91, USP53, PELI2, PELI3, OGT, CRY1, CUL1, STAG1, GTPBP4, RNF220, ANAPC5, UBE2J1, UBR4, SKP2, UBR3, MED11, UBR2, UBR1, SKP1, BRAP, DCAF7, DCAF8, UBR7, HUWE1, UBR5, MED17, FBXL5, MAPK9, FBXL4, MKRN4P, FBXL7, PIAS2, AMFR, PIAS1, FBXL3, HFE, UBA6, UBA5, HSPA1A, RAB40B, PIN1, ARIH1, ARIH2, KBTBD4, KBTBD6, NUP50, KBTBD8, KBTBD7, TNKS, R…	3139	1031	16651	1.60011	8.6072e-16	8.6072e-16	1.73898e-16
GOTERM_BP_FAT	GO:0044248~cellular catabolic process	442	12.2099	3.96999e-19	RPL17, RPL15, MYLIP, CTNNB1, CUL3, OGN, CUL2, LSM5, LSM1, CUL1, ADAM9, ACAA2, PCBD1, MTPAP, ZHX2, UBE2J1, SKP2, SKP1, PPP1CA, NAPEPLD, RPS17, ABAT, PELO, YME1L1, ATPIF1, RAD23B, ACADSB, CYP1B1, HFE, UBA6, HADHA, HADHB, ARIH1, ARIH2, KBTBD4, GCSH, RCHY1, RPS24, GPD2, PAIP1, MAOA, MAOB, PCNP, HBA1, RPS6, UBE2L3, ATM, UPF3A, UPF3B, UBA1, MLYCD, SMURF2, TSG101, UBE2G1, UBE2G2, RNF181, RLIM, GTSE1, AU…	3139	1613	16651	1.45357	4.01684e-15	2.00842e-15	8.11551e-16
GOTERM_BP_FAT	GO:0046907~intracellular transport	437	12.0718	1.56783e-18	TGOLN2, RPL17, LTBP2, VPS54, RPL15, STOML2, SSR1, CTNNB1, CUL3, RUNDC1, PIK3C3, TLK1, OGT, RAB27A, SYK, OPA1, KIF5B, VPS45, UBE2J1, PCM1, CTDSPL2, SPAG9, MAPK1, UXT, SCYL2, RPS17, JUN, MAPK9, TRAPPC4, ATPIF1, TRAPPC3, TRAPPC2, RTP4, ERBB4, MTX1, CHCHD4, HSPA1L, ARIH2, GORASP1, SEC23IP, RPS24, MAP2K1, PCNT, NXF1, RPS6, UBE2L3, UPF3A, SRSF5, UPF3B, SRSF7, SRSF6, ARF4, SYTL5, MARCKS, AREG, SRSF1, CR…	3139	1602	16651	1.447	1.58633e-14	5.28778e-15	3.20498e-15
GOTERM_BP_FAT	GO:0044265~cellular macromolecule catabolic process	291	8.03867	3.91941e-18	RPL17, DZIP3, NELL1, RPL15, RNF217, MYLIP, CDC16, RNF213, ERLEC1, CTNNB1, CUL3, CUL2, HTRA2, RBM8A, RPL26L1, LSM5, LSM1, CUL1, ANAPC5, MTPAP, UBE2J1, UBR4, ZHX2, SKP2, UBR3, UBR2, SKP1, UBR1, HUWE1, RPS17, UBR5, FBXL5, FBXL4, FBXL7, PELO, YME1L1, ATPIF1, AMFR, PIAS1, FBXL3, RAD23B, HFE, UBA6, OAS2, UHMK1, ARIH1, ARIH2, KBTBD4, RCHY1, FBXO9, FBXO8, RPS24, FBXO7, PAIP1, NDFIP1, CDC23, PCNP, RPS6, U…	3139	971	16651	1.58973	3.96566e-14	9.91414e-15	8.0121e-15
GOTERM_BP_FAT	GO:0043933~macromolecular complex subunit organization	623	17.2099	4.42811e-18	OXA1L, AIF1, MED25, STOML2, CTNNB1, MAP3K7, CUL3, EPC1, EPC2, SH3BGR, VMA21, PQBP1, LUC7L2, TLK1, OGT, CAB39, DHX30, LUC7L3, IKBKAP, OPA1, BRAF, MAGI1, KIF5B, PCBD2, PCBD1, RCOR1, TADA2B, EIF2S3, HMG20A, SKP1, MECOM, CTNNA1, BCL2L11, ST13, SPAG9, PPP1CA, RPS17, JUN, MAPK9, ADSL, TRAPPC4, ATPIF1, MAPK8, EIF2AK2, ADAMTS2, TRAPPC3, TRAPPC2, HLA-DRA, RAD23B, CYP1B1, HLA-DRB1, TNRC18, CRTC1, HFE, CHCH…	3139	2467	16651	1.33958	4.48036e-14	8.96073e-15	9.052e-15
GOTERM_BP_FAT	GO:0032446~protein modification by small protein conjugation	269	7.43094	1.32427e-17	DZIP3, RNF217, MYLIP, CDC16, MED21, RNF213, CTNNB1, CUL3, ZFP91, CUL2, PELI2, PELI3, OGT, CRY1, CUL1, STAG1, GTPBP4, RNF220, ANAPC5, SKP2, UBR4, UBE2J1, UBR3, MED11, UBR2, SKP1, UBR1, BRAP, DCAF7, DCAF8, UBR7, HUWE1, UBR5, MED17, FBXL5, FBXL4, MKRN4P, FBXL7, PIAS2, AMFR, PIAS1, FBXL3, HFE, UBA6, UBA5, HSPA1A, RAB40B, PIN1, ARIH1, ARIH2, KBTBD4, KBTBD6, NUP50, KBTBD8, KBTBD7, TNKS, RCHY1, NUP54, B…	3139	886	16651	1.61053	1.33989e-13	2.23316e-14	2.70709e-14
GOTERM_BP_FAT	GO:0009057~macromolecule catabolic process	338	9.33702	2.05676e-16	RPL17, DZIP3, NELL1, RPL15, RNF217, MYLIP, CDC16, RNF213, ERLEC1, CTNNB1, CUL3, CUL2, OGN, CD44, HTRA2, RBM8A, RPL26L1, LSM5, LSM1, CUL1, ADAM9, ANAPC5, MTPAP, UBE2J1, UBR4, ZHX2, SKP2, UBR3, UBR2, UBR1, SKP1, PRELP, PGM2, HUWE1, RPS17, UBR5, FBXL5, FBXL4, FBXL7, ATPIF1, PELO, YME1L1, PIAS1, AMFR, FBXL3, RAD23B, PPP2R3A, HFE, UBA6, OAS2, UHMK1, PIN1, ARIH1, ARIH2, KBTBD4, RCHY1, FBXO9, FBXO8, RPS…	3139	1196	16651	1.49911	2.24665e-12	3.20965e-13	4.55191e-13
GOTERM_BP_FAT	GO:0051603~proteolysis involved in cellular protein catabolic process	207	5.71823	1.41572e-15	DZIP3, NELL1, RNF217, CDC16, MYLIP, RNF213, ERLEC1, CTNNB1, CUL3, CUL2, CUL1, ANAPC5, SKP2, UBR4, UBE2J1, UBR3, UBR2, SKP1, UBR1, HUWE1, UBR5, FBXL5, FBXL4, YME1L1, ATPIF1, FBXL7, AMFR, PIAS1, FBXL3, RAD23B, HFE, UBA6, ARIH1, ARIH2, KBTBD4, RCHY1, FBXO9, FBXO8, FBXO7, NDFIP1, CDC23, PCNP, CDC26, UBE2L3, RNF7, RNF5, UBA1, SMURF2, KIAA0368, TSG101, COPS3, UBE2G1, UBE2G2, VPS37A, RLIM, RNF181, PTEN,…	3139	653	16651	1.68154	1.46032e-11	1.82543e-12	2.95319e-12
GOTERM_BP_FAT	GO:0016567~protein ubiquitination	235	6.49171	2.17529e-15	DZIP3, RNF217, CDC16, MYLIP, MED21, RNF213, CUL3, ZFP91, CUL2, PELI2, PELI3, OGT, CRY1, CUL1, GTPBP4, RNF220, ANAPC5, SKP2, UBR4, UBE2J1, UBR3, MED11, UBR2, SKP1, UBR1, BRAP, DCAF7, DCAF8, UBR7, HUWE1, UBR5, MED17, FBXL5, FBXL4, MKRN4P, FBXL7, AMFR, FBXL3, HFE, UBA6, HSPA1A, RAB40B, PIN1, ARIH1, ARIH2, KBTBD4, KBTBD6, KBTBD8, KBTBD7, TNKS, RCHY1, BCOR, FBXO9, FBXO7, NDFIP1, CDC23, PCNP, CDC26, UB…	3139	771	16651	1.61682	2.24665e-11	2.49623e-12	4.54081e-12
GOTERM_BP_FAT	GO:0019941~modification-dependent protein catabolic process	188	5.19337	3.05108e-15	DZIP3, WFS1, BTRC, NELL1, RNF217, CDC16, MYLIP, UBQLN1, RNF213, ERLEC1, CTNNB1, KLHL7, CUL3, KLHL8, CUL2, FBXO21, FBXO22, RPS27A, RNF146, CUL1, RNF145, ANAPC5, USP1, SKP2, UBR4, UBE2J1, UBR3, UBR2, SKP1, SOCS5, UBR1, PSMA2, PSMA1, HUWE1, ARRB1, UBR5, PSMA4, PSMA3, FBXL5, FBXL4, FBXL7, NFE2L2, PIAS1, AMFR, RNF20, UBAP1L, FBXL3, ANAPC16, RAD23B, DERL1, GCLC, CACUL1, CLU, HFE, UBA6, KEAP1, PSMA7, TT…	3139	580	16651	1.71941	3.03297e-11	3.03302e-12	6.12843e-12
GOTERM_BP_FAT	GO:0006511~ubiquitin-dependent protein catabolic process	186	5.13812	3.07092e-15	DZIP3, WFS1, BTRC, NELL1, RNF217, CDC16, MYLIP, UBQLN1, RNF213, ERLEC1, CTNNB1, KLHL7, CUL3, KLHL8, CUL2, FBXO21, FBXO22, RPS27A, RNF146, CUL1, RNF145, ANAPC5, USP1, SKP2, UBR4, UBE2J1, UBR3, UBR2, SKP1, SOCS5, UBR1, PSMA2, PSMA1, HUWE1, ARRB1, UBR5, PSMA4, PSMA3, FBXL5, FBXL4, FBXL7, NFE2L2, PIAS1, AMFR, RNF20, UBAP1L, FBXL3, ANAPC16, RAD23B, DERL1, GCLC, CACUL1, CLU, HFE, UBA6, KEAP1, PSMA7, TT…	3139	572	16651	1.72491	3.14531e-11	2.85938e-12	6.35048e-12
GOTERM_BP_FAT	GO:0043632~modification-dependent macromolecule catabolic process	189	5.22099	6.32459e-15	DZIP3, WFS1, BTRC, NELL1, RNF217, CDC16, MYLIP, UBQLN1, RNF213, ERLEC1, CTNNB1, KLHL7, CUL3, KLHL8, CUL2, FBXO21, FBXO22, RPS27A, RNF146, CUL1, RNF145, ANAPC5, USP1, SKP2, UBR4, UBE2J1, UBR3, UBR2, SKP1, SOCS5, UBR1, PSMA2, PSMA1, HUWE1, ARRB1, UBR5, PSMA4, PSMA3, FBXL5, FBXL4, FBXL7, NFE2L2, PIAS1, AMFR, RNF20, UBAP1L, FBXL3, ANAPC16, RAD23B, DERL1, GCLC, CACUL1, CLU, PNPT1, HFE, UBA6, KEAP1, PS…	3139	588	16651	1.70504	6.40294e-11	5.33573e-12	1.29341e-11
GOTERM_BP_FAT	GO:0010467~gene expression	1183	32.6796	1.17954e-14	MEF2C, AIF1, MED25, SYNCRIP, MED23, RORA, WTAP, MED21, CUL3, MAP3K7, EPC1, CUL2, EPC2, MED28, DIRAS3, MAK16, PIK3C3, PQBP1, OGT, DHX30, TBPL1, RAB27A, STAG1, IKBKAP, PCBD2, BRAF, PCID2, PCBD1, MTPAP, ZNF791, MED11, MED14, MED13, MECOM, MAPK1, PPP1CA, EIF2AK1, ZNF789, DHX29, ASCC3, MED17, JUN, F3, RYR2, MAPK9, MAPK8, EIF2AK2, GATC, CYP1B1, TNRC18, ZNF133, CRTC1, ZNF131, CHCHD2, WARS2, CHCHD4, DUSP…	3139	5307	16651	1.18246	1.19072e-10	9.15945e-12	2.40585e-11
GOTERM_BP_FAT	GO:0051649~establishment of localization in cell	512	14.1436	1.20079e-14	TGOLN2, RPL17, LTBP2, VPS54, RPL15, STOML2, SSR1, CTNNB1, CUL3, RUNDC1, PIK3C3, TLK1, OGT, RAB27A, SYK, OPA1, KIF5B, BRAF, VPS45, UBE2J1, PCM1, BCL2L11, CTDSPL2, THY1, SPAG9, MAPK1, UXT, SCYL2, RPS17, JUN, MAPK9, RYR2, TRAPPC4, ATPIF1, MAPK8, TRAPPC3, UNC13A, TRAPPC2, RTP4, HLA-DRB1, ERBB4, MTX1, CACNB3, CHCHD4, HSPA1L, PFN2, ARIH2, GORASP1, SEC23IP, RPS24, MAP2K1, PCNT, MPC2, CCDC155, NXF1, RPS6…	3139	2020	16651	1.34452	1.21319e-10	8.66562e-12	2.45137e-11
GOTERM_BP_FAT	GO:0051641~cellular localization	621	17.1547	4.1357e-14	TGOLN2, MEF2C, RPL17, OXA1L, LTBP2, PPP2R5A, VPS54, RPL15, STOML2, SSR1, CTNNB1, CUL3, CCDC141, RUNDC1, PIK3C3, TLK1, OGT, RAB27A, SYK, OPA1, ROCK1, BRAF, KIF5B, VPS45, TTC7B, UBE2J1, SKP1, PCM1, CTNNA1, BCL2L11, CTDSPL2, THY1, UXT, SPAG9, MAPK1, SCYL2, RPS17, JUN, MAPK9, RYR2, TRAPPC4, ATPIF1, MAPK8, TRAPPC3, UNC13A, TRAPPC2, RTP4, HLA-DRB1, ERBB4, MTX1, CACNB2, HFE, CACNB3, CHCHD4, HSPA1L, PFN2…	3139	2548	16651	1.29283	4.19e-10	2.79333e-11	8.46545e-11
GOTERM_BP_FAT	GO:0044257~cellular protein catabolic process	210	5.8011	4.1393e-14	DZIP3, NELL1, RNF217, CDC16, MYLIP, RNF213, ERLEC1, CTNNB1, CUL3, CUL2, HTRA2, CUL1, ANAPC5, SKP2, UBR4, UBE2J1, UBR3, UBR2, SKP1, UBR1, HUWE1, UBR5, FBXL5, FBXL4, YME1L1, ATPIF1, FBXL7, AMFR, PIAS1, FBXL3, RAD23B, HFE, UBA6, ARIH1, ARIH2, KBTBD4, RCHY1, FBXO9, FBXO8, FBXO7, NDFIP1, CDC23, PCNP, CDC26, UBE2L3, RNF7, RNF5, UBA1, SMURF2, KIAA0368, TSG101, COPS3, UBE2G1, UBE2G2, VPS37A, RLIM, RNF181…	3139	685	16651	1.62621	4.19e-10	2.61875e-11	8.46545e-11
GOTERM_BP_FAT	GO:0030163~protein catabolic process	238	6.57459	7.97344e-14	DZIP3, NELL1, RNF217, CDC16, MYLIP, RNF213, ERLEC1, CTNNB1, CUL3, CUL2, HTRA2, CUL1, ADAM9, ANAPC5, SKP2, UBR4, UBE2J1, UBR3, UBR2, SKP1, UBR1, HUWE1, UBR5, FBXL5, FBXL4, YME1L1, ATPIF1, FBXL7, AMFR, PIAS1, FBXL3, RAD23B, PPP2R3A, HFE, UBA6, PIN1, ARIH1, ARIH2, KBTBD4, RCHY1, FBXO9, FBXO8, FBXO7, NDFIP1, CDC23, PCNP, CDC26, UBE2L3, RNF7, RNF5, UBA1, SMURF2, CREBRF, KIAA0368, TSG101, COPS3, UBE2G1…	3139	807	16651	1.56442	8.06546e-10	4.74439e-11	1.62947e-10
GOTERM_BP_FAT	GO:0016071~mRNA metabolic process	204	5.63536	1.76841e-13	RPL17, RPL15, SYNCRIP, WTAP, NONO, RBM8A, RPL26L1, LSM5, PQBP1, LUC7L2, SREK1IP1, LSM1, LUC7L3, CLNS1A, CHTOP, ZHX2, MTPAP, PPARGC1A, RPS17, PELO, FASTKD5, SRSF10, SRSF11, HSPA1A, UHMK1, HNRNPA3, AGGF1, HTATSF1, CDC40, RPS24, ZC3H14, PAIP1, YTHDC1, RPS6, HNRNPA1, HNRNPA0, ATM, UPF3A, SRSF5, UPF3B, SRSF7, SRSF6, POP4, SNRNP27, SRSF1, CRNKL1, CPEB3, ZMAT2, WBP4, YBX1, BAG4, RBM4B, QKI, ZFP36, SYMPK…	3139	669	16651	1.61753	1.78945e-09	9.94141e-11	3.61533e-10
GOTERM_BP_FAT	GO:0006464~cellular protein modification process	877	24.2265	4.91458e-13	MEF2C, AIF1, PPP2R5A, MYLIP, MED21, MAP3K7, CUL3, CUL2, EPC1, MAP3K6, DIRAS1, EPC2, MAP3K5, USP53, MAP3K4, DIRAS3, PIK3C3, PIK3CA, CAB39, OGT, CUL1, STAG1, IKBKAP, BRAF, UBE2J1, MED11, MECOM, PTPDC1, MARK4, BRAP, MARK1, THY1, MAPK1, PPP1CA, EIF2AK1, DCAF7, DCAF8, MAPK6, SCYL2, JUN, MED17, MAPK9, MAPK8, PPP2R5E, CHORDC1, EIF2AK2, PPP2R3A, DUSP12, DUSP11, ARIH1, ARIH2, PFN2, KBTBD4, KBTBD6, KBTBD8,…	3139	3828	16651	1.21528	4.97295e-09	2.61734e-10	1.00472e-09
GOTERM_BP_FAT	GO:0036211~protein modification process	877	24.2265	4.91458e-13	MEF2C, AIF1, PPP2R5A, MYLIP, MED21, MAP3K7, CUL3, CUL2, EPC1, MAP3K6, DIRAS1, EPC2, MAP3K5, USP53, MAP3K4, DIRAS3, PIK3C3, PIK3CA, CAB39, OGT, CUL1, STAG1, IKBKAP, BRAF, UBE2J1, MED11, MECOM, PTPDC1, MARK4, BRAP, MARK1, THY1, MAPK1, PPP1CA, EIF2AK1, DCAF7, DCAF8, MAPK6, SCYL2, JUN, MED17, MAPK9, MAPK8, PPP2R5E, CHORDC1, EIF2AK2, PPP2R3A, DUSP12, DUSP11, ARIH1, ARIH2, PFN2, KBTBD4, KBTBD6, KBTBD8,…	3139	3828	16651	1.21528	4.97295e-09	2.61734e-10	1.00472e-09
GOTERM_BP_FAT	GO:0006396~RNA processing	251	6.9337	4.00299e-11	RPL17, RPL15, SYNCRIP, INTS2, WTAP, NONO, DDX17, TRMT1L, MAK16, RBM8A, RPL26L1, LSM5, PQBP1, RPP30, LUC7L2, SREK1IP1, LSM1, DHX30, LUC7L3, CLNS1A, IKBKAP, CHTOP, GTPBP4, MTPAP, PPARGC1A, DHX29, TRMT11, RPS17, FASTKD5, SRSF10, FARS2, SRSF11, UBA5, HSPA1A, DUSP11, UHMK1, HNRNPA3, AGGF1, HTATSF1, CDC40, RPS24, ZC3H14, MAP2K1, YTHDC1, RPS6, HNRNPA1, HNRNPA0, RPF1, SRSF5, UPF3B, SRSF7, SRSF6, PTCD1, P…	3139	910	16651	1.46312	4.05022e-07	2.02511e-08	8.18295e-08
GOTERM_BP_FAT	GO:0043161~proteasome-mediated ubiquitin-dependent protein catabolic process	123	3.39779	4.31754e-11	DZIP3, WFS1, NELL1, BTRC, RNF217, CDC16, UBQLN1, ERLEC1, CTNNB1, CUL3, FBXO22, RPS27A, CUL1, RNF145, ANAPC5, UBE2J1, SKP2, UBR3, UBR2, UBR1, SOCS5, SKP1, PSMA2, PSMA1, ARRB1, PSMA4, PSMA3, FBXL5, FBXL7, PIAS1, AMFR, NFE2L2, FBXL3, ANAPC16, RAD23B, DERL1, GCLC, CLU, HFE, KEAP1, PSMA7, PSMB5, ARIH1, ARIH2, FBXW7, KBTBD4, PSMB2, TAF9, RCHY1, UBE2D1, FBXO9, CDC23, PCNP, CDC26, PSMB8, PSMB9, PSMC6, DN…	3139	370	16651	1.76341	4.36848e-07	2.08023e-08	8.82596e-08
GOTERM_BP_FAT	GO:0010498~proteasomal protein catabolic process	130	3.59116	5.34677e-11	DZIP3, WFS1, NELL1, BTRC, RNF217, UBQLN4, CDC16, UBQLN1, ERLEC1, CTNNB1, CUL3, FBXO22, RPS27A, CUL1, RNF145, ANAPC5, SKP2, UBE2J1, UBR3, UBR2, SKP1, UBR1, SOCS5, PSMA2, PSMA1, ARRB1, PSMA4, PSMA3, FBXL5, FBXL7, PIAS1, AMFR, NFE2L2, FBXL3, ANAPC16, RAD23B, DERL1, GCLC, CLU, HFE, KEAP1, PSMA7, PSMB5, ARIH1, FBXW7, ARIH2, KBTBD4, PSMB2, TAF9, RCHY1, UBE2D1, FBXO9, GABARAPL2, CDC23, PCNP, CDC26, PSMB…	3139	399	16651	1.7283	5.40986e-07	2.45903e-08	1.09299e-07
GOTERM_BP_FAT	GO:0043043~peptide biosynthetic process	195	5.38674	5.43855e-11	RPL17, MRPL42, PRR16, MALSU1, RPL15, SYNCRIP, GGT1, IARS2, EIF1AX, RPL26L1, MRPL36, RARA, MRPL39, MRPL32, EIF2B3, EIF2B4, MRPL34, MRPL35, MRPL50, RAN, EIF2S3, MAPK1, PPP1CA, EIF2AK1, DHX29, RPS17, RARS, EIF2S2, EIF2AK2, MRPL46, MRPL43, GATC, GGCT, FARS2, WARS2, UHMK1, QRSL1, MRPL54, RPS24, MAP2K1, PAIP1, EPRS, RPS6, LARP4B, PPA2, FXR1, UPF3A, GGT7, UPF3B, PTCD3, NCOR1, ZNF385A, CPEB3, EIF2D, QKI,…	3139	669	16651	1.54617	5.50272e-07	2.39249e-08	1.11175e-07
GOTERM_BP_FAT	GO:0045184~establishment of protein localization	496	13.7017	5.50585e-11	RPL17, OXA1L, LTBP2, PPP2R5A, PLEKHM1, VPS54, RPL15, SSR1, CTNNB1, RUNDC1, PIK3C3, TLK1, OGT, JAGN1, RAB27A, SYK, ADAM9, KIF5B, BRAF, ROCK1, VPS45, TTC7B, UBE2J1, PCM1, BCL2L11, CTDSPL2, MAPK1, RPS17, JUN, ABAT, MAPK9, RYR2, MAPK8, ATPIF1, RTP4, HLA-DRB1, ERBB4, MTX1, CACNB2, CHCHD4, ARFGEF2, ATP6V0B, HSPA1L, ARIH2, GORASP1, TNKS, SEC23IP, RPS24, PCNT, MPC2, RPS6, UBE2L3, ARF4, SYTL5, MARCKS, CRE…	3139	2041	16651	1.2891	5.57082e-07	2.32118e-08	1.12551e-07
GOTERM_BP_FAT	GO:0010608~posttranscriptional regulation of gene expression	148	4.0884	6.30176e-11	XPO1, PRR16, CNOT8, MALSU1, EIF5, PASK, EIF5B, EIF5A, SYNCRIP, CNOT1, RPS6KB1, RPS27L, IARS2, FOXO3, CNOT7, RBM8A, TIA1, TARDBP, RARA, PUM2, EIF2B3, RC3H1, RPS27A, EIF2B4, SAMD4A, PCID2, RAN, HNRNPA2B1, EEF2, YTHDF2, HNRNPR, PSMA2, MAPK1, PSMA1, PA2G4, PPP1CA, EIF2AK1, SERBP1, PSMA4, PSMA3, EIF2AK2, XRN1, LRPPRC, GATC, EIF4E3, TDRD7, HSPA1A, ANGEL2, PSMA7, WT1, CDC37, UHMK1, PSMB5, EIF3C, EIF3B, …	3139	473	16651	1.65978	6.37612e-07	2.55045e-08	1.28821e-07
GOTERM_BP_FAT	GO:0000209~protein polyubiquitination	92	2.54144	6.34306e-11	MKRN1, DZIP3, UBE2G1, BTRC, UBE2G2, RNF217, CDC16, MYLIP, RNF181, RLIM, RNF213, CUL3, ZFP91, SHARPIN, HAMP, PSMD1, PSMD2, PSMD7, FBXO22, RPS27A, CUL1, RNF146, RNF145, ANAPC5, HERC6, SKP2, UBE2F, UBR2, NPEPPS, SKP1, UBE2H, RBBP6, PSMA2, UBE2N, PSMA1, HUWE1, UBE2K, PSMA4, UBR5, PSMA3, FBXL4, UBE2W, SIAH1, PSME3, UBB, AMFR, PSME4, UBE2S, RNF20, NMI, XIAP, ANAPC13, UBE3A, PPIL2, PSMA7, TTC3, PSMB5, P…	3139	252	16651	1.93658	6.41791e-07	2.46843e-08	1.29666e-07
GOTERM_BP_FAT	GO:0006886~intracellular protein transport	276	7.62431	7.18629e-11	RPL17, LTBP2, FAM20B, RPL15, ERLEC1, SSR1, CTNNB1, KIF13A, RUNDC1, TRAK2, HTRA2, TRAK1, RPL26L1, RAB23, VPS13A, TLK1, STAM, OGT, RAB27A, SYK, KIF5B, RAN, VPS45, UBE2J1, OPTN, SYNJ2BP, PCM1, CTDSPL2, MAPK1, CD36, HUWE1, RPS17, UBR5, JUN, MAPK9, ATPIF1, SRP72, RTP4, ERBB4, MTX1, CHCHD4, RIMS2, CD74, CDC37, UHMK1, HSPA1L, SEMA5A, TRAM2, ARIH2, HNMT, NUP50, TMED10, NUP54, SEC23IP, RPS24, PLAGL2, FBXO…	3139	1026	16651	1.42696	7.27108e-07	2.69299e-08	1.46903e-07
GOTERM_BP_FAT	GO:0065003~macromolecular complex assembly	425	11.7403	1.21923e-10	OXA1L, AIF1, MED25, STOML2, CTNNB1, CUL3, PQBP1, SH3BGR, VMA21, LUC7L2, CAB39, OGT, DHX30, LUC7L3, IKBKAP, OPA1, MAGI1, PCBD2, BRAF, PCBD1, EIF2S3, CTNNA1, BCL2L11, ST13, SPAG9, RPS17, JUN, TRAPPC4, ADSL, MAPK9, ATPIF1, EIF2AK2, TRAPPC3, TRAPPC2, HLA-DRA, RAD23B, TNRC18, HLA-DRB1, CRTC1, HFE, CHCHD5, KCNJ2, PDSS1, PDSS2, PFN2, GORASP1, TCF4, CDC42EP3, SEC23IP, FH, DVL2, ATR, HBA1, ATM, FNIP1, FNI…	3139	1716	16651	1.31377	1.23361e-06	4.40577e-08	2.49236e-07
GOTERM_BP_FAT	GO:0070727~cellular macromolecule localization	403	11.1326	1.27719e-10	RPL17, OXA1L, LTBP2, PPP2R5A, RPL15, CTNNB1, SSR1, RUNDC1, PIK3C3, TLK1, OGT, SYK, RAB27A, KIF5B, BRAF, ROCK1, VPS45, TTC7B, UBE2J1, SKP1, CTNNA1, PCM1, BCL2L11, CTDSPL2, MAPK1, RPS17, JUN, RYR2, MAPK9, MAPK8, ATPIF1, RTP4, ERBB4, MTX1, HFE, CACNB2, CACNB3, CHCHD4, HSPA1L, ARIH2, OBSL1, TNKS, SEC23IP, RPS24, DVL2, PCNT, ATR, RPS6, UBE2L3, ATM, ARF4, SYTL5, MARCKS, ZNF385A, LZTS2, PDIA3, AP2S1, UB…	3139	1614	16651	1.3245	1.29226e-06	4.45607e-08	2.61084e-07
GOTERM_BP_FAT	GO:0006412~translation	187	5.16575	1.72147e-10	RPL17, MRPS34, MRPL42, PRR16, MRPS33, CNOT8, MALSU1, EIF5, RPL15, PASK, EIF5B, EIF5A, SYNCRIP, CNOT1, RPS6KB1, RPS27L, IARS2, CNOT7, MRPS30, SLC25A20, EIF1AX, SLC25A23, TIA1, MRPL36, RPL26L1, RARA, SLC25A27, PUM2, MRPL39, MRPL32, EIF2B3, MRPL34, RC3H1, RPS27A, EIF2B4, SAMD4A, MRPL35, RPL35A, MRPL50, RAN, HNRNPA2B1, EIF2S3, EEF2, YTHDF2, HNRNPR, RSL1D1, MAPK1, PPP1CA, SLC25A32, EIF2AK1, DHX29, RPS…	3139	643	16651	1.54269	1.74178e-06	5.80595e-08	3.51906e-07
GOTERM_BP_FAT	GO:0034613~cellular protein localization	399	11.0221	2.36767e-10	RPL17, OXA1L, LTBP2, PPP2R5A, RPL15, CTNNB1, SSR1, RUNDC1, PIK3C3, TLK1, OGT, SYK, RAB27A, KIF5B, BRAF, ROCK1, VPS45, TTC7B, UBE2J1, SKP1, CTNNA1, PCM1, BCL2L11, CTDSPL2, MAPK1, RPS17, JUN, RYR2, MAPK9, MAPK8, ATPIF1, RTP4, ERBB4, MTX1, HFE, CACNB2, CACNB3, CHCHD4, HSPA1L, ARIH2, OBSL1, TNKS, SEC23IP, RPS24, DVL2, PCNT, ATR, RPS6, UBE2L3, ARF4, SYTL5, MARCKS, LZTS2, PDIA3, AP2S1, UBE2G2, RTN2, GT…	3139	1602	16651	1.32117	2.39561e-06	7.72778e-08	4.84003e-07
GOTERM_BP_FAT	GO:0009894~regulation of catabolic process	155	4.28177	2.39232e-10	XPO1, CNOT8, ZC3HAV1, BTRC, NELL1, SNCA, RNF217, UBQLN4, CNOT1, CDC16, MYLIP, UBQLN1, CNOT7, ERLEC1, CSNK2A1, APOA5, OGT, INSR, FBXO22, RC3H1, RPS27A, CUL1, ADAM9, SPTLC1, ANAPC5, UBE2J1, FBP1, SKP1, SOCS5, HNRNPR, PPP1CB, PPARGC1A, PSMA2, PSMA1, PPP1CA, PSMA4, PSMA3, FBXL5, ATPIF1, NFE2L2, PIAS1, LRPPRC, ANAPC16, SNX9, RAD23B, PPP2R3A, GCLC, CLU, PNPT1, HFE, SNX1, TIMP4, KEAP1, SNX3, TIMP2, PSMA…	3139	510	16651	1.61217	2.42055e-06	7.56422e-08	4.89041e-07
GOTERM_BP_FAT	GO:0015031~protein transport	458	12.6519	2.39407e-10	RPL17, LTBP2, PLEKHM1, VPS54, RPL15, SSR1, CTNNB1, RUNDC1, PIK3C3, TLK1, JAGN1, OGT, RAB27A, ADAM9, SYK, KIF5B, VPS45, UBE2J1, PCM1, CTDSPL2, MAPK1, RPS17, JUN, ABAT, MAPK9, ATPIF1, RTP4, ERBB4, HLA-DRB1, MTX1, CHCHD4, ARFGEF2, ATP6V0B, HSPA1L, ARIH2, GORASP1, TNKS, SEC23IP, RPS24, PCNT, MPC2, RPS6, UBE2L3, ARF4, SYTL5, MARCKS, CREBRF, PDIA3, TSG101, AP2S1, UBE2G2, GTSE1, RTN2, EIF2D, COPB2, COPB…	3139	1880	16651	1.29228	2.42232e-06	7.34036e-08	4.89399e-07
GOTERM_BP_FAT	GO:0044085~cellular component biogenesis	675	18.6464	2.61272e-10	MEF2C, RPL17, OXA1L, AIF1, MALSU1, RPL15, MED25, STOML2, STRN, CTNNB1, CUL3, MAK16, CTGF, PIK3C3, VMA21, SH3BGR, PQBP1, LUC7L2, OGT, CAB39, DHX30, TBPL1, LUC7L3, IKBKAP, OPA1, ROCK1, BRAF, PCBD2, MAGI1, PCBD1, EIF2S3, PCM1, CTNNA1, PTPRO, BCL2L11, THY1, ST13, SPAG9, RPS17, JUN, MAPK9, ADSL, TRAPPC4, ATPIF1, EIF2AK2, TRAPPC3, TRAPPC2, HLA-DRA, RAD23B, ARHGEF26, HLA-DRB1, TNRC18, CRTC1, HFE, CHCHD5…	3139	2928	16651	1.22287	2.64354e-06	7.77513e-08	5.34095e-07
GOTERM_BP_FAT	GO:0034645~cellular macromolecule biosynthetic process	1091	30.1381	3.00773e-10	MEF2C, MED25, SYNCRIP, MED23, RORA, MED21, CUL3, MAP3K7, EPC1, CUL2, EPC2, MAP3K4, MED28, PIK3C3, PQBP1, OGT, TBPL1, STAG1, IKBKAP, PCBD2, PCID2, PCBD1, MTPAP, UBE2J1, ZNF791, MED11, MED14, MED13, MECOM, MAPK1, PPP1CA, EIF2AK1, ZNF789, DHX29, ASCC3, MED17, JUN, RYR2, MAPK9, MAPK8, EIF2AK2, GATC, CYP1B1, TNRC18, ZNF133, CRTC1, ZNF131, CHCHD2, WARS2, ASXL2, ZNF529, PAIP1, ZNF121, EPM2A, ESRRG, ZNF5…	3139	5013	16651	1.15445	3.04321e-06	8.69491e-08	6.14843e-07
GOTERM_BP_FAT	GO:0006397~mRNA processing	145	4.00552	3.08551e-10	RNMT, PRPF4B, SNRPD3, RBM5, SYNCRIP, RBM7, WTAP, SMNDC1, PNN, NONO, DDX23, RBM8A, TIA1, TARDBP, DNAJC8, PSIP1, LSM5, PQBP1, SRRM1, LUC7L2, DDX20, LSM1, SREK1IP1, LUC7L3, CLNS1A, SNRPA1, CHTOP, HNRNPA2B1, MTPAP, CSTF2T, HNRNPR, PPARGC1A, RBPMS, SNRPB, CELF2, SLU7, RNF20, SNRPE, FASTKD5, SRSF10, SRSF11, PNPT1, HSPA1A, UHMK1, HNRNPA3, HNRNPM, HNRNPK, METTL3, AGGF1, CNOT6L, HTATSF1, CDC40, HNRNPD, PP…	3139	470	16651	1.63651	3.12192e-06	8.672e-08	6.30744e-07
GOTERM_BP_FAT	GO:0043604~amide biosynthetic process	206	5.69061	9.28373e-10	RPL17, MRPL42, PRR16, MALSU1, RPL15, SYNCRIP, GGT1, IARS2, EIF1AX, MRPL36, RPL26L1, RARA, MRPL39, MRPL32, EIF2B3, MRPL34, EIF2B4, MRPL35, MRPL50, RAN, EIF2S3, MAPK1, PPP1CA, EIF2AK1, DHX29, RPS17, RARS, EIF2S2, EIF2AK2, MRPL46, MRPL43, GATC, GGCT, FARS2, WARS2, UHMK1, QRSL1, NMRAL1, MRPL54, RPS24, MAP2K1, PAIP1, EPRS, RPS6, LARP4B, PPA2, FXR1, UPF3A, GGT7, UPF3B, PTCD3, NCOR1, ZNF385A, CPEB3, ORM…	3139	738	16651	1.48068	9.39324e-06	2.53872e-07	1.89779e-06
GOTERM_BP_FAT	GO:0016070~RNA metabolic process	1015	28.0387	9.53441e-10	MEF2C, MED25, SYNCRIP, MED23, RORA, WTAP, MED21, CUL3, MAP3K7, EPC1, CUL2, EPC2, MED28, MAK16, PQBP1, OGT, DHX30, TBPL1, STAG1, IKBKAP, PCBD2, PCBD1, PCID2, MTPAP, ZNF791, MED11, MED14, MED13, MECOM, MAPK1, ZNF789, DHX29, ASCC3, MED17, JUN, RYR2, MAPK9, MAPK8, EIF2AK2, GATC, CYP1B1, TNRC18, ZNF133, CRTC1, ZNF131, CHCHD2, WARS2, DUSP11, ASXL2, ZC3H14, ZNF529, PAIP1, ZNF121, ESRRG, ZNF521, UBE2L3, …	3139	4649	16651	1.15813	9.64687e-06	2.53866e-07	1.94904e-06
GOTERM_BP_FAT	GO:0031329~regulation of cellular catabolic process	120	3.31492	1.52811e-09	CNOT8, ZC3HAV1, NELL1, BTRC, SNCA, RNF217, UBQLN4, CNOT1, CDC16, MYLIP, CNOT7, UBQLN1, APOA5, FBXO22, INSR, RC3H1, RPS27A, CUL1, ADAM9, SPTLC1, ANAPC5, SOCS5, SKP1, HNRNPR, PPP1CB, PSMA2, PSMA1, PPP1CA, PSMA4, PSMA3, FBXL5, ATPIF1, PIAS1, NFE2L2, LRPPRC, ANAPC16, SNX9, RAD23B, GCLC, CLU, PNPT1, HFE, TIMP4, KEAP1, TIMP2, PSMA7, TIMP3, ARNT, PSMB5, ARIH1, ARIH2, FBXW7, PSMB2, IDH1, CCDC22, TAF9, RC…	3139	377	16651	1.68845	1.54613e-05	3.96447e-07	3.12378e-06
GOTERM_BP_FAT	GO:0008104~protein localization	573	15.8287	1.7815e-09	RPL17, OXA1L, LTBP2, PPP2R5A, PLEKHM1, VPS54, RPL15, SSR1, CTNNB1, RUNDC1, PIK3C3, TLK1, OGT, JAGN1, RAB27A, SYK, ADAM9, KIF5B, BRAF, ROCK1, VPS45, TTC7B, UBE2J1, SKP1, PCM1, CTNNA1, BCL2L11, CTDSPL2, MAPK1, RPS17, JUN, ABAT, MAPK9, RYR2, ATPIF1, MAPK8, RTP4, HLA-DRB1, ERBB4, MTX1, CACNB2, HFE, CACNB3, CHCHD4, ARFGEF2, ATP6V0B, HSPA1L, ARIH2, GORASP1, OBSL1, TNKS, SEC23IP, RPS24, DVL2, PCNT, MPC2…	3139	2459	16651	1.23608	1.8025e-05	4.5063e-07	3.64176e-06
GOTERM_BP_FAT	GO:0071822~protein complex subunit organization	411	11.3536	1.96908e-09	OXA1L, AIF1, MED25, STOML2, CTNNB1, CUL3, SH3BGR, VMA21, CAB39, OGT, IKBKAP, OPA1, MAGI1, PCBD2, BRAF, PCBD1, CTNNA1, BCL2L11, ST13, SPAG9, PPP1CA, JUN, TRAPPC4, MAPK9, ADSL, ATPIF1, EIF2AK2, ADAMTS2, TRAPPC3, TRAPPC2, HLA-DRA, CYP1B1, HLA-DRB1, CRTC1, HFE, CHCHD5, KCNJ2, PDSS1, PDSS2, PFN2, GORASP1, SEC23IP, CDC42EP3, FH, DVL2, HBA1, FNIP1, FNIP2, COL14A1, CLGN, AREG, LIMA1, AP2S1, SYNJ1, NAP1L1…	3139	1684	16651	1.29464	1.9923e-05	4.85931e-07	4.02523e-06
GOTERM_BP_FAT	GO:0042787~protein ubiquitination involved in ubiquitin-dependent protein catabolic process	80	2.20994	2.48257e-09	DZIP3, BTRC, RNF217, CDC16, MYLIP, RNF181, PTEN, KLHL7, CUL3, KLHL8, CUL2, RMND5A, KLHL28, PSMD1, PSMD2, PSMD7, FBXO22, RPS27A, RNF146, CUL1, RNF145, ANAPC5, HERC6, UBR4, HERC4, SKP1, RBBP6, PSMA2, PSMA1, PDCL3, HUWE1, PSMA4, UBR5, PSMA3, SIAH1, PSME3, UBB, AMFR, PSME4, ANAPC16, CACUL1, CLU, HFE, UBA6, KEAP1, PSMA7, SUFU, PSMB5, ARIH1, PSMF1, ARIH2, FBXW7, KBTBD4, PSMB2, HECTD2, RNF11, HECTD4, CC…	3139	222	16651	1.91155	2.51183e-05	5.98063e-07	5.0749e-06
GOTERM_BP_FAT	GO:1903320~regulation of protein modification by small protein conjugation or removal	94	2.59669	2.56187e-09	HSP90AB1, WFS1, TOLLIP, CDC14B, BTRC, CDC16, UBQLN1, PTEN, CTNNB1, PRMT3, ZYG11B, BAG5, HAMP, PSMD1, PSMD2, OGT, CRY1, PSMD7, FBXO22, RPS27A, CUL1, GTPBP4, ANAPC5, SKP2, UBE2I, SKP1, ARRDC4, ARRDC3, PSMA2, UFL1, UBE2N, PSMA1, DCUN1D1, PDCL3, ARRB1, PSMA4, UBR5, PSMA3, MAPK9, PSME3, UBB, PSME4, PIAS1, DCUN1D4, RNF20, UBE2S, ANAPC16, NMI, GCLC, DERL1, XIAP, UBE3A, CLU, HFE, FKBP1A, HSPA1A, PSMA7, F…	3139	276	16651	1.80662	2.59207e-05	6.02814e-07	5.237e-06
GOTERM_BP_FAT	GO:0033036~macromolecule localization	648	17.9006	3.26141e-09	RPL17, OXA1L, LTBP2, PPP2R5A, PLEKHM1, VPS54, RPL15, STOML2, SSR1, CTNNB1, RUNDC1, PIK3C3, TLK1, OGT, JAGN1, MAP2K6, RAB27A, SYK, ADAM9, ROCK1, BRAF, KIF5B, VPS45, TTC7B, UBE2J1, SKP1, PCM1, CTNNA1, BCL2L11, CTDSPL2, MAPK1, PITPNM3, RPS17, JUN, ABAT, MAPK9, RYR2, ATPIF1, MAPK8, RTP4, HLA-DRB1, ERBB4, MTX1, CACNB2, HFE, CACNB3, CHCHD4, ARFGEF2, ATP6V0B, HSPA1L, ARIH2, GORASP1, OBSL1, TNKS, SEC23IP…	3139	2835	16651	1.21247	3.29984e-05	7.49976e-07	6.66702e-06
GOTERM_BP_FAT	GO:0008380~RNA splicing	124	3.42541	3.40853e-09	PRPF4B, SNRPD3, RBM5, SYNCRIP, RBM7, WTAP, SMNDC1, PNN, NONO, DDX23, RBM8A, TIA1, TARDBP, DNAJC8, PQBP1, PSIP1, LSM5, SRRM1, LUC7L2, DDX20, LSM1, SREK1IP1, LUC7L3, CLNS1A, SNRPA1, HNRNPA2B1, PPARGC1A, HNRNPR, RBPMS, SNRPB, CELF2, SLU7, SNRPE, SRSF10, SRSF11, HSPA1A, UHMK1, WT1, RRAGC, HNRNPA3, HNRNPM, HNRNPK, METTL3, HTATSF1, CDC40, HNRNPD, PPIL3, HNRNPC, DDX41, CSTF3, SAP18, YTHDC1, SNW1, CASC3,…	3139	398	16651	1.65268	3.44869e-05	7.66388e-07	6.96775e-06
GOTERM_BP_FAT	GO:0006518~peptide metabolic process	222	6.1326	3.99897e-09	RPL17, MRPL42, PRR16, MALSU1, RPL15, SYNCRIP, GGT1, IARS2, EIF1AX, MRPL36, RPL26L1, ERAP1, RARA, MRPL39, MRPL32, EIF2B3, MRPL34, EIF2B4, MRPL35, MRPL50, RAN, EIF2S3, MAPK1, PPP1CA, EIF2AK1, DHX29, RPS17, RARS, EIF2S2, EIF2AK2, MRPL46, UNC13A, MRPL43, GATC, GGCT, FARS2, WARS2, UHMK1, QRSL1, MRPL54, IDH1, RPS24, MAP2K1, PAIP1, EPRS, RPS6, LARP4B, PPA2, FXR1, UPF3A, GGT7, UPF3B, PTCD3, NCOR1, ZNF385…	3139	821	16651	1.43436	4.04607e-05	8.79599e-07	8.17474e-06
GOTERM_BP_FAT	GO:1903322~positive regulation of protein modification by small protein conjugation or removal	73	2.01657	4.34944e-09	TOLLIP, CDC14B, WFS1, BTRC, CDC16, UBQLN1, PTEN, HAMP, PSMD1, PSMD2, PSMD7, FBXO22, RPS27A, CUL1, ANAPC5, SKP2, UBE2I, ARRDC4, SKP1, ARRDC3, PSMA2, UBE2N, PSMA1, DCUN1D1, ARRB1, PSMA4, PSMA3, PSME3, UBB, PSME4, PIAS1, DCUN1D4, UBE2S, RNF20, ANAPC16, NMI, DERL1, XIAP, UBE3A, CLU, FKBP1A, PSMA7, TSPYL5, PIN1, ARNT, PSMB5, PSMF1, FBXW7, PSMB2, CCDC22, RCHY1, TRAF6, UBE2D1, BUB3, AIMP2, NDFIP1, CDC23…	3139	198	16651	1.95572	4.40066e-05	9.36332e-07	8.89117e-06
GOTERM_BP_FAT	GO:0022607~cellular component assembly	604	16.6851	6.30263e-09	MEF2C, OXA1L, AIF1, MED25, STOML2, STRN, CTNNB1, CUL3, CTGF, PIK3C3, PQBP1, SH3BGR, VMA21, LUC7L2, OGT, CAB39, DHX30, TBPL1, LUC7L3, IKBKAP, OPA1, ROCK1, MAGI1, PCBD2, BRAF, PCBD1, EIF2S3, PCM1, CTNNA1, PTPRO, BCL2L11, THY1, ST13, SPAG9, RPS17, JUN, MAPK9, ADSL, TRAPPC4, ATPIF1, EIF2AK2, TRAPPC3, TRAPPC2, HLA-DRA, RAD23B, ARHGEF26, HLA-DRB1, TNRC18, CRTC1, HFE, CHCHD5, HSPA1A, KCNJ2, PDSS1, PDSS2…	3139	2630	16651	1.21823	6.37679e-05	1.32854e-06	1.28839e-05
GOTERM_BP_FAT	GO:0043488~regulation of mRNA stability	58	1.60221	7.01924e-09	E2F1, XPO1, CPEB3, SYNCRIP, YBX1, TARDBP, PSMD1, ANP32A, PSMD2, QKI, PUM2, PSMD7, RC3H1, RPS27A, SAMD4A, ZFP36, PCID2, YTHDF2, EXOSC1, HNRNPR, PSMA2, PSMA1, PSMA4, SERBP1, PSMA3, PSME3, PSME4, UBB, XRN1, YWHAZ, HSPA1A, PSMA7, ANGEL2, PSMB5, ZFP36L2, PSMF1, SET, METTL3, CNOT6L, PSMB2, HNRNPD, HNRNPC, APEX1, TNPO1, HSPA8, ZC3H14, RBM24, PAIP1, ELAVL1, PSMB8, HNRNPA0, PSMB9, PSMC6, PSMD11, PSMC3, PS…	3139	145	16651	2.12182	7.10182e-05	1.4494e-06	1.43488e-05
GOTERM_BP_FAT	GO:0033554~cellular response to stress	454	12.5414	7.67281e-09	MEF2C, XRCC5, AIF1, STOML2, MPV17, RORA, SSR1, CITED2, MAP3K7, CUL2, MAP3K6, MAP3K5, EPC2, MAP3K4, CTGF, PIK3C3, PIK3CA, TLK1, CAB39, OGT, CUL1, MAP2K6, SYK, MAP2K5, ACAA2, MAGI3, OPA1, BRAF, UBE2J1, SKP1, CTNNA1, MECOM, BCL2L11, SPAG9, MAPK1, PPP1CA, EIF2AK1, ASCC3, F3, JUN, MAPK9, MAPK8, ATPIF1, EIF2AK2, CHORDC1, RAD23B, CYP1B1, HFE, CHCHD2, HSPA1A, UBA5, BCL2L2, HSPA1L, DIABLO, FAM162A, RCHY1,…	3139	1906	16651	1.26352	7.76304e-05	1.55267e-06	1.56848e-05
GOTERM_BP_FAT	GO:0031396~regulation of protein ubiquitination	87	2.40331	7.80105e-09	HSP90AB1, CDC14B, WFS1, BTRC, CDC16, UBQLN1, PTEN, PRMT3, ZYG11B, BAG5, HAMP, PSMD1, PSMD2, OGT, CRY1, PSMD7, FBXO22, RPS27A, CUL1, GTPBP4, ANAPC5, SKP2, ARRDC4, SKP1, ARRDC3, PSMA2, UFL1, UBE2N, PSMA1, DCUN1D1, PDCL3, ARRB1, PSMA4, UBR5, PSMA3, MAPK9, PSME3, UBB, PSME4, DCUN1D4, UBE2S, RNF20, ANAPC16, NMI, GCLC, DERL1, XIAP, UBE3A, CLU, HFE, FKBP1A, HSPA1A, PSMA7, FEM1B, TSPYL5, SUFU, PIN1, PSMB…	3139	254	16651	1.81691	7.89279e-05	1.54767e-06	1.5947e-05
GOTERM_BP_FAT	GO:0042176~regulation of protein catabolic process	116	3.20442	9.11855e-09	XPO1, NELL1, BTRC, RNF217, UBQLN4, CDC16, MYLIP, UBQLN1, ERLEC1, CSNK2A1, FBXO22, RPS27A, CUL1, ADAM9, ANAPC5, UBE2J1, SOCS5, SKP1, PSMA2, PSMA1, PSMA4, PSMA3, FBXL5, ATPIF1, PIAS1, NFE2L2, ANAPC16, SNX9, RAD23B, PPP2R3A, GCLC, CLU, HFE, SNX1, TIMP4, KEAP1, SNX3, TIMP2, PSMA7, SOX9, TIMP3, PIN1, PSMB5, ARIH1, FBXW7, ARIH2, PSMB2, CCDC22, TAF9, RCHY1, UBE2D1, ODC1, GABARAPL2, PTPN3, NDFIP1, CDC23,…	3139	371	16651	1.65857	9.22572e-05	1.77426e-06	1.86402e-05
GOTERM_BP_FAT	GO:0000375~RNA splicing, via transesterification reactions	99	2.73481	1.29417e-08	PRPF4B, SNRPD3, RBM5, SYNCRIP, RBM7, WTAP, PNN, SMNDC1, NONO, DDX23, RBM8A, DNAJC8, PQBP1, PSIP1, LSM5, LUC7L2, SRRM1, DDX20, LSM1, LUC7L3, CLNS1A, SNRPA1, HNRNPA2B1, HNRNPR, RBPMS, SNRPB, CELF2, SLU7, SNRPE, SRSF10, SRSF11, UHMK1, HNRNPA3, HNRNPM, HNRNPK, METTL3, HTATSF1, CDC40, HNRNPD, PPIL3, HNRNPC, DDX41, CSTF3, YTHDC1, SAP18, SNW1, CASC3, HNRNPA1, RBMX, HNRNPA0, SNURF, PPIE, PPIH, HNRNPH3, S…	3139	304	16651	1.72747	0.000130936	2.47065e-06	2.64556e-05
GOTERM_BP_FAT	GO:0043487~regulation of RNA stability	59	1.62983	1.8663e-08	E2F1, XPO1, CPEB3, SYNCRIP, YBX1, DKC1, TARDBP, PSMD1, ANP32A, PSMD2, QKI, PUM2, PSMD7, RC3H1, RPS27A, SAMD4A, ZFP36, PCID2, YTHDF2, EXOSC1, HNRNPR, PSMA2, PSMA1, PSMA4, SERBP1, PSMA3, PSME3, PSME4, UBB, XRN1, YWHAZ, HSPA1A, PSMA7, ANGEL2, PSMB5, ZFP36L2, PSMF1, SET, METTL3, CNOT6L, PSMB2, HNRNPD, HNRNPC, TNPO1, APEX1, HSPA8, ZC3H14, RBM24, PAIP1, ELAVL1, PSMB8, HNRNPA0, PSMB9, PSMC6, PSMD11, PSM…	3139	152	16651	2.05901	0.000188814	3.49689e-06	3.81511e-05
GOTERM_BP_FAT	GO:0007005~mitochondrion organization	208	5.74586	1.99108e-08	MRPL42, OXA1L, FAM20B, MALSU1, SNCA, MPV17, STOML2, TMEM11, HTRA2, COL4A3BP, MRPL36, PIK3CA, MRPL39, OGT, MRPL32, MRPL34, APOO, MRPL35, ACAA2, MRPL50, OPA1, SYNJ2BP, OPTN, PPARGC1A, BCL2L11, PPARGC1B, HUWE1, JUN, MAPK9, YME1L1, MAPK8, ATPIF1, FASTKD5, MRPL46, MRPL43, GATC, SIVA1, ERBB4, GGCT, MTX1, CHCHD2, HSPA1A, CHCHD5, CHCHD4, CDC37, HSPA1L, QRSL1, ARIH2, HNMT, DNAAF2, MRPL54, FAM162A, FBXO7, …	3139	773	16651	1.42736	0.000201437	3.66286e-06	4.07019e-05
GOTERM_BP_FAT	GO:0006091~generation of precursor metabolites and energy	117	3.23204	2.04454e-08	FASTKD3, FASTKD1, OXA1L, GNPDA1, FASTKD2, SNCA, PASK, PDX1, COX5B, PDHB, UQCR10, SLC25A23, PIK3CA, SLC25A27, OGT, PDHA1, INSR, RPS27A, FECH, SUCLG2, FBP1, PPP1R3A, PPP1CC, PPP1CB, PPARGC1A, PGM2, PPP1CA, NNT, DLD, ATP5C1, ADSL, ATPIF1, FASTKD5, MDH2, PFKFB2, PNPT1, CHCHD5, SDHAF2, EPM2AIP1, ARNT, PPP1R3C, TPI1, PPP1R3F, GYS1, IDH1, FH, EPM2A, AK2, DLAT, TEFM, VCP, COA6, COX6A2, NCOR1, PTGES3, UQC…	3139	380	16651	1.63324	0.000206846	3.69405e-06	4.17948e-05
GOTERM_BP_FAT	GO:0031398~positive regulation of protein ubiquitination	67	1.85083	2.14373e-08	CDC14B, WFS1, BTRC, CDC16, UBQLN1, PTEN, HAMP, PSMD1, PSMD2, PSMD7, FBXO22, RPS27A, CUL1, ANAPC5, SKP2, ARRDC4, SKP1, ARRDC3, PSMA2, UBE2N, PSMA1, DCUN1D1, ARRB1, PSMA4, PSMA3, PSME3, UBB, PSME4, DCUN1D4, UBE2S, RNF20, ANAPC16, NMI, DERL1, XIAP, UBE3A, CLU, FKBP1A, PSMA7, TSPYL5, PIN1, PSMB5, PSMF1, FBXW7, PSMB2, CCDC22, RCHY1, TRAF6, UBE2D1, BUB3, AIMP2, NDFIP1, CDC23, MALT1, CDC26, UBE2L3, PSMB…	3139	182	16651	1.95278	0.000216879	3.80529e-06	4.38223e-05
GOTERM_BP_FAT	GO:0000398~mRNA splicing, via spliceosome	97	2.67956	2.73182e-08	PRPF4B, SNRPD3, RBM5, SYNCRIP, RBM7, WTAP, PNN, NONO, DDX23, RBM8A, DNAJC8, PQBP1, PSIP1, LSM5, LUC7L2, SRRM1, DDX20, LUC7L3, CLNS1A, SNRPA1, HNRNPA2B1, HNRNPR, RBPMS, SNRPB, SLU7, CELF2, SNRPE, SRSF10, SRSF11, UHMK1, HNRNPA3, HNRNPM, HNRNPK, METTL3, HTATSF1, CDC40, HNRNPD, PPIL3, HNRNPC, DDX41, CSTF3, YTHDC1, SAP18, SNW1, CASC3, HNRNPA1, RBMX, HNRNPA0, SNURF, PPIE, PPIH, HNRNPH3, SRSF5, UPF3B, H…	3139	300	16651	1.71514	0.000276368	4.76561e-06	5.58443e-05
GOTERM_BP_FAT	GO:0000377~RNA splicing, via transesterification reactions with bulged adenosine as nucleophile	97	2.67956	2.73182e-08	PRPF4B, SNRPD3, RBM5, SYNCRIP, RBM7, WTAP, PNN, NONO, DDX23, RBM8A, DNAJC8, PQBP1, PSIP1, LSM5, LUC7L2, SRRM1, DDX20, LUC7L3, CLNS1A, SNRPA1, HNRNPA2B1, HNRNPR, RBPMS, SNRPB, SLU7, CELF2, SNRPE, SRSF10, SRSF11, UHMK1, HNRNPA3, HNRNPM, HNRNPK, METTL3, HTATSF1, CDC40, HNRNPD, PPIL3, HNRNPC, DDX41, CSTF3, YTHDC1, SAP18, SNW1, CASC3, HNRNPA1, RBMX, HNRNPA0, SNURF, PPIE, PPIH, HNRNPH3, SRSF5, UPF3B, H…	3139	300	16651	1.71514	0.000276368	4.76561e-06	5.58443e-05
GOTERM_BP_FAT	GO:0009896~positive regulation of catabolic process	105	2.90055	3.58305e-08	CNOT8, ZC3HAV1, BTRC, SNCA, RNF217, CNOT1, MYLIP, CDC16, CNOT7, UBQLN1, CSNK2A1, APOA5, FBXO22, INSR, RC3H1, RPS27A, CUL1, ADAM9, SPTLC1, ANAPC5, SOCS5, SKP1, HNRNPR, PSMA2, PSMA1, PSMA4, PSMA3, FBXL5, ATPIF1, PIAS1, NFE2L2, ANAPC16, SNX9, GCLC, PPP2R3A, PNPT1, CLU, SNX1, KEAP1, PSMA7, SOX9, ARNT, PSMB5, ARIH1, ARIH2, FBXW7, PSMB2, CCDC22, RCHY1, UBE2D1, NDFIP1, CDC23, CDC26, PSMB8, PSMB9, PSMC6,…	3139	334	16651	1.6676	0.000362467	6.1446e-06	7.3245e-05
GOTERM_BP_FAT	GO:1903047~mitotic cell cycle process	232	6.40884	3.72806e-08	DYNC1LI1, RAD51C, CHMP3, AIF1, CHMP5, CDC16, CUL3, CUL2, CCSAP, H2AFY, CUL1, STAG1, ANAPC5, PCID2, RAN, GTPBP8, RINT1, SKP2, GPR132, SKP1, OPTN, PCM1, DCTN3, MARK4, DCTN1, RGCC, CNTROB, NEK9, FBXL7, PIAS1, NEK4, NEK3, NEK1, HUS1, PLAGL1, NUP50, PBRM1, SKA2, TNKS, NUP54, NUDC, FBXO7, PCNT, KLF11, TAOK3, CDC23, CDC26, RPS6, ATM, TMOD3, MAP4, MAP9, ZNF385A, BACH1, LZTS2, MITD1, PTEN, GTSE1, TRIAP1, …	3139	887	16651	1.38744	0.000377134	6.28674e-06	7.62095e-05
GOTERM_BP_FAT	GO:0044772~mitotic cell cycle phase transition	147	4.06077	3.93624e-08	DYNC1LI1, RAD51C, CNOT8, CTDSPL, AIF1, BTRC, CNOT1, RPS6KB1, RPS27L, CDC16, CNOT7, CUL3, PRKAR2B, CUL2, CSNK2A1, ORC5, RPS27A, CUL1, ANAPC5, PCID2, RINT1, SKP2, GPR132, SKP1, OPTN, PCM1, DCTN3, PKIA, RNASEH2B, PPP1CB, MARK4, DCTN1, PSMA2, PSMA1, PSMA4, FGFR1OP, RGCC, PSMA3, FBXL7, PIAS1, SMARCA4, ANAPC16, CACUL1, HUS1, ENSA, PSMA7, ITGB1, PLAGL1, PSMB5, DDX3X, CNOT6L, NPM1, PSMB2, CLASP2, UBE2D1,…	3139	511	16651	1.52597	0.000398189	6.52897e-06	8.04651e-05
GOTERM_BP_FAT	GO:0022613~ribonucleoprotein complex biogenesis	139	3.83978	5.30704e-08	RPL17, XPO1, FASTKD2, MALSU1, SNRPD3, EIF5, RPL15, RBM5, CNOT1, RPS27L, CNOT7, DDX28, DDX23, MAK16, MRPL36, PQBP1, PSIP1, RPL26L1, RPP30, TFB2M, LUC7L2, PUM2, DDX20, DHX30, RC3H1, RPS27A, LUC7L3, CLNS1A, RPL35A, GTPBP4, RRP1, RAN, EIF2S3, DIS3L, BICD1, RSL1D1, PA2G4, RPS17, RIOK3, SNRPB, CELF2, SLU7, SNRPE, SRSF10, MRPS11, RIOK2, EIF3C, PPAN, EIF3B, DDX49, DDX3X, RPL7, CNOT6L, EIF3H, EIF3E, NPM1,…	3139	479	16651	1.53932	0.000536822	8.66071e-06	0.000108487
GOTERM_BP_FAT	GO:0043603~cellular amide metabolic process	255	7.0442	6.0862e-08	RPL17, MRPL42, PRR16, MALSU1, RPL15, SYNCRIP, GGT1, IARS2, HTRA2, RBM8A, EIF1AX, COL4A3BP, MRPL36, RPL26L1, ERAP1, RARA, MRPL39, MRPL32, EIF2B3, MRPL34, EIF2B4, MRPL35, MRPL50, RAN, EIF2S3, MAPK1, PPP1CA, EIF2AK1, DHX29, RPS17, RARS, EIF2S2, DLD, EIF2AK2, MRPL46, MRPL43, UNC13A, GATC, GGCT, FARS2, WARS2, UHMK1, QRSL1, NMRAL1, MRPL54, TMED10, IDH1, RPS24, MAP2K1, PAIP1, EPRS, RPS6, LARP4B, PPA2, F…	3139	997	16651	1.35673	0.000615612	9.77458e-06	0.000124415
GOTERM_BP_FAT	GO:0051171~regulation of nitrogen compound metabolic process	951	26.2707	7.51289e-08	MEF2C, AIF1, MED25, SYNCRIP, MED23, RORA, WTAP, MED21, MAP3K7, CUL3, CUL2, EPC1, EPC2, MAP3K4, MED28, PQBP1, PIK3CA, OGT, TBPL1, STAG1, IKBKAP, PCBD2, PCBD1, PCID2, ZNF791, MED11, MED14, MED13, MECOM, MAPK1, PPP1CA, EIF2AK1, ZNF789, ASCC3, MED17, JUN, ABAT, RYR2, MAPK9, MAPK8, EIF2AK2, GATC, CYP1B1, TNRC18, ZNF133, CRTC1, ZNF131, CHCHD2, ASXL2, ZC3H14, ZNF529, PAIP1, ZNF121, ESRRG, ZNF521, ATR, U…	3139	4410	16651	1.14391	0.000759865	1.18773e-05	0.000153579
GOTERM_BP_FAT	GO:0044770~cell cycle phase transition	153	4.22652	7.53527e-08	DYNC1LI1, RAD51C, CNOT8, CTDSPL, AIF1, BTRC, CNOT1, RPS6KB1, RPS27L, CDC16, CNOT7, CUL3, PRKAR2B, CUL2, CSNK2A1, ORC5, H2AFY, RPS27A, CUL1, ANAPC5, PCID2, RINT1, SKP2, GPR132, SKP1, OPTN, PCM1, DCTN3, PKIA, RNASEH2B, PPP1CB, MARK4, DCTN1, PSMA2, PSMA1, PSMA4, FGFR1OP, RGCC, PSMA3, FBXL7, PIAS1, SMARCA4, ANAPC16, CACUL1, HUS1, ENSA, PSMA7, ITGB1, PLAGL1, PSMB5, FBXW7, DDX3X, CNOT6L, NPM1, PSMB2, C…	3139	542	16651	1.49741	0.000762128	1.17295e-05	0.000154037
GOTERM_BP_FAT	GO:0010604~positive regulation of macromolecule metabolic process	643	17.7624	9.71047e-08	MEF2C, PPP2R5A, AIF1, NAA15, ZNF639, MED25, NAA16, STOML2, SYNCRIP, RORA, MYLIP, MED21, CTNNB1, CITED2, MAP3K7, PGR, MAP3K6, EPC1, DIRAS1, MAP3K5, MAP3K4, FLI1, CTGF, PIK3CA, OGT, CAB39, CUL1, MAP2K6, RAB27A, SYK, STAG1, ADAM9, MAP2K5, BRAF, PCBD2, PCBD1, PCID2, TADA2B, SKP2, MED14, MED13, SKP1, MECOM, BCL2L11, SPAG9, MAPK1, SCYL2, MED17, F3, JUN, MAPK9, ATPIF1, MAPK8, EIF2AK2, PPP2R3A, ERBB4, ER…	3139	2869	16651	1.18886	0.000982023	1.48863e-05	0.000198502
GOTERM_BP_FAT	GO:0031331~positive regulation of cellular catabolic process	88	2.43094	1.02784e-07	PPARA, CNOT8, ZC3HAV1, CPEB3, BTRC, SNCA, RNF217, CNOT1, CDC16, CNOT7, UBQLN1, PTEN, HAMP, PSMD1, APOA5, PSMD2, PSMD7, FBXO22, INSR, RC3H1, RPS27A, CUL1, ADAM9, ZFP36, SPTLC1, ANAPC5, SOCS5, SKP1, HNRNPR, PSMA2, PSMA1, DACT1, BTG2, ZFAND2A, PSMA4, PSMA3, FBXL5, PSME3, ATPIF1, UBB, PSME4, NFE2L2, PIAS1, ANAPC16, SNX9, GCLC, PNPT1, CLU, KEAP1, RDX, PSMA7, ARNT, PSMB5, SUMO2, ARIH1, ZFP36L2, PSMF1, …	3139	271	16651	1.72251	0.00103943	1.55219e-05	0.000210113
GOTERM_BP_FAT	GO:0032268~regulation of cellular protein metabolic process	542	14.9724	1.28032e-07	MEF2C, PPP2R5A, AIF1, MALSU1, SYNCRIP, MYLIP, CTNNB1, MAP3K7, CUL3, MAP3K6, DIRAS1, MAP3K5, MAP3K4, DIRAS3, CTGF, PIK3CA, OGT, CAB39, CUL1, MAP2K6, SYK, ADAM9, MAP2K5, IKBKAP, MAGI3, BRAF, ROCK1, PCID2, TADA2B, SKP2, SKP1, MECOM, BCL2L11, THY1, SPAG9, MAPK1, PPP1CA, EIF2AK1, F3, JUN, MAPK9, ATPIF1, PPP2R5E, MAPK8, CHORDC1, EIF2AK2, GATC, RAD23B, PPP2R3A, ERBB4, ERBB3, HFE, HSPA1A, ARIH1, PFN2, AR…	3139	2375	16651	1.21056	0.00129459	1.90502e-05	0.000261724
GOTERM_BP_FAT	GO:1901990~regulation of mitotic cell cycle phase transition	97	2.67956	1.33879e-07	E2F1, RAD51C, DYNC1LI1, CNOT8, CTDSPL, AIF1, BTRC, RPS27L, CNOT1, CDC16, CNOT7, PTEN, GTSE1, ZNF207, CUL3, ANKRD17, TRIAP1, CSNK2A1, PRMT2, PLRG1, PSMD1, PSMD2, BRD7, BRD4, TPR, PSMD7, RPS27A, CUL1, ZW10, ANAPC5, PCID2, RINT1, GPR132, SKP1, CDK4, RNASEH2B, PKIA, PSMA2, PSMA1, CCND1, DACT1, BTG2, CCND2, PSMA4, PSMA3, RGCC, CNOT11, PSME3, UBB, PSME4, SMARCA4, BID, ANAPC16, HUS1, CDC73, RDX, PSMA7, …	3139	309	16651	1.66518	0.00135367	1.96316e-05	0.000273677
GOTERM_BP_FAT	GO:0051443~positive regulation of ubiquitin-protein transferase activity	43	1.18785	1.42983e-07	ANAPC16, CDC14B, BTRC, CDC16, PSMA7, PTEN, PIN1, PSMB5, PSMF1, FBXW7, PSMB2, PSMD1, PSMD2, UBE2D1, PSMD7, RPS27A, CUL1, BUB3, ANAPC5, CDC23, SKP1, ARRDC4, CDC26, UBE2L3, ARRDC3, PSMB8, PSMB9, PSMA2, UBE2N, PSMA1, DCUN1D1, PSMC6, PSMD11, PSMC3, PSMA4, PSMC2, PSMD10, PSMA3, PSME3, UBB, PSME4, UBE2S, DCUN1D4	3139	102	16651	2.23623	0.00144565	2.06669e-05	0.000292287
GOTERM_BP_FAT	GO:0000278~mitotic cell cycle	246	6.79558	1.44025e-07	DYNC1LI1, RAD51C, CHMP3, AIF1, CHMP5, CDC16, CTNNB1, CUL3, CUL2, CCSAP, H2AFY, CUL1, STAG1, ANAPC5, PCID2, RAN, GTPBP8, RINT1, SKP2, GPR132, OPTN, SKP1, PCM1, DCTN3, MARK4, DCTN1, RGCC, CNTROB, NEK9, FBXL7, PIAS1, NEK4, NEK3, NEK1, HUS1, ANGEL2, PIN1, PLAGL1, NUP50, OBSL1, PBRM1, SKA2, TNKS, NUP54, PPP2R2C, NUDC, FBXO7, PCNT, KLF11, TAOK3, CDC23, CDC26, RPS6, ATM, TMOD3, MAP4, MAP9, ZNF385A, BACH…	3139	965	16651	1.35225	0.00145618	2.05244e-05	0.000294417
GOTERM_BP_FAT	GO:1901987~regulation of cell cycle phase transition	102	2.81768	1.69509e-07	RAD51C, DYNC1LI1, CNOT8, AIF1, CTDSPL, BTRC, RPS27L, CNOT1, CDC16, CNOT7, CUL3, CSNK2A1, H2AFY, RPS27A, CUL1, ANAPC5, PCID2, RINT1, GPR132, SKP1, RNASEH2B, PKIA, PSMA2, PSMA1, PSMA4, PSMA3, RGCC, SMARCA4, ANAPC16, HUS1, PSMA7, PSMB5, PLAGL1, FBXW7, DDX3X, CNOT6L, NPM1, PSMB2, UBE2D1, TFDP1, FBXO7, PTPN6, ZNF830, TAOK3, CDC23, CDC26, PSMB8, ATM, PSMB9, PAGR1, PSMC6, CDKN1B, PLK2, PSMC3, PSMC2, TMO…	3139	331	16651	1.63464	0.00171362	2.38204e-05	0.000346512
GOTERM_BP_FAT	GO:0051246~regulation of protein metabolic process	574	15.8564	1.77542e-07	MEF2C, PPP2R5A, AIF1, MALSU1, SYNCRIP, MYLIP, CTNNB1, MAP3K7, CUL3, MAP3K6, DIRAS1, MAP3K5, MAP3K4, DIRAS3, CTGF, PIK3CA, OGT, CAB39, CUL1, MAP2K6, SYK, ADAM9, MAP2K5, IKBKAP, MAGI3, BRAF, ROCK1, PCID2, TADA2B, SKP2, UBE2J1, SKP1, MECOM, BCL2L11, THY1, SPAG9, MAPK1, PPP1CA, EIF2AK1, F3, JUN, MAPK9, ATPIF1, PPP2R5E, MAPK8, CHORDC1, EIF2AK2, GATC, RAD23B, PPP2R3A, ERBB4, ERBB3, HFE, HSPA1A, ARIH1, …	3139	2538	16651	1.19969	0.00179476	2.46076e-05	0.000362934
GOTERM_BP_FAT	GO:0022618~ribonucleoprotein complex assembly	72	1.98895	2.01702e-07	SRSF1, FASTKD2, CRNKL1, SNRPD3, DICER1, EIF5, RBM5, RPS27L, CNOT1, CNOT7, EIF2D, LSM14A, DDX28, DDX23, PRMT5, EDC3, PQBP1, PSIP1, LUC7L2, DDX20, PUM2, DHX30, DYNC1H1, RC3H1, LUC7L3, CLNS1A, EIF2S3, PRPF3, MRPS7, BICD1, C1QBP, RPS17, RPL3L, SNRPB, CELF2, SLU7, SNRPE, SRSF10, MRPS11, PRPF19, EIF3C, MRPL11, PPAN, SF3B1, SCAF11, EIF3B, DDX3X, EIF3H, CNOT6L, EIF3E, CDC40, NPM1, AGO1, TAF9, RPL5, AGO4,…	3139	211	16651	1.81009	0.00203874	2.75783e-05	0.000412321
GOTERM_BP_FAT	GO:0065009~regulation of molecular function	640	17.6796	3.05903e-07	MEF2C, CTHRC1, OXA1L, PPP2R5A, MED25, ITSN2, CTNNB1, B2M, MAP3K7, CUL3, MAP3K6, DIRAS1, MAP3K5, RUNDC1, MAP3K4, DIRAS3, CTGF, VMA21, PIK3CA, OGT, CAB39, CUL1, MAP2K6, SYK, ADAM9, MAP2K5, IKBKAP, ROCK1, BRAF, SCN2B, KIF5B, PCBD1, PCID2, SIPA1L2, MED13, SKP1, BCL2L11, THY1, SPAG9, MAPK1, PPP1CA, JUN, F3, MAPK9, RYR2, TRAPPC4, ATPIF1, PPP2R5E, MAPK8, CHORDC1, EIF2AK2, RALGPS1, PPP2R3A, CYP1B1, ARHGE…	3139	2875	16651	1.18084	0.00309034	4.12675e-05	0.000625329
GOTERM_BP_FAT	GO:0015980~energy derivation by oxidation of organic compounds	86	2.37569	3.0906e-07	FASTKD3, PTGES3, UQCRC2, COX11, OXA1L, FASTKD1, FASTKD2, PHKB, LEPR, SNCA, PASK, UQCRFS1, COX5B, NDUFAF1, PDHB, MTFR1, DNAJC15, UQCR10, NDUFS4, FXN, NDUFS8, CAT, PDHA1, DHTKD1, SUCLA2, NDUFS2, INSR, RPS27A, NDUFS1, COX15, ACADM, SUCLG2, ALDH5A1, COX20, ND2, CYCS, PPP1R3A, PFKM, PPP1CC, PPARGC1A, PPP1CB, PGM2, PPP1CA, NNT, UQCRH, DLD, ADSL, GNAS, UBB, FASTKD5, MDH2, PMPCB, NDUFB3, NDUFB4, NDUFB5, …	3139	269	16651	1.69588	0.00312218	4.11448e-05	0.000631782
GOTERM_BP_FAT	GO:0071826~ribonucleoprotein complex subunit organization	74	2.0442	3.11777e-07	SRSF1, FASTKD2, CRNKL1, SNRPD3, DICER1, EIF5, RBM5, RPS27L, CNOT1, CNOT7, EIF2D, LSM14A, DDX28, DDX23, PRMT5, EDC3, PQBP1, PSIP1, LUC7L2, DDX20, PUM2, DHX30, DYNC1H1, RC3H1, LUC7L3, CLNS1A, KIF5B, EIF2S3, PRPF3, MRPS7, BICD1, C1QBP, RPS17, RPL3L, SNRPB, CELF2, SLU7, SNRPE, SRSF10, MRPS11, PRPF19, EIF3C, MRPL11, GFM2, PPAN, SF3B1, SCAF11, EIF3B, DDX3X, EIF3H, CNOT6L, EIF3E, CDC40, NPM1, AGO1, TAF9…	3139	221	16651	1.77619	0.00314959	4.09674e-05	0.000637336
GOTERM_BP_FAT	GO:1903050~regulation of proteolysis involved in cellular protein catabolic process	76	2.09945	3.1667e-07	HSP90AB1, BTRC, NELL1, UBQLN4, RNF217, CDC16, UBQLN1, PTEN, TMF1, BAG5, PSMD1, PSMD2, DDA1, PSMD7, FBXO22, RPS27A, CUL1, ANAPC5, SOCS5, SKP1, PSMA2, UFL1, PSMA1, PDCL3, UBE2K, ZFAND2A, PSMA4, PSMA3, PSME3, ATPIF1, UBB, NFE2L2, PSME4, PIAS1, ANAPC16, RAD23B, GCLC, UBE3A, CLU, HFE, KEAP1, PSMA7, SUFU, PSMB5, SUMO2, ARIH1, PSMF1, ARIH2, SUMO1, FBXW7, N4BP1, PSMB2, TAF9, CCDC22, RCHY1, UBE2D1, BUB3, …	3139	229	16651	1.76046	0.00319894	4.1077e-05	0.000647339
GOTERM_BP_FAT	GO:0044093~positive regulation of molecular function	430	11.8785	3.54983e-07	MEF2C, CTHRC1, MED25, ITSN2, CTNNB1, B2M, MAP3K7, MAP3K6, DIRAS1, MAP3K5, RUNDC1, MAP3K4, CTGF, PIK3CA, CAB39, OGT, MAP2K6, CUL1, ADAM9, MAP2K5, SYK, KIF5B, BRAF, SIPA1L2, SKP1, BCL2L11, THY1, SPAG9, MAPK1, F3, JUN, RYR2, TRAPPC4, MAPK8, EIF2AK2, RALGPS1, ERBB4, ARHGEF26, ERBB3, ARHGEF25, CRTC1, HFE, CACNB2, HSPA1A, DUSP12, ARFGEF2, ADAP1, PFN2, DIABLO, TNKS, FAM162A, CDC42EP3, DVL2, MAP2K1, TAOK…	3139	1847	16651	1.23495	0.00358527	4.54637e-05	0.000725657
GOTERM_BP_FAT	GO:0022402~cell cycle process	328	9.06077	3.60079e-07	RAD51C, DYNC1LI1, CHMP3, CHMP5, AIF1, MED25, CDC16, CTNNB1, KIF13A, CUL3, CUL2, CTGF, CCSAP, PIK3C3, H2AFY, CAB39, CRY1, CUL1, MAP2K6, STAG1, ANAPC5, PCID2, RAN, GTPBP8, RINT1, SKP2, GPR132, UBR2, OPTN, SKP1, PCM1, DCTN3, MARK4, VASH1, DCTN1, BCL2L11, CNTROB, RGCC, NEK9, FBXL7, PIAS1, CHORDC1, NEK4, NEK3, NEK1, HUS1, UHMK1, PIN1, PLAGL1, MACF1, NUP50, OBSL1, PBRM1, SKA2, TNKS, NUP54, NUDC, FBXO7,…	3139	1359	16651	1.28028	0.00363666	4.554e-05	0.000736076
GOTERM_BP_FAT	GO:0010468~regulation of gene expression	931	25.7182	3.92136e-07	MEF2C, AIF1, MED25, SYNCRIP, MED23, RORA, WTAP, MED21, MAP3K7, CUL3, CUL2, EPC1, EPC2, MAP3K4, MED28, DIRAS3, PQBP1, PIK3CA, OGT, TBPL1, RAB27A, STAG1, IKBKAP, BRAF, PCBD2, PCBD1, PCID2, ZNF791, MED11, MED14, MED13, MECOM, MAPK1, PPP1CA, EIF2AK1, ZNF789, ASCC3, MED17, JUN, RYR2, MAPK9, MAPK8, EIF2AK2, GATC, CYP1B1, TNRC18, ZNF133, CRTC1, ZNF131, CHCHD2, ASXL2, ZC3H14, ZNF529, PAIP1, ZNF121, ESRRG…	3139	4346	16651	1.13634	0.00395977	4.89819e-05	0.000801606
GOTERM_BP_FAT	GO:0051726~regulation of cell cycle	248	6.85083	4.85324e-07	DYNC1LI1, RAD51C, CHMP3, AIF1, CHMP5, NELL1, PRR11, MED25, CDC16, CITED2, CTNNB1, CUL3, CUL2, DIRAS3, HTRA2, CTGF, CCSAP, PIK3C3, H2AFY, RARA, CAB39, CRY1, MAP2K6, CUL1, GTPBP4, ANAPC5, PCID2, RINT1, SKP2, GPR132, SKP1, MECOM, VASH1, BCL2L11, JUN, RGCC, CHORDC1, HUS1, ANGEL2, CDC37, UHMK1, PIN1, PLAGL1, MACF1, HEXIM1, OBSL1, TNKS, FBXO7, LAMTOR5, LAMTOR3, LAMTOR4, MAP2K1, TAOK3, CDC23, GAS2, CDC2…	3139	988	16651	1.33151	0.00489847	5.98824e-05	0.0009921
GOTERM_BP_FAT	GO:0032984~macromolecular complex disassembly	84	2.32044	5.36014e-07	LIMA1, MRPL42, MRPS34, MRPS33, CHMP5, SYNJ1, EIF5A, MRPS30, EIF2D, CTNNB1, CCSAP, MRPL36, DNAJC6, ASPH, MRPL39, MRPL32, LMOD2, LMOD3, MRPL34, MRPL35, CIB1, MRPL2, MRPL50, FAM21C, KIF5B, MICAL2, MICAL3, PDXP, MRPS6, ARID1A, MRPS7, PPP1CA, PLEKHH2, MRPS18A, CFL2, MRPL46, ADD2, MRPL43, ADD1, SMARCA4, MRPS14, MRPS12, MRPS11, RDX, NAPB, CHMP2B, HDGFRP3, SEMA5A, MRPL11, GFM2, MRPL13, SET, MRPL14, MRPL1…	3139	264	16651	1.68781	0.00540871	6.53399e-05	0.00109572
GOTERM_BP_FAT	GO:0031325~positive regulation of cellular metabolic process	635	17.5414	5.36912e-07	MEF2C, PPP2R5A, AIF1, NAA15, ZNF639, MED25, NAA16, STOML2, SYNCRIP, RORA, MED21, CTNNB1, CITED2, MAP3K7, PGR, MAP3K6, EPC1, DIRAS1, MAP3K5, MAP3K4, FLI1, CTGF, PIK3CA, OGT, CAB39, CUL1, MAP2K6, RAB27A, SYK, STAG1, ADAM9, MAP2K5, PCBD2, BRAF, PCBD1, PCID2, TADA2B, SKP2, MED14, MED13, SKP1, MECOM, BCL2L11, SPAG9, MAPK1, SCYL2, MED17, F3, JUN, MAPK9, ABAT, ATPIF1, EIF2AK2, ERBB4, ERBB3, CRTC1, HFE, …	3139	2861	16651	1.17735	0.00541775	6.46702e-05	0.00109756
GOTERM_BP_FAT	GO:0007049~cell cycle	394	10.884	5.70462e-07	AIF1, MED25, WTAP, CTNNB1, CITED2, CUL3, CUL2, DIRAS3, CTGF, PIK3C3, TLK1, CAB39, MAP2K6, CUL1, STAG1, PCID2, SKP2, SKP1, PCM1, MARK4, BCL2L11, MAPK1, PPP1CA, MAPK6, PELO, CHORDC1, GNAI1, HEXIM1, OBSL1, TNKS, PPP2R2C, NUDC, MAP2K1, TAOK1, PCNT, TAOK3, KLF11, CCDC155, GAS2, PCNP, ATR, RPS6, UBE2L3, ATM, PKP4, MAP4, MAP9, ZNF385A, BACH1, LZTS2, TSG101, GTSE1, BRD7, MASTL, BRD4, USP16, PAPD5, ARHGEF…	3139	1681	16651	1.2433	0.00575531	6.79028e-05	0.00116614
GOTERM_BP_FAT	GO:0009893~positive regulation of metabolic process	677	18.7017	5.91832e-07	MEF2C, PPP2R5A, AIF1, NAA15, ZNF639, MED25, NAA16, STOML2, SYNCRIP, RORA, MYLIP, MED21, CTNNB1, CITED2, MAP3K7, PGR, MAP3K6, EPC1, DIRAS1, MAP3K5, MAP3K4, FLI1, CTGF, PIK3CA, OGT, CAB39, CUL1, MAP2K6, RAB27A, SYK, STAG1, MAP2K5, ADAM9, BRAF, PCBD2, PCBD1, PCID2, TADA2B, SKP2, MED14, MED13, SKP1, MECOM, BCL2L11, MAPK1, SPAG9, SCYL2, MED17, JUN, F3, MAPK9, ABAT, ATPIF1, MAPK8, EIF2AK2, PPP2R3A, ERB…	3139	3072	16651	1.16901	0.00597027	6.96274e-05	0.00120982
GOTERM_BP_FAT	GO:0010605~negative regulation of macromolecule metabolic process	530	14.6409	5.93574e-07	MEF2C, XRCC5, AIF1, MALSU1, ZNF639, MED25, SYNCRIP, CTNNB1, CITED2, CUL3, PGR, EPC1, CTGF, OGT, MAP2K5, RCOR3, ROCK1, PCID2, RCOR1, ZHX1, ZHX2, UBE2J1, HMG20A, MECOM, THY1, UXT, EIF2AK1, JUN, CHORDC1, EIF2AK2, TNRC18, HFE, HSPA1A, HEXIM1, TNKS, TCF4, ZC3H14, MAP2K1, KLF12, KLF11, TAOK3, ATR, SERPINI1, FNIP1, ATM, FXR1, FNIP2, AIDA, SRSF7, SRSF6, RGS3, RGS4, DEPTOR, SMURF2, CREBRF, BACH1, ELF2, BA…	3139	2343	16651	1.19992	0.00598779	6.90296e-05	0.00121338
GOTERM_BP_FAT	GO:0006415~translational termination	40	1.10497	5.97912e-07	MRPS34, MRPL42, MRPS33, MRPS14, MRPS12, MRPS11, EIF5A, MRPS30, MRPL11, GFM2, MRPL13, MRPL14, MRPL17, MRPL16, MRPL36, MRPL54, MRPL19, MRPL18, MRPL39, MRPL32, MRPL34, MRPL35, MRPS27, MRPL2, MRPL50, MRPS28, MRPS25, MRPS6, MRPS7, MRPL30, ETF1, APEH, MRPL21, GSPT1, PTCD3, MRPS18A, GSPT2, MRPL46, MRPL43, DAP3	3139	96	16651	2.21023	0.00603141	6.87439e-05	0.00122225
GOTERM_BP_FAT	GO:0002478~antigen processing and presentation of exogenous peptide antigen	58	1.60221	6.08329e-07	KIF22, CLTA, DYNC1LI2, SEC24B, AP2S1, DYNC2LI1, CANX, B2M, AP2B1, KIFAP3, ACTR1A, PSMD1, PSMD2, DYNC1H1, SAR1B, PSMD7, HLA-C, HLA-B, DCTN6, DCTN3, HLA-E, DCTN4, HLA-DQA1, DCTN1, HLA-G, PSMA2, PSMA1, CD36, PSMA4, PSMA3, PSME3, HLA-DPA1, PSME4, HLA-DRA, CTSF, AP1M2, HLA-DRB1, ITGB5, PSMA7, CD74, PSMB5, PSMF1, ITGAV, TAP2, FCGR1B, PSMB2, TRAF6, PSMB8, ABCB4, PSMB9, PSMC6, AP2A2, PSMD11, PSMC3, AP2A1…	3139	162	16651	1.89916	0.00613617	6.91557e-05	0.00124355
GOTERM_BP_FAT	GO:0043624~cellular protein complex disassembly	67	1.85083	6.38411e-07	LIMA1, MRPS34, MRPL42, MRPS33, SYNJ1, EIF5A, MRPS30, CCSAP, MRPL36, DNAJC6, MRPL39, MRPL32, LMOD2, LMOD3, MRPL34, MRPL35, CIB1, MRPL2, MRPL50, FAM21C, MICAL2, MICAL3, PDXP, MRPS6, MRPS7, PLEKHH2, MRPS18A, CFL2, MRPL46, ADD2, MRPL43, ADD1, MRPS14, MRPS12, MRPS11, RDX, NAPB, HDGFRP3, SEMA5A, MRPL11, GFM2, MRPL13, MRPL14, MRPL17, MRPL16, MRPL54, MRPL19, MRPL18, CLASP2, HSPA8, APC, MRPS27, MRPS28, SW…	3139	197	16651	1.80409	0.00643863	7.17691e-05	0.00130504
GOTERM_BP_FAT	GO:0051347~positive regulation of transferase activity	171	4.72376	6.59988e-07	HMGN1, MEF2C, FGF18, ZAK, EFNA1, FAM20A, BTRC, NELL1, SNCA, ADCY6, DSTYK, CCT2, CDC16, IQGAP1, CTNNB1, MAP3K7, PRKAR2B, MAP3K6, ZFP91, PRKAR2A, DIRAS1, MAP3K5, DAB1, MAP3K4, CD44, MDFIC, TIAM1, GAB1, RALB, PIK3CA, PDGFC, PRKACB, CAB39, PDGFD, RAPGEF2, RAPGEF1, INSR, RPS27A, MAP2K6, CUL1, CIB1, MAP2K5, ADAM9, SYK, ANAPC5, BRAF, ERP29, WNK1, SKP1, PSMA2, MAP4K3, MAPK1, PSMA1, SPAG9, DCUN1D1, PLCE1,…	3139	640	16651	1.41731	0.00665552	7.33793e-05	0.00134915
GOTERM_BP_FAT	GO:1903362~regulation of cellular protein catabolic process	80	2.20994	6.65344e-07	HSP90AB1, BTRC, NELL1, UBQLN4, RNF217, CDC16, MYLIP, UBQLN1, PTEN, TMF1, BAG5, PSMD1, PSMD2, DDA1, PSMD7, FBXO22, RPS27A, CUL1, ANAPC5, SOCS5, SKP1, PSMA2, UFL1, PSMA1, PDCL3, DACT1, UBE2K, ZFAND2A, PSMA4, PSMA3, FBXL5, PSME3, ATPIF1, UBB, NFE2L2, PSME4, PIAS1, ANAPC16, RAD23B, GCLC, UBE3A, CLU, HFE, KEAP1, RDX, PSMA7, SUFU, PSMB5, SUMO2, ARIH1, PSMF1, ARIH2, SUMO1, FBXW7, N4BP1, PSMB2, TAF9, CCD…	3139	249	16651	1.70427	0.00670935	7.31708e-05	0.0013601
GOTERM_BP_FAT	GO:2000058~regulation of protein ubiquitination involved in ubiquitin-dependent protein catabolic process	41	1.1326	6.97669e-07	ANAPC16, UBE3A, BTRC, CLU, HFE, CDC16, PSMA7, PTEN, SUFU, PSMB5, PSMF1, FBXW7, PSMB2, PSMD1, PSMD2, CCDC22, UBE2D1, FBXO22, PSMD7, RPS27A, CUL1, BUB3, ANAPC5, CDC23, SKP1, CDC26, PSMB8, PSMB9, PSMA2, PSMA1, PDCL3, PSMC6, PSMC3, PSMD11, PSMA4, PSMC2, PSMD10, PSMA3, PSME3, PSME4, UBB	3139	100	16651	2.17487	0.00703416	7.59005e-05	0.00142617
GOTERM_BP_FAT	GO:0030177~positive regulation of Wnt signaling pathway	56	1.54696	6.9914e-07	ZEB2, ANKRD6, KANK1, CSNK2A1, PSMD1, PSMD2, YAP1, PSMD7, FGF2, RNF146, RPS27A, RNF220, WLS, PSMA2, PSMA1, DACT1, PSMA4, UBR5, PSMA3, PSME3, PSME4, COL1A1, UBB, EDA, SMARCA4, FGFR2, PPP2R3A, XIAP, PPM1A, CDC73, PSMA7, PIN1, PSMB5, PSMF1, MACF1, PSMB2, VPS35, TNKS, USP34, MLLT3, DVL2, DIXDC1, PSMB8, PSMB9, CAPRIN2, DKK2, PSMC6, SFRP1, CSNK1E, PSMD11, PSMC3, PSMD10, PSMC2, SULF1, LRP6, SMURF2	3139	155	16651	1.91648	0.00704894	7.52515e-05	0.00142918
GOTERM_BP_FAT	GO:0051438~regulation of ubiquitin-protein transferase activity	46	1.27072	7.20686e-07	ANAPC16, CDC14B, BTRC, CDC16, PSMA7, FEM1B, PTEN, PIN1, PSMB5, BAG5, ZYG11B, PSMF1, FBXW7, PSMB2, PSMD1, PSMD2, UBE2D1, PSMD7, RPS27A, CUL1, BUB3, ANAPC5, CDC23, SKP1, ARRDC4, CDC26, UBE2L3, ARRDC3, PSMB8, PSMB9, PSMA2, UBE2N, PSMA1, DCUN1D1, PSMC6, PSMD11, PSMC3, PSMA4, PSMC2, PSMD10, PSMA3, PSME3, UBB, PSME4, UBE2S, DCUN1D4	3139	118	16651	2.06788	0.00726538	7.67539e-05	0.00147322
GOTERM_BP_FAT	GO:0044419~interspecies interaction between organisms	270	7.45856	8.03958e-07	PVR, XRCC5, MEF2C, RPL17, DYNC1LI1, CHMP3, CHMP5, RPL15, ZNF639, SYNCRIP, SLC52A2, AQP1, RAB1A, B2M, CUL2, MAP3K5, HTRA1, RPL26L1, CUL1, SYK, MAGI3, MPDZ, RAN, RCOR1, UBR4, IFI44, BCL2L11, MAPK1, CD36, RPS17, JUN, EIF2AK2, HLA-DRA, SIVA1, CRTC1, OAS3, OAS1, HSPA1A, OAS2, SERINC5, VRK2, DNAAF2, HTATSF1, NUP50, NUP54, RPS24, LAMTOR5, ODC1, FAM111A, NXF1, RPS6, HNRNPA1, UBP1, TMEM39A, PENK, KCNJ8, C…	3139	1096	16651	1.30678	0.00810145	8.47302e-05	0.00164345
GOTERM_BP_FAT	GO:0044403~symbiosis, encompassing mutualism through parasitism	270	7.45856	8.03958e-07	PVR, XRCC5, MEF2C, RPL17, DYNC1LI1, CHMP3, CHMP5, RPL15, ZNF639, SYNCRIP, SLC52A2, AQP1, RAB1A, B2M, CUL2, MAP3K5, HTRA1, RPL26L1, CUL1, SYK, MAGI3, MPDZ, RAN, RCOR1, UBR4, IFI44, BCL2L11, MAPK1, CD36, RPS17, JUN, EIF2AK2, HLA-DRA, SIVA1, CRTC1, OAS3, OAS1, HSPA1A, OAS2, SERINC5, VRK2, DNAAF2, HTATSF1, NUP50, NUP54, RPS24, LAMTOR5, ODC1, FAM111A, NXF1, RPS6, HNRNPA1, UBP1, TMEM39A, PENK, KCNJ8, C…	3139	1096	16651	1.30678	0.00810145	8.47302e-05	0.00164345
GOTERM_BP_FAT	GO:1902582~single-organism intracellular transport	184	5.08287	8.59753e-07	RPL17, CHERP, ATOX1, CHMP4A, RPL15, NUP62CL, STOML2, COX5B, RAB1A, KANK1, SSR1, CTNNB1, KIF13A, SLC25A20, ANK1, ANK2, MDFIC, KIFAP3, COL4A3BP, RPL26L1, RAB23, OGT, RPS27A, RAB21, CIB1, SYK, NUP133, MCM3AP, RPL35A, OPA1, KIF5B, RAN, C2CD5, PRKAB2, PKIG, NUPL2, PKIA, BICD1, MAPK1, UXT, RBPMS, RPAIN, CD36, RPS17, UBR5, JUN, ATP5C1, SRP72, EDA, AKAP1, LRPPRC, ARL6IP1, PACS1, ARV1, RTP4, ERBB4, KEAP1,…	3139	701	16651	1.39235	0.00866126	8.96762e-05	0.0017575
GOTERM_BP_FAT	GO:0043241~protein complex disassembly	81	2.23757	9.38642e-07	LIMA1, MRPL42, MRPS34, MRPS33, CHMP5, SYNJ1, EIF5A, MRPS30, CTNNB1, CCSAP, MRPL36, DNAJC6, ASPH, MRPL39, MRPL32, LMOD2, LMOD3, MRPL34, MRPL35, CIB1, MRPL2, MRPL50, FAM21C, MICAL2, MICAL3, PDXP, MRPS6, ARID1A, MRPS7, PPP1CA, PLEKHH2, MRPS18A, CFL2, MRPL46, ADD2, MRPL43, ADD1, SMARCA4, MRPS14, MRPS12, MRPS11, RDX, NAPB, CHMP2B, HDGFRP3, SEMA5A, MRPL11, GFM2, MRPL13, SET, MRPL14, MRPL17, MRPL16, MRP…	3139	255	16651	1.68498	0.00945223	9.69053e-05	0.00191877
GOTERM_BP_FAT	GO:0002474~antigen processing and presentation of peptide antigen via MHC class I	39	1.07735	9.60982e-07	SEC24B, HLA-DRB1, PDIA3, ITGB5, HFE, PSMA7, CANX, B2M, PSMB5, PSMF1, TAP2, ITGAV, FCGR1B, PSMB2, PSMD1, PSMD2, ERAP1, SAR1B, PSMD7, HLA-C, HLA-B, HLA-E, HLA-G, PSMB8, PSMB9, ABCB4, PSMA2, PSMA1, PSMC6, CD36, PSMC3, PSMD11, PSMA4, PSMC2, PSMD10, PSMA3, SEC13, PSME3, PSME4	3139	94	16651	2.20083	0.0096761	9.82095e-05	0.00196443
GOTERM_BP_FAT	GO:0016032~viral process	263	7.26519	9.81155e-07	PVR, XRCC5, MEF2C, RPL17, DYNC1LI1, CHMP3, CHMP5, RPL15, ZNF639, SYNCRIP, SLC52A2, RAB1A, B2M, CUL2, MAP3K5, HTRA1, RPL26L1, CUL1, SYK, MAGI3, MPDZ, RAN, RCOR1, UBR4, IFI44, BCL2L11, MAPK1, RPS17, JUN, EIF2AK2, HLA-DRA, SIVA1, CRTC1, OAS3, OAS1, HSPA1A, OAS2, SERINC5, VRK2, DNAAF2, HTATSF1, NUP50, NUP54, RPS24, LAMTOR5, ODC1, FAM111A, NXF1, RPS6, HNRNPA1, UBP1, TMEM39A, PENK, KCNJ8, CCNT2, CRNKL1…	3139	1066	16651	1.30872	0.00987822	9.92684e-05	0.00200567
GOTERM_BP_FAT	GO:0033365~protein localization to organelle	229	6.32597	9.86527e-07	RPL17, FAM20B, RPL15, CCT2, HOOK3, CTNNB1, HTRA2, RPL26L1, RAB23, H2AFY, VPS13A, OGT, SYK, RAN, SKP1, OPTN, PCM1, BCL2L11, MAPK1, CD36, HUWE1, RPS17, JUN, UBR5, RYR2, MAPK9, MAPK8, ATPIF1, SRP72, ERBB4, CRIPT, MTX1, CHCHD4, HSPA1L, SEMA5A, TRAM2, ARIH2, HNMT, NUP50, OBSL1, SUPT7L, TNKS, NUP54, RPS24, FBXO7, PLAGL2, LAMTOR5, SRP54, LAMTOR4, OSBPL8, RGPD3, ATR, UBE2L3, RPS6, TULP4, CCT4, ARF4, GOSR…	3139	908	16651	1.33782	0.00993204	9.88237e-05	0.00201665
GOTERM_BP_FAT	GO:1904668~positive regulation of ubiquitin protein ligase activity	35	0.966851	1.2709e-06	ANAPC16, CDC14B, BTRC, CDC16, PSMA7, PTEN, PSMB5, PSMF1, PSMB2, PSMD1, PSMD2, UBE2D1, PSMD7, RPS27A, CUL1, BUB3, ANAPC5, CDC23, SKP1, CDC26, PSMB8, PSMB9, PSMA2, PSMA1, PSMC6, PSMC3, PSMD11, PSMA4, PSMC2, PSMD10, PSMA3, PSME3, PSME4, UBB, UBE2S	3139	81	16651	2.29209	0.0127766	0.00012606	0.00259795
GOTERM_BP_FAT	GO:0045732~positive regulation of protein catabolic process	81	2.23757	1.32607e-06	CREBRF, BTRC, SORL1, RNF217, CDC16, MYLIP, UBQLN1, PTEN, CSNK2A1, PSMD1, PSMD2, SOX17, PSMD7, FBXO22, RPS27A, CUL1, ADAM9, ANAPC5, SOCS5, SKP1, PSMA2, PSMA1, DACT1, ZFAND2A, PSMA4, PSMA3, FBXL5, PSME3, ATPIF1, UBB, PSME4, NFE2L2, PIAS1, ANAPC16, SNX9, PPP2R3A, GCLC, CLU, TIPARP, SNX1, EGLN2, KEAP1, RDX, PSMA7, SOX9, PSMB5, SUMO2, ARIH1, PSMF1, ARIH2, SUMO1, FBXW7, PSMB2, CCDC22, RCHY1, UBE2D1, BU…	3139	257	16651	1.67186	0.0133276	0.000130256	0.00271074
GOTERM_BP_FAT	GO:0070125~mitochondrial translational elongation	36	0.994475	1.5315e-06	MRPL42, MRPS34, MRPS33, MRPS14, MRPS12, MRPS11, MRPS30, MRPL11, GFM2, MRPL13, MRPL14, MRPL17, MRPL16, MRPL36, MRPL54, MRPL19, MRPL18, MRPL39, MRPL32, MRPL34, MRPL35, MRPS27, MRPL2, MRPL50, MRPS28, MRPS25, MRPS6, MRPS7, MRPL30, MRPL21, PTCD3, MRPS18A, TSFM, MRPL46, MRPL43, DAP3	3139	85	16651	2.24664	0.0153762	0.000148986	0.00313066
GOTERM_BP_FAT	GO:0044764~multi-organism cellular process	263	7.26519	1.58753e-06	PVR, XRCC5, MEF2C, RPL17, DYNC1LI1, CHMP3, CHMP5, RPL15, ZNF639, SYNCRIP, SLC52A2, RAB1A, B2M, CUL2, MAP3K5, HTRA1, RPL26L1, CUL1, SYK, MAGI3, MPDZ, RAN, RCOR1, UBR4, IFI44, BCL2L11, MAPK1, RPS17, JUN, EIF2AK2, HLA-DRA, SIVA1, CRTC1, OAS3, OAS1, HSPA1A, OAS2, SERINC5, VRK2, DNAAF2, HTATSF1, NUP50, NUP54, RPS24, LAMTOR5, ODC1, FAM111A, NXF1, RPS6, HNRNPA1, UBP1, TMEM39A, PENK, KCNJ8, CCNT2, CRNKL1…	3139	1072	16651	1.3014	0.0159343	0.000152966	0.00324519
GOTERM_BP_FAT	GO:0010256~endomembrane system organization	150	4.14365	1.69369e-06	CHMP3, PPP2R5A, CHMP5, CHMP4A, RAB1A, HOOK3, HOOK1, KIF13A, ANK1, ANK2, COL4A3BP, TARDBP, PIK3C3, STAM, JAGN1, RAPGEF2, TBPL1, CIB1, RAB27A, NUP133, KIF5B, ROCK1, C2CD5, TTC7B, PARP11, OPTN, NUPL2, DCTN1, MAPK1, RAB18, LYST, NEK9, PDCD6IP, KALRN, ARL6IP1, PACS1, SNX9, ARV1, CLCN3, AGFG1, STAM2, CLU, PPIL2, CACNB2, CACNB3, ABCA1, ARFGEF2, ITGB1, CHMP2B, TRAM2, MACF1, GORASP1, NUP50, NUMB, OBSL1, A…	3139	555	16651	1.43366	0.0169908	0.000161654	0.0034622
GOTERM_BP_FAT	GO:0045333~cellular respiration	59	1.62983	1.90782e-06	UQCRC2, FASTKD3, FASTKD1, OXA1L, COX11, FASTKD2, SNCA, UQCRFS1, NDUFAF1, COX5B, PDHB, MTFR1, UQCR10, DNAJC15, NDUFS4, FXN, NDUFS8, CAT, PDHA1, SUCLA2, DHTKD1, NDUFS2, NDUFS1, COX15, ALDH5A1, SUCLG2, COX20, ND2, CYCS, PPARGC1A, NNT, UQCRH, DLD, ADSL, FASTKD5, MDH2, PMPCB, NDUFB3, NDUFB4, NDUFB5, NDUFB6, CHCHD5, COX7A2L, SDHAF2, ETFDH, IDH1, ETFB, ETFA, FH, NDUFA4, NDUFA6, NDUFA7, DLAT, SDHA, SDHB,…	3139	171	16651	1.83023	0.0191182	0.000180388	0.00389991
GOTERM_BP_FAT	GO:0016055~Wnt signaling pathway	130	3.59116	2.21407e-06	CTHRC1, BTRC, STRN, FOXO3, ANKRD6, RNF213, KANK1, CTNNB1, CUL3, MAP3K7, CSNK2A1, TIAM1, RAPGEF1, RPS27A, CUL1, RNF146, RNF220, RARG, SKP1, PTPRO, MARK4, MARK1, PSMA2, PSMA1, PPP1CA, SCYL2, PSMA4, UBR5, PSMA3, RYR2, COL1A1, EDA, VPS26A, DST, SMARCA4, FGFR2, PPP2R3A, BICC1, SNX3, DAAM1, PSMA7, SOX9, SDHAF2, PIN1, PSMB5, NPHP3, MACF1, DDX3X, PSMB2, TNKS, DVL2, DIXDC1, TAX1BP3, PSMB8, CTR9, PSMB9, PS…	3139	469	16651	1.47035	0.0221529	0.000207404	0.00452593
GOTERM_BP_FAT	GO:0007346~regulation of mitotic cell cycle	134	3.70166	2.29926e-06	DYNC1LI1, RAD51C, CHMP3, CNOT8, CTDSPL, AIF1, CHMP5, BTRC, CNOT1, SAE1, RPS6KB1, RPS27L, CDC16, CNOT7, CTNNB1, CUL3, CSNK2A1, CCSAP, H2AFY, INSR, RPS27A, CUL1, CEP85, ANAPC5, PCID2, RINT1, PDXP, GPR132, SKP1, PKIA, RNASEH2B, PSMA2, ASCL1, PSMA1, PSMA4, RGCC, PSMA3, PDCD6IP, RNF20, SMARCA4, ANAPC16, HUS1, ANGEL2, TIMP2, PSMA7, CHMP2B, PIN1, PSMB5, PLAGL1, DDX3X, CNOT6L, NPM1, PSMB2, OBSL1, TNKS, U…	3139	487	16651	1.45957	0.0229955	0.000213408	0.00470008
GOTERM_BP_FAT	GO:0006605~protein targeting	183	5.05525	2.43006e-06	RPL17, CHERP, LTBP2, FAM20B, CHMP4A, RPL15, NUP62CL, SAE1, MIPEP, KANK1, SSR1, CTNNB1, ANK1, TRAK2, HTRA2, ANK2, MDFIC, TRAK1, RPL26L1, RAB23, VPS13A, OGT, RPS27A, CIB1, RAB27A, SYK, NUP133, MCM3AP, RPL35A, RAN, C2CD5, PKIG, OPTN, NPEPPS, SYNJ2BP, PKIA, CDKL2, TIMM8B, MAPK1, RBPMS, RPAIN, CD36, HUWE1, RPS17, UBR5, JUN, MAPK9, ATPIF1, SRP72, EDA, AKAP1, ARL6IP1, PACS1, RTP4, ERBB4, MTX1, KEAP1, CH…	3139	707	16651	1.37303	0.0242876	0.000223496	0.00496744
GOTERM_BP_FAT	GO:0198738~cell-cell signaling by wnt	130	3.59116	2.52101e-06	CTHRC1, BTRC, STRN, FOXO3, ANKRD6, RNF213, KANK1, CTNNB1, CUL3, MAP3K7, CSNK2A1, TIAM1, RAPGEF1, RPS27A, CUL1, RNF146, RNF220, RARG, SKP1, PTPRO, MARK4, MARK1, PSMA2, PSMA1, PPP1CA, SCYL2, PSMA4, UBR5, PSMA3, RYR2, COL1A1, EDA, VPS26A, DST, SMARCA4, FGFR2, PPP2R3A, BICC1, SNX3, DAAM1, PSMA7, SOX9, SDHAF2, PIN1, PSMB5, NPHP3, MACF1, DDX3X, PSMB2, TNKS, DVL2, DIXDC1, TAX1BP3, PSMB8, CTR9, PSMB9, PS…	3139	470	16651	1.46722	0.0251851	0.000229772	0.00515336
GOTERM_BP_FAT	GO:0034248~regulation of cellular amide metabolic process	108	2.98343	2.66903e-06	PRR16, CNOT8, MALSU1, PASK, EIF5, EIF5B, SYNCRIP, EIF5A, RPS27L, RPS6KB1, CNOT1, FOXO3, IARS2, CNOT7, RBM8A, TIA1, RARA, PUM2, EIF2B3, RC3H1, SAMD4A, EIF2B4, RAN, HNRNPA2B1, YTHDF2, EEF2, HNRNPR, MAPK1, PPP1CA, PA2G4, EIF2AK1, NFE2L2, EIF2AK2, LRPPRC, GATC, EIF4E3, CLU, GSAP, UHMK1, WT1, EIF3C, EIF3B, METTL3, DDX3X, EIF3H, CNOT6L, EIF3E, NPM1, HNRNPD, TMED10, EIF3J, MAP2K1, PAIP1, IREB2, EPRS, CA…	3139	375	16651	1.52771	0.0266439	0.00024109	0.00545593
GOTERM_BP_FAT	GO:0002479~antigen processing and presentation of exogenous peptide antigen via MHC class I, TAP-dependent	29	0.801105	2.80679e-06	ITGB5, PSMA7, B2M, PSMB5, PSMF1, ITGAV, FCGR1B, PSMD1, PSMB2, PSMD2, PSMD7, HLA-C, HLA-B, HLA-E, PSMB8, HLA-G, PSMB9, PSMA2, PSMA1, PSMC6, CD36, PSMC3, PSMD11, PSMA4, PSMC2, PSMD10, PSMA3, PSME3, PSME4	3139	63	16651	2.44178	0.0279997	0.000251288	0.00573752
GOTERM_BP_FAT	GO:0060828~regulation of canonical Wnt signaling pathway	76	2.09945	2.83327e-06	CTHRC1, LZTS2, BTRC, FOXO3, ANKRD6, TMEM64, CUL3, PSMD1, PSMD2, YAP1, SOX17, RAPGEF1, FGF2, PSMD7, RPS27A, RNF146, RNF220, G3BP1, WLS, PTPRO, PSMA2, PSMA1, PPP1CA, DACT1, SCYL2, PSMA4, UBR5, PSMA3, PSME3, UBB, PSME4, COL1A1, EDA, FGFR2, PPP2R3A, XIAP, CTNND1, BICC1, PSMA7, SOX9, SDHAF2, TCF7L2, PIN1, PSMB5, CYLD, NPHP3, PSMF1, PSMB2, TNKS, VPS35, USP34, MLLT3, APC, CSNK1A1, DVL2, DIXDC1, FZD1, PS…	3139	241	16651	1.67281	0.0282601	0.000251434	0.00579165
GOTERM_BP_FAT	GO:0019884~antigen processing and presentation of exogenous antigen	58	1.60221	2.84713e-06	KIF22, CLTA, DYNC1LI2, SEC24B, AP2S1, DYNC2LI1, CANX, B2M, AP2B1, KIFAP3, ACTR1A, PSMD1, PSMD2, DYNC1H1, SAR1B, PSMD7, HLA-C, HLA-B, DCTN6, DCTN3, HLA-E, DCTN4, HLA-DQA1, DCTN1, HLA-G, PSMA2, PSMA1, CD36, PSMA4, PSMA3, PSME3, HLA-DPA1, PSME4, HLA-DRA, CTSF, AP1M2, HLA-DRB1, ITGB5, PSMA7, CD74, PSMB5, PSMF1, ITGAV, TAP2, FCGR1B, PSMB2, TRAF6, PSMB8, ABCB4, PSMB9, PSMC6, AP2A2, PSMD11, PSMC3, AP2A1…	3139	169	16651	1.8205	0.0283964	0.000250467	0.00581998
GOTERM_BP_FAT	GO:0030111~regulation of Wnt signaling pathway	94	2.59669	2.90983e-06	CTHRC1, LZTS2, BTRC, ZEB2, FOXO3, ANKRD6, RNF213, TMEM64, KANK1, CUL3, CSNK2A1, MDFIC, TIAM1, PSMD1, PSMD2, YAP1, SOX17, RAPGEF1, FGF2, PSMD7, RPS27A, RNF146, PPP2R1A, RNF220, IFT80, G3BP1, TLE1, WLS, PTPRO, PSMA2, PSMA1, CCND1, PPP1CA, DACT1, SCYL2, PSMA4, UBR5, PSMA3, PSME3, UBB, PSME4, COL1A1, EDA, SMARCA4, FGFR2, PPP2R3A, XIAP, PPM1A, CTNND1, CDC73, SNX3, BICC1, PSMA7, SOX9, SDHAF2, TCF7L2, T…	3139	316	16651	1.57794	0.0290126	0.000253776	0.00594815
GOTERM_BP_FAT	GO:0048002~antigen processing and presentation of peptide antigen	61	1.68508	2.98603e-06	KIF22, CLTA, DYNC1LI2, SEC24B, PDIA3, AP2S1, DYNC2LI1, CANX, B2M, AP2B1, KIFAP3, ACTR1A, PSMD1, PSMD2, ERAP1, DYNC1H1, SAR1B, PSMD7, HLA-C, HLA-B, DCTN6, DCTN3, HLA-E, DCTN4, HLA-DQA1, DCTN1, HLA-G, PSMA2, PSMA1, CD36, PSMA4, PSMA3, PSME3, HLA-DPA1, PSME4, CTSF, HLA-DRA, AP1M2, HLA-DRB1, ITGB5, HFE, PSMA7, CD74, PSMB5, PSMF1, ITGAV, TAP2, PSMB2, FCGR1B, TRAF6, PSMB8, ABCB4, PSMB9, PSMC6, AP2A2, P…	3139	181	16651	1.78772	0.0297608	0.000258195	0.0061039
GOTERM_BP_FAT	GO:2000060~positive regulation of protein ubiquitination involved in ubiquitin-dependent protein catabolic process	37	1.0221	3.35447e-06	ANAPC16, BTRC, CLU, CDC16, PSMA7, PTEN, PSMB5, PSMF1, FBXW7, PSMB2, PSMD1, PSMD2, CCDC22, UBE2D1, FBXO22, PSMD7, RPS27A, CUL1, BUB3, ANAPC5, CDC23, SKP1, CDC26, PSMB8, PSMB9, PSMA2, PSMA1, PSMC6, PSMC3, PSMD11, PSMA4, PSMC2, PSMD10, PSMA3, PSME3, PSME4, UBB	3139	91	16651	2.1568	0.0333711	0.000287591	0.00685703
GOTERM_BP_FAT	GO:1903052~positive regulation of proteolysis involved in cellular protein catabolic process	58	1.60221	3.50635e-06	BTRC, RNF217, CDC16, UBQLN1, PTEN, PSMD1, PSMD2, PSMD7, FBXO22, CUL1, RPS27A, ANAPC5, SOCS5, SKP1, PSMA2, PSMA1, ZFAND2A, PSMA4, PSMA3, ATPIF1, PSME3, NFE2L2, PSME4, PIAS1, UBB, ANAPC16, GCLC, CLU, KEAP1, PSMA7, PSMB5, SUMO2, PSMF1, ARIH1, FBXW7, SUMO1, ARIH2, PSMB2, CCDC22, RCHY1, UBE2D1, BUB3, CSNK1A1, NUB1, CDC23, CDC26, PSMB8, PSMB9, PSMC6, VCP, PRICKLE1, PLK2, CSNK1E, PSMD11, PSMC3, PSMD10, …	3139	170	16651	1.80979	0.0348553	0.000298084	0.00716747
GOTERM_BP_FAT	GO:0080135~regulation of cellular response to stress	156	4.30939	3.61386e-06	ZAK, WFS1, HMGCR, PDX1, FOXO3, UBQLN1, ANKRD6, ERLEC1, NONO, MAP3K7, MAP3K6, MAP3K5, MAP3K4, CD44, HTRA2, MDFIC, TIAM1, CTGF, GAB1, TPT1, DNAJC7, SPRED2, OGT, CRY1, SYK, NUP133, MAGI3, OPA1, POLH, BRAF, USP1, ERP29, RINT1, UBE2J1, MECOM, NUPL2, RNASEH2B, VASH1, BCL2L11, RSL1D1, MAP4K4, MAPK1, SPAG9, EIF2AK1, CD36, UBR5, HSPB8, IGBP1, MAPK9, NFE2L2, EIF2AK2, CHORDC1, NEK4, FGD2, CLU, TAF9B, PNPT1,…	3139	589	16651	1.40494	0.0359046	0.000304663	0.00738723
GOTERM_BP_FAT	GO:0043085~positive regulation of catalytic activity	364	10.0552	3.828e-06	MEF2C, HMGN1, EFNA1, FAM20A, NELL1, ADCY6, SNCA, CCT2, ITSN2, CDC16, CTNNB1, MAP3K7, ZFP91, MAP3K6, DIRAS1, MAP3K5, RUNDC1, MAP3K4, CD44, HTRA2, CTGF, S1PR4, GAB1, PIK3CA, RAPGEF5, PSENEN, OGT, CAB39, RAPGEF2, RAPGEF1, EIF2B3, CUL1, MAP2K6, EIF2B4, SYK, ADAM9, MAP2K5, CHTOP, ANAPC5, BRAF, WNK1, RAP1GDS1, SIPA1L2, SKP1, PPARGC1B, BCL2L11, THY1, MAPK1, SPAG9, JUN, F3, RGCC, TRAPPC4, RYR2, MAPK8, EI…	3139	1565	16651	1.23378	0.0379913	0.000320046	0.00782496
GOTERM_BP_FAT	GO:0090263~positive regulation of canonical Wnt signaling pathway	45	1.24309	4.2052e-06	FGFR2, PPP2R3A, XIAP, PSMA7, PIN1, PSMB5, PSMF1, PSMB2, PSMD1, PSMD2, TNKS, VPS35, YAP1, USP34, PSMD7, FGF2, RPS27A, RNF146, DVL2, DIXDC1, RNF220, WLS, PSMB8, CAPRIN2, PSMB9, PSMA2, DKK2, PSMA1, PSMC6, SFRP1, CSNK1E, PSMC3, PSMD11, PSMA4, UBR5, PSMC2, PSMD10, PSMA3, LRP6, PSME3, SMURF2, COL1A1, UBB, PSME4, EDA	3139	121	16651	1.97277	0.0416558	0.000348696	0.00859596
GOTERM_BP_FAT	GO:0006888~ER to Golgi vesicle-mediated transport	60	1.65746	4.40636e-06	SEC24B, DYNC1LI2, IER3IP1, ATL2, DYNC2LI1, SORL1, RAB1A, CUL3, COPB2, ANK1, ANK2, COPB1, TRAPPC6B, GOPC, CREB3L2, SERPINA1, DYNC1H1, SAR1B, ZW10, CTSZ, DCTN6, DCTN3, DCTN4, DCTN1, COPG2, ANKRD28, ARCN1, TRAPPC4, RANGRF, TRAPPC3, SEC23B, TRAPPC10, TRAPPC2, PPP6C, COPZ1, LMF1, BET1, PPP6R3, TMED7, MIA3, GORASP1, SEC16A, SEC22A, TMED10, SEC23IP, TEX261, SPTBN4, COG5, VCP, CNIH4, ARF4, MCFD2, SPTBN1,…	3139	179	16651	1.77806	0.0436044	0.000362403	0.00900714
GOTERM_BP_FAT	GO:1904666~regulation of ubiquitin protein ligase activity	35	0.966851	4.66067e-06	ANAPC16, CDC14B, BTRC, CDC16, PSMA7, PTEN, PSMB5, PSMF1, PSMB2, PSMD1, PSMD2, UBE2D1, PSMD7, RPS27A, CUL1, BUB3, ANAPC5, CDC23, SKP1, CDC26, PSMB8, PSMB9, PSMA2, PSMA1, PSMC6, PSMC3, PSMD11, PSMA4, PSMC2, PSMD10, PSMA3, PSME3, PSME4, UBB, UBE2S	3139	85	16651	2.18423	0.0460622	0.000380224	0.00952697
GOTERM_BP_FAT	GO:0032543~mitochondrial translation	44	1.21547	5.0538e-06	MRPS34, MRPL42, MRPS33, COA3, MRPS14, MALSU1, MRPS12, MRPS11, MRPS30, QRSL1, MRPL11, GFM2, MRPL13, MRPL14, MRPL17, MRPL16, MRPL36, MRPL54, MRPL19, MRPL18, MRPL39, MRPL32, MRPL34, MRPL35, MRPS27, MRPL2, MRPL50, MRPS28, MRPS25, NDUFA7, MRPS6, MRPS7, NOA1, MRPL30, MRPS2, MRPL21, C1QBP, PTCD3, MRPS18A, TSFM, MRPL46, MRPL43, GATC, DAP3	3139	118	16651	1.97797	0.0498491	0.000408992	0.0103305
GOTERM_BP_FAT	GO:1903364~positive regulation of cellular protein catabolic process	61	1.68508	5.39298e-06	BTRC, RNF217, CDC16, UBQLN1, PTEN, PSMD1, PSMD2, PSMD7, FBXO22, CUL1, RPS27A, ANAPC5, SOCS5, SKP1, PSMA2, PSMA1, DACT1, ZFAND2A, PSMA4, PSMA3, FBXL5, ATPIF1, PSME3, NFE2L2, PSME4, PIAS1, UBB, ANAPC16, GCLC, CLU, KEAP1, RDX, PSMA7, PSMB5, SUMO2, PSMF1, ARIH1, FBXW7, SUMO1, ARIH2, PSMB2, CCDC22, RCHY1, UBE2D1, BUB3, CSNK1A1, NUB1, CDC23, CDC26, PSMB8, PSMB9, PSMC6, VCP, PRICKLE1, PLK2, CSNK1E, PSMD…	3139	184	16651	1.75858	0.0531043	0.000432972	0.0110238
GOTERM_BP_FAT	GO:0090175~regulation of establishment of planar polarity	42	1.16022	5.64169e-06	CTHRC1, SEC24B, AP2S1, PSMA7, DAAM1, ANKRD6, PSMB5, PSMF1, NPHP3, AP2B1, TIAM1, PSMB2, PSMD1, PSMD2, PSMD7, RPS27A, MLLT3, DVL2, FZD1, FZD7, PSMB8, PSMB9, FZD6, PSMA2, PSMA1, AP2A2, PSMC6, DACT1, SFRP1, PRICKLE1, AP2A1, PSMC3, PSMD11, PSMA4, PSMC2, PSMD10, PSMA3, PRICKLE2, PSME3, SMURF2, PSME4, UBB	3139	111	16651	2.00713	0.0554842	0.00044937	0.0115322
GOTERM_BP_FAT	GO:0070271~protein complex biogenesis	339	9.36464	5.92568e-06	OXA1L, CHMP3, AIF1, SNCA, MED25, STOML2, CCT2, RNF213, UXS1, RAB1A, CTNNB1, KIF13A, CUL3, ATXN10, KIFAP3, SH3BGR, VMA21, H2AFY, OGT, CAB39, IKBKAP, OPA1, FAM21C, PCBD2, MAGI1, BRAF, PCBD1, TRPA1, RAP1GDS1, CTNNA1, PPARGC1A, DCTN1, BCL2L11, ST13, SPAG9, CD36, JUN, TRAPPC4, MAPK9, ADSL, PDE4DIP, ATPIF1, AMFR, EIF2AK2, TRAPPC3, ADD2, TRAPPC2, ADD1, HLA-DRA, HLA-DRB1, CRTC1, HFE, CHCHD5, OAS1, KCNJ2,…	3139	1452	16651	1.23846	0.0581943	0.000468298	0.0121127
GOTERM_BP_FAT	GO:0006461~protein complex assembly	339	9.36464	5.92568e-06	OXA1L, CHMP3, AIF1, SNCA, MED25, STOML2, CCT2, RNF213, UXS1, RAB1A, CTNNB1, KIF13A, CUL3, ATXN10, KIFAP3, SH3BGR, VMA21, H2AFY, OGT, CAB39, IKBKAP, OPA1, FAM21C, PCBD2, MAGI1, BRAF, PCBD1, TRPA1, RAP1GDS1, CTNNA1, PPARGC1A, DCTN1, BCL2L11, ST13, SPAG9, CD36, JUN, TRAPPC4, MAPK9, ADSL, PDE4DIP, ATPIF1, AMFR, EIF2AK2, TRAPPC3, ADD2, TRAPPC2, ADD1, HLA-DRA, HLA-DRB1, CRTC1, HFE, CHCHD5, OAS1, KCNJ2,…	3139	1452	16651	1.23846	0.0581943	0.000468298	0.0121127
GOTERM_BP_FAT	GO:0090090~negative regulation of canonical Wnt signaling pathway	56	1.54696	6.29103e-06	CTHRC1, LZTS2, FOXO3, ANKRD6, TMEM64, CUL3, PSMD1, PSMD2, SOX17, PSMD7, RAPGEF1, RPS27A, G3BP1, PTPRO, PSMA2, PSMA1, DACT1, SCYL2, PSMA4, PSMA3, PSME3, PSME4, UBB, PPP2R3A, CTNND1, BICC1, PSMA7, SOX9, TCF7L2, SDHAF2, PSMB5, PSMF1, NPHP3, CYLD, PSMB2, APC, MLLT3, CSNK1A1, DVL2, FZD1, PSMB8, PSMB9, FZD6, DKK2, DKK3, PSMC6, SFRP1, PRICKLE1, PSMD11, PSMC3, PSMD10, PSMC2, MAPK14, GSK3B, LRP6, IGFBP2	3139	165	16651	1.80033	0.0616693	0.000493311	0.0128594
GOTERM_BP_FAT	GO:0070126~mitochondrial translational termination	35	0.966851	6.32331e-06	MRPL42, MRPS34, MRPS33, MRPS14, MRPS12, MRPS11, MRPS30, MRPL11, GFM2, MRPL13, MRPL14, MRPL17, MRPL16, MRPL36, MRPL54, MRPL19, MRPL18, MRPL39, MRPL32, MRPL34, MRPL35, MRPS27, MRPL2, MRPL50, MRPS28, MRPS25, MRPS6, MRPS7, MRPL30, MRPL21, PTCD3, MRPS18A, MRPL46, MRPL43, DAP3	3139	86	16651	2.15883	0.0619757	0.000492029	0.0129254
GOTERM_BP_FAT	GO:0031145~anaphase-promoting complex-dependent catabolic process	33	0.911602	6.43045e-06	ANAPC16, CDC16, PSMA7, PSMB5, CUL3, PSMF1, PSMB2, PSMD1, PSMD2, UBE2D1, PSMD7, BUB3, RPS27A, ANAPC5, SKP2, CDC23, CDC26, PSMB8, PSMB9, PSMA2, PSMA1, PSMC6, PSMC3, PSMD11, PSMA4, PSMC2, PSMD10, PSMA3, FBXO31, PSME3, PSME4, UBB, UBE2S	3139	79	16651	2.21583	0.0629921	0.000496545	0.0131444
GOTERM_BP_FAT	GO:0006417~regulation of translation	99	2.73481	7.43706e-06	PRR16, CNOT8, MALSU1, PASK, EIF5, EIF5B, SYNCRIP, EIF5A, RPS27L, RPS6KB1, CNOT1, FOXO3, IARS2, CNOT7, RBM8A, TIA1, RARA, PUM2, EIF2B3, RC3H1, SAMD4A, EIF2B4, RAN, HNRNPA2B1, YTHDF2, EEF2, HNRNPR, MAPK1, PPP1CA, PA2G4, EIF2AK1, EIF2AK2, LRPPRC, GATC, EIF4E3, UHMK1, WT1, EIF3C, EIF3B, METTL3, DDX3X, EIF3H, CNOT6L, EIF3E, NPM1, HNRNPD, EIF3J, MAP2K1, PAIP1, IREB2, EPRS, CASC3, LARP4B, FXR1, UPF3A, E…	3139	344	16651	1.5266	0.072487	0.000569901	0.0152018
GOTERM_BP_FAT	GO:0051437~positive regulation of ubiquitin-protein ligase activity involved in regulation of mitotic cell cycle transition	32	0.883978	7.52969e-06	ANAPC16, BTRC, CDC16, PSMA7, PSMB5, PSMF1, PSMB2, PSMD1, PSMD2, UBE2D1, PSMD7, CUL1, BUB3, RPS27A, ANAPC5, CDC23, SKP1, CDC26, PSMB8, PSMB9, PSMA2, PSMA1, PSMC6, PSMC3, PSMD11, PSMA4, PSMC2, PSMD10, PSMA3, PSME3, PSME4, UBB	3139	76	16651	2.2335	0.0733559	0.000572661	0.0153912
GOTERM_BP_FAT	GO:0009060~aerobic respiration	27	0.745856	7.63977e-06	UQCRC2, OXA1L, COX11, CHCHD5, PDHB, MTFR1, UQCR10, FXN, IDH1, CAT, PDHA1, SUCLA2, DHTKD1, FH, SUCLG2, COX20, DLAT, SDHA, SDHB, NNT, UQCRH, SDHC, SDHD, DLD, ADSL, MDH2, PMPCB	3139	59	16651	2.42751	0.0743874	0.000576696	0.0156162
GOTERM_BP_FAT	GO:1905114~cell surface receptor signaling pathway involved in cell-cell signaling	141	3.89503	7.82848e-06	MEF2C, CTHRC1, BTRC, SNCA, GRIK5, STRN, FOXO3, ANKRD6, RNF213, KANK1, CTNNB1, CUL3, MAP3K7, CSNK2A1, TIAM1, RAPGEF1, RPS27A, CUL1, RNF146, RNF220, RARG, SKP1, PTPRO, MARK4, MARK1, PSMA2, PSMA1, PPP1CA, SCYL2, UBR5, PSMA4, PSMA3, RYR2, ABAT, COL1A1, EDA, DST, VPS26A, SMARCA4, FGFR2, PPP2R3A, BICC1, SNX3, RIMS2, DAAM1, PSMA7, SOX9, SDHAF2, PIN1, PSMB5, NPHP3, MACF1, DDX3X, PSMB2, TNKS, DVL2, DIXDC1…	3139	529	16651	1.41388	0.0761531	0.00058656	0.0160019
GOTERM_BP_FAT	GO:0034622~cellular macromolecular complex assembly	243	6.71271	8.00924e-06	RAD51C, OXA1L, CHMP3, FASTKD2, AIF1, SNCA, MED25, CCT2, RAB1A, KIF13A, VMA21, PQBP1, LUC7L2, H2AFY, DHX30, LUC7L3, CLNS1A, OPA1, FAM21C, RAP1GDS1, EIF2S3, DCTN1, CD36, RPS17, PDE4DIP, PIAS1, ADD2, ADD1, HLA-DRA, RAD23B, SRSF10, HLA-DRB1, TAF9B, CHCHD5, PPAN, PFN2, DNAAF2, CDC40, TMED10, TCF4, CDC42EP3, FCHO2, SRP54, YTHDC1, ATR, ARFIP1, ATM, RPF1, SRSF5, SRSF6, TMOD3, TMOD1, KAT6A, SRSF1, COX14, …	3139	999	16651	1.2903	0.0778412	0.000595689	0.0163713
GOTERM_BP_FAT	GO:0006357~regulation of transcription from RNA polymerase II promoter	419	11.5746	8.15495e-06	MEF2C, FAM200B, ZNF639, MED25, MED23, RORA, MED21, CTNNB1, CITED2, PGR, CUL3, EPC1, CUL2, EPC2, FLI1, OGT, MAP2K5, STAG1, IKBKAP, RCOR3, RCOR1, TADA2B, ZHX1, ZHX2, MED11, HMG20A, MED14, MED13, CTDSPL2, UXT, JUN, MED17, RYR2, CRTC1, ZNF131, HFE, CHCHD2, HEXIM1, TNKS, TCF4, ASXL2, KLF12, KLF13, KLF11, ESRRG, TFCP2, FNIP1, FNIP2, WDR61, ARF4, SMURF2, BACH1, CREBRF, HLF, ELF1, ZNF292, ELF2, BACH2, EZ…	3139	1846	16651	1.20401	0.0791997	0.000602097	0.0166691
GOTERM_BP_FAT	GO:0042590~antigen processing and presentation of exogenous peptide antigen via MHC class I	29	0.801105	8.43216e-06	ITGB5, PSMA7, B2M, PSMB5, PSMF1, ITGAV, FCGR1B, PSMD1, PSMB2, PSMD2, PSMD7, HLA-C, HLA-B, HLA-E, PSMB8, HLA-G, PSMB9, PSMA2, PSMA1, PSMC6, CD36, PSMC3, PSMD11, PSMA4, PSMC2, PSMD10, PSMA3, PSME3, PSME4	3139	66	16651	2.33079	0.0817788	0.000618047	0.0172357
GOTERM_BP_FAT	GO:0006402~mRNA catabolic process	69	1.90608	8.78733e-06	RPL17, CNOT8, ZC3HAV1, CPEB3, RPL15, CNOT1, CNOT7, RBM8A, RPS3A, EDC3, LSM5, RPL26L1, LSM1, RC3H1, RPS27A, SAMD4A, ZFP36, PPP2R1A, RPL35A, MTPAP, ZHX2, PAPD5, EXOSC1, DIS3L, HNRNPR, EIF4A3, PAPD4, RPL41, BTG2, RPS17, RPL3L, CNOT11, PELO, XRN1, PNPT1, RPL27A, RPL37, UHMK1, ZFP36L2, TNRC6C, RPL32, RPL7, CNOT6L, EIF3E, CSDE1, AGO1, RPL5, AGO4, RPL7A, RPL10A, TNRC6B, RPS24, UPF2, PAIP1, SMG1, RPL23A,…	3139	219	16651	1.6713	0.0850726	0.00063944	0.0179616
GOTERM_BP_FAT	GO:0055114~oxidation-reduction process	239	6.60221	8.96331e-06	FASTKD3, HCCS, LDHB, OXA1L, FASTKD1, FASTKD2, SNCA, HIBADH, AGPS, PDHA1, TXNL1, ACAA2, PCBD2, SUCLG2, PCBD1, PPP1R3A, DHRS7B, PPARGC1A, PGM2, PPP1CA, NNT, DLD, ASPHD1, ADSL, FASTKD5, MDH2, HIGD2A, TMX1, ACADSB, CYP1B1, CYP51A1, PFKFB2, TMX3, CHCHD5, CHCHD4, ACAT1, SDHAF2, HADHA, HADHB, PPP1R3C, TPI1, PIR, PPP1R3F, GYS1, IDH1, FH, GPD2, PTGR1, PTGR2, MAOA, FTO, EPM2A, MAOB, DLAT, CRYZ, PXDNL, MLYC…	3139	982	16651	1.29103	0.0867002	0.000647584	0.0183213
GOTERM_BP_FAT	GO:0051169~nuclear transport	129	3.56354	9.22539e-06	XPO1, CHERP, SNRPD3, XPO4, NUP62CL, EIF5A, KANK1, CTNNB1, RBM8A, MDFIC, PSIP1, RAB23, SRRM1, DDX20, FBXO22, SYK, NUP133, MCM3AP, CHTOP, RAN, PKIG, HNRNPA2B1, NUPL2, PKIA, CTDSPL2, MAPK1, RBPMS, RPAIN, CD36, JUN, UBR5, SNRPB, SLU7, EDA, AKAP1, SNRPE, SRSF10, AGFG1, ERBB4, SRSF11, AKAP13, KEAP1, UHMK1, SEMA5A, NUP50, NPM1, CDC40, CCDC22, NUP54, XPOT, SMG1, MALT1, CASC3, NXF1, HNRNPA1, UPF3A, DDX58,…	3139	477	16651	1.43457	0.0891189	0.000661788	0.018857
GOTERM_BP_FAT	GO:0009892~negative regulation of metabolic process	560	15.4696	9.36243e-06	MEF2C, XRCC5, OXA1L, PPP2R5A, AIF1, MALSU1, ZNF639, MED25, SYNCRIP, CTNNB1, CITED2, CUL3, PGR, EPC1, CTGF, OGT, MAP2K5, RCOR3, ROCK1, PCID2, RCOR1, ZHX1, ZHX2, UBE2J1, HMG20A, MECOM, THY1, UXT, EIF2AK1, JUN, CHORDC1, EIF2AK2, TNRC18, HFE, HSPA1A, HEXIM1, TNKS, TCF4, ZC3H14, MAP2K1, KLF12, KLF11, TAOK3, ATR, SERPINI1, FNIP1, ATM, FNIP2, FXR1, AIDA, SRSF7, SRSF6, RGS3, RGS4, DEPTOR, SMURF2, CREBRF,…	3139	2544	16651	1.16767	0.090381	0.000666887	0.019137
GOTERM_BP_FAT	GO:0051172~negative regulation of nitrogen compound metabolic process	351	9.69613	9.75207e-06	MEF2C, XRCC5, EFNA1, MALSU1, SNCA, MED25, ZNF639, SYNCRIP, CTNNB1, CITED2, NONO, CUL3, N4BP2L2, EPC1, ZGPAT, H2AFV, ZFP90, H2AFZ, H2AFY, RARA, CRY1, EIF2B3, EIF2B4, MAP2K5, GTPBP4, RARG, RCOR3, RAN, RCOR1, STRN3, ZHX1, ZHX2, HMG20A, UBR2, MECOM, PPARGC1A, PPARGC1B, UXT, EIF2AK1, CD36, MTF2, UBR5, JUN, PIAS1, PRDM1, EIF2AK2, TNRC18, SRSF10, HUS1, TAF9B, HEXIM1, TNKS, TCF4, BCOR, ZC3H14, IKZF4, MAP…	3139	1518	16651	1.22655	0.0939601	0.000689776	0.0199334
GOTERM_BP_FAT	GO:1901566~organonitrogen compound biosynthetic process	322	8.89503	1.00918e-05	RPL17, PRR16, MRPL42, MALSU1, ADCY6, SNCA, RPL15, STOML2, SYNCRIP, GGT1, IARS2, AQP1, HS2ST1, TPK1, OGN, EIF1AX, COL4A3BP, MRPL36, RPL26L1, RARA, MRPL39, MRPL32, EIF2B3, MRPL34, EIF2B4, TBPL1, MRPL35, MRPL50, PCBD2, GATM, RAN, PCBD1, EIF2S3, TXNDC9, LPCAT2, PPARGC1A, NME7, PRELP, MAPK1, PPP1CA, NME3, EIF2AK1, DHX29, RPS17, RARS, EIF2S2, ATP5C1, ADSL, ABAT, ATPIF1, EIF2AK2, EXT1, MRPL46, MRPL43, G…	3139	1379	16651	1.23863	0.0970696	0.000708845	0.0206279
GOTERM_BP_FAT	GO:0006913~nucleocytoplasmic transport	127	3.50829	1.01922e-05	XPO1, CHERP, SNRPD3, XPO4, NUP62CL, EIF5A, KANK1, CTNNB1, RBM8A, MDFIC, RAB23, SRRM1, DDX20, FBXO22, SYK, NUP133, MCM3AP, CHTOP, RAN, PKIG, HNRNPA2B1, NUPL2, PKIA, CTDSPL2, MAPK1, RBPMS, RPAIN, CD36, JUN, UBR5, SNRPB, SLU7, EDA, AKAP1, SNRPE, SRSF10, AGFG1, ERBB4, SRSF11, AKAP13, KEAP1, UHMK1, SEMA5A, NUP50, NPM1, CDC40, CCDC22, NUP54, XPOT, SMG1, MALT1, CASC3, NXF1, HNRNPA1, DDX58, UPF3A, SRSF5,…	3139	469	16651	1.43641	0.0979861	0.000710957	0.020833
GOTERM_BP_FAT	GO:0051338~regulation of transferase activity	234	6.46409	1.02324e-05	HMGN1, MEF2C, EFNA1, PPP2R5A, FAM20A, NELL1, ADCY6, SNCA, CCT2, CDC16, CTNNB1, CUL3, MAP3K7, ZGPAT, ZFP91, MAP3K6, MAP3K5, DIRAS1, MAP3K4, CD44, DIRAS3, GAB1, PIK3CA, H2AFY, CAB39, RAPGEF2, RAPGEF1, MAP2K6, CUL1, MAP2K5, ADAM9, SYK, IKBKAP, GTPBP4, ANAPC5, BRAF, WNK1, SKP1, THY1, MAPK1, SPAG9, RGCC, EIF2AK2, CHORDC1, ERBB4, ERBB3, PFKFB2, AKAP13, DUSP12, NPRL2, CD74, CDC37, PIN1, SERINC5, HEXIM1,…	3139	960	16651	1.29299	0.098353	0.000708873	0.0209152
GOTERM_BP_FAT	GO:0010558~negative regulation of macromolecule biosynthetic process	332	9.17127	1.0968e-05	MEF2C, XRCC5, EFNA1, MALSU1, SNCA, MED25, ZNF639, SYNCRIP, CTNNB1, CITED2, NONO, CUL3, N4BP2L2, EPC1, ZGPAT, H2AFV, ZFP90, H2AFZ, H2AFY, RARA, CRY1, EIF2B3, EIF2B4, MAP2K5, GTPBP4, RARG, RCOR3, RAN, RCOR1, STRN3, ZHX1, ZHX2, HMG20A, UBR2, MECOM, PPARGC1B, UXT, EIF2AK1, CD36, MTF2, JUN, PIAS1, PRDM1, EIF2AK2, TNRC18, HUS1, TAF9B, HEXIM1, TCF4, BCOR, IKZF4, MAP2K1, KLF12, KLF11, EPRS, ATR, UBP1, HN…	3139	1428	16651	1.23327	0.105039	0.000754646	0.0224185
GOTERM_BP_FAT	GO:0035567~non-canonical Wnt signaling pathway	53	1.46409	1.1117e-05	CTHRC1, AP2S1, ANKRD6, RNF213, CTNNB1, MAP3K7, AP2B1, TIAM1, PSMD1, PSMD2, PSMD7, PLCB2, RPS27A, IFT80, PSMA2, PSMA1, DACT1, PSMA4, PSMA3, PSME3, PSME4, UBB, DAAM1, PSMA7, TCF7L2, PSMB5, PSMF1, NPHP3, TNRC6C, PSMB2, AGO1, AGO4, TNRC6B, MLLT3, DVL2, GNAO1, FZD1, PSMB8, FZD7, PSMB9, FZD6, AP2A2, PSMC6, SFRP1, PRICKLE1, CSNK1E, AP2A1, PSMD11, PSMC3, PSMD10, PSMC2, PRICKLE2, SMURF2	3139	156	16651	1.80219	0.106387	0.000759726	0.022723
GOTERM_BP_FAT	GO:0048193~Golgi vesicle transport	92	2.54144	1.11735e-05	TGOLN2, KIF22, SEC24B, IER3IP1, DYNC1LI2, ATL2, VPS54, SORL1, PITPNB, DYNC2LI1, RAB1A, CUL3, COPB2, ANK1, ANK2, COPB1, TBC1D14, TRAPPC6B, KIFAP3, GOPC, GOLGA1, CREB3L2, SERPINA1, VPS13A, RAB6A, DYNC1H1, SAR1B, GOLGA4, GOLGA3, ZW10, KDELR2, ARL1, SCAMP3, CTSZ, RINT1, DCTN6, OPTN, DCTN3, DCTN4, DCTN1, ARL3, COPG2, ANKRD28, STXBP6, ARCN1, TRAPPC4, RANGRF, ANKFY1, TRAPPC10, TRAPPC3, SEC23B, TRAPPC2, …	3139	317	16651	1.53949	0.106898	0.000758464	0.0228385
GOTERM_BP_FAT	GO:1902580~single-organism cellular localization	263	7.26519	1.36829e-05	RPL17, OXA1L, PPP2R5A, RPL15, SNCA, STOML2, RAB1A, SSR1, CTNNB1, KIF13A, KIFAP3, COL4A3BP, RPL26L1, RAB23, OGT, RAPGEF2, RAB21, RAB27A, SYK, OPA1, ROCK1, BRAF, KIF5B, RAN, TTC7B, OPTN, DCTN1, BCL2L11, MAPK1, UXT, CD36, COLQ, RPS17, UBR5, JUN, ATP5C1, MAPK8, SRP72, UNC13A, ARV1, RTP4, ERBB4, CACNB2, CACNB3, CHCHD4, RIMS2, SEMA5A, TRAM2, PFN2, MACF1, NUP50, NUP54, FCHO2, RPS24, SRP54, S100A10, RPS6…	3139	1101	16651	1.26712	0.129289	0.000922541	0.0279671
GOTERM_BP_FAT	GO:0006366~transcription from RNA polymerase II promoter	414	11.4365	1.36985e-05	MEF2C, ZNF639, MED25, MED23, INTS2, RORA, MED21, CTNNB1, CITED2, PGR, CUL3, EPC1, CUL2, FLI1, CTGF, OGT, TBPL1, MAP2K5, STAG1, IKBKAP, RCOR3, RCOR1, ZHX1, ZHX2, HMG20A, MED14, MED13, CTDSPL2, UXT, JUN, MED17, RYR2, CRTC1, HFE, CHCHD2, HEXIM1, PIR, TNKS, TCF4, ASXL2, DVL2, KLF12, KLF13, KLF11, ESRRG, FNIP1, FNIP2, SRSF5, UPF3B, WDR61, SRSF7, SRSF6, ARF4, SMURF2, SRSF1, BACH1, CREBRF, HLF, ELF1, ZN…	3139	1831	16651	1.19939	0.129426	0.000917477	0.027999
GOTERM_BP_FAT	GO:2000112~regulation of cellular macromolecule biosynthetic process	845	23.3425	1.37999e-05	MEF2C, MED25, SYNCRIP, MED23, RORA, MED21, MAP3K7, CUL3, CUL2, EPC1, EPC2, MAP3K4, MED28, PQBP1, OGT, TBPL1, STAG1, IKBKAP, PCBD2, PCBD1, PCID2, ZNF791, MED11, MED14, MED13, MECOM, MAPK1, PPP1CA, EIF2AK1, ZNF789, ASCC3, JUN, MED17, RYR2, MAPK9, MAPK8, EIF2AK2, GATC, CYP1B1, TNRC18, ZNF133, CRTC1, ZNF131, CHCHD2, ASXL2, ZNF529, PAIP1, ZNF121, ESRRG, ZNF521, ATR, UBE2L3, ATM, FNIP1, FNIP2, ARF4, SM…	3139	3992	16651	1.12283	0.130319	0.000918187	0.0282062
GOTERM_BP_FAT	GO:0019395~fatty acid oxidation	37	1.0221	1.39326e-05	ACOX2, PPARA, ACADSB, ECH1, ECHS1, ACAT1, HADHA, ALDH3A2, HADHB, AUH, PEX7, PLIN5, LONP2, IVD, PEX2, ETFDH, PRKAA1, BDH2, PEX13, HSD17B4, ACAD8, HADH, ETFB, ETFA, ACAA2, ECI2, CPT1B, ACADM, ADIPOR1, CYP4V2, PPARGC1A, PHYH, ACSM1, MLYCD, MAPK14, HIBCH, SCP2	3139	96	16651	2.04446	0.131485	0.000920953	0.0284773
GOTERM_BP_FAT	GO:0072594~establishment of protein localization to organelle	171	4.72376	1.40131e-05	RPL17, CHERP, CHMP4A, FAM20B, RPL15, NUP62CL, SAE1, CCT2, MIPEP, KANK1, CTNNB1, HTRA2, MDFIC, RPL26L1, RAB23, H2AFY, VPS13A, RPS27A, SYK, NUP133, MCM3AP, RPL35A, RAN, PKIG, OPTN, NPEPPS, PKIA, CDKL2, BCL2L11, TIMM8B, MAPK1, RBPMS, RPAIN, CD36, HUWE1, RPS17, UBR5, JUN, RYR2, MAPK9, MAPK8, ATPIF1, SRP72, EDA, AKAP1, PACS1, ERBB4, MTX1, KEAP1, CHCHD4, HSPA1L, SEMA5A, FIS1, FBXW7, ARIH2, HNMT, RPL7, …	3139	671	16651	1.35183	0.132193	0.000920265	0.0286419
GOTERM_BP_FAT	GO:2000113~negative regulation of cellular macromolecule biosynthetic process	311	8.59116	1.49121e-05	MEF2C, XRCC5, EFNA1, MALSU1, SNCA, MED25, ZNF639, SYNCRIP, CTNNB1, CITED2, NONO, CUL3, N4BP2L2, EPC1, ZGPAT, H2AFV, ZFP90, H2AFZ, H2AFY, RARA, CRY1, EIF2B3, EIF2B4, MAP2K5, GTPBP4, RARG, RCOR3, RAN, RCOR1, STRN3, ZHX1, ZHX2, HMG20A, UBR2, MECOM, PPARGC1B, UXT, EIF2AK1, CD36, MTF2, JUN, PIAS1, PRDM1, EIF2AK2, TNRC18, HUS1, TAF9B, HEXIM1, TCF4, BCOR, IKZF4, KLF12, MAP2K1, KLF11, EPRS, ATR, UBP1, HN…	3139	1332	16651	1.23853	0.140051	0.000972957	0.0304791
GOTERM_BP_FAT	GO:0006508~proteolysis	382	10.5525	1.4993e-05	DZIP3, NELL1, SNCA, STOML2, RNF217, GGT1, MYLIP, CDC16, AQP1, RNF213, ERLEC1, CTNNB1, CUL3, CUL2, USP53, MAP3K5, CD44, HTRA2, CTGF, HTRA1, PIK3C3, CFH, ERAP1, PSENEN, OGT, CUL1, MAP2K6, MAP2K5, ADAM9, RECK, ANAPC5, PCID2, KIAA0141, UBE2J1, UBR4, SKP2, UBR3, UBR2, UBR1, SKP1, BCL2L11, HUWE1, UBR5, F3, DLD, FBXL5, FBXL4, FBXL7, ATPIF1, YME1L1, PIAS1, AMFR, ADAMTS2, FBXL3, RAD23B, UBA6, HFE, ARIH1, …	3139	1676	16651	1.20903	0.140755	0.000971967	0.0306445
GOTERM_BP_FAT	GO:0051173~positive regulation of nitrogen compound metabolic process	403	11.1326	1.5465e-05	MEF2C, AIF1, NAA15, ZNF639, MED25, NAA16, SYNCRIP, STOML2, RORA, MED21, CTNNB1, CITED2, PGR, EPC1, FLI1, MAP3K4, OGT, MAP2K5, STAG1, PCBD2, PCID2, PCBD1, MED14, MED13, MECOM, MAPK1, JUN, MED17, ABAT, MAPK9, ERBB4, CRTC1, CHCHD2, HSPA1A, TNKS, TCF4, ASXL2, DVL2, MAP2K1, KLF12, KLF13, PAIP1, MAOB, ESRRG, ATR, ATM, UPF3A, SRSF5, UPF3B, WDR61, ARF4, AREG, SRSF1, BACH1, HLF, ZNF292, ELF1, ELF2, EZH1, …	3139	1779	16651	1.20165	0.144848	0.000996169	0.0316091
GOTERM_BP_FAT	GO:0034249~negative regulation of cellular amide metabolic process	52	1.43646	1.64628e-05	CNOT8, CPEB3, MALSU1, ORMDL1, SORL1, DICER1, SYNCRIP, CNOT1, CNOT7, DGCR8, TIA1, QKI, RARA, PUM2, TPR, EIF2B3, RC3H1, SAMD4A, EIF2B4, ZFP36, RAN, HNRNPA2B1, ESR1, HNRNPR, EIF4A3, EIF2AK1, BTG2, EIF2AK2, CLU, WT1, ZFP36L2, TNRC6C, DDX3X, METTL3, CNOT6L, EIF3E, HNRNPD, AGO1, PRKAA1, AGO4, TNRC6B, GAPDH, MAP2K1, IREB2, ELAVL1, EPRS, ILF3, CAPRIN1, CAPRIN2, FXR1, RPL13A, NCOR1	3139	154	16651	1.79115	0.153438	0.0010537	0.0336481
GOTERM_BP_FAT	GO:0006351~transcription, DNA-templated	768	21.2155	1.68255e-05	XRCC5, MEF2C, FAM200B, MED25, NAA15, ZNF639, NAA16, INTS2, MED23, RORA, MED21, CITED2, CTNNB1, MAP3K7, CUL3, PGR, CUL2, EPC1, EPC2, FLI1, MED28, CTGF, PQBP1, OGT, TBPL1, MAP2K6, SYK, STAG1, MAP2K5, IKBKAP, ZNF644, PCBD2, RCOR3, PCBD1, PCID2, RCOR1, ZHX1, TADA2B, MTPAP, ZHX2, ZNF791, HMG20A, MED11, MED14, MED13, MECOM, CTDSPL2, UXT, MAPK1, ZNF789, ASCC3, MED17, JUN, MAPK9, FLII, RYR2, MAPK8, VGLL4…	3139	3605	16651	1.13007	0.156539	0.00107013	0.0343892
GOTERM_BP_FAT	GO:0060071~Wnt signaling pathway, planar cell polarity pathway	40	1.10497	1.74191e-05	CTHRC1, AP2S1, PSMA7, DAAM1, ANKRD6, PSMB5, PSMF1, NPHP3, AP2B1, TIAM1, PSMB2, PSMD1, PSMD2, PSMD7, RPS27A, MLLT3, DVL2, FZD1, FZD7, PSMB8, PSMB9, FZD6, PSMA2, PSMA1, AP2A2, PSMC6, SFRP1, PRICKLE1, AP2A1, PSMC3, PSMD11, PSMA4, PSMC2, PSMD10, PSMA3, PRICKLE2, SMURF2, PSME3, PSME4, UBB	3139	108	16651	1.96465	0.16159	0.00110095	0.0356024
GOTERM_BP_FAT	GO:0002223~stimulatory C-type lectin receptor signaling pathway	39	1.07735	2.09713e-05	BTRC, PSMA7, MAP3K7, PSMB5, PSMF1, UBE2D2, PSMB2, PSMD1, PSMD2, PRKACB, TRAF6, UBE2D1, PSMD7, FBXW11, CHUK, RPS27A, CUL1, SYK, LYN, MALT1, SKP1, PSMB8, TAB3, PSMB9, PSMA2, UBE2N, PSMA1, PSMC6, FYN, PSMC3, PSMD11, PSMA4, PSMC2, PSMD10, PSMA3, PSME3, PSME4, UBB, IKBKB	3139	105	16651	1.97026	0.191188	0.00131708	0.042861
GOTERM_BP_FAT	GO:0006414~translational elongation	47	1.29834	2.29463e-05	MRPS34, MRPL42, MRPS33, MRPS14, CPEB3, MRPS12, MRPS11, EIF5A, IARS2, MRPS30, IARS, MRPL11, GFM2, MRPL13, MRPL14, MRPL17, MRPL16, MRPL36, LARS, MRPL54, MRPL19, MRPL18, MRPL39, MRPL32, USP16, MRPL34, MRPL35, MRPL2, MRPS27, EEF1A1, MRPL50, MRPS28, MRPS25, EEF2, MRPS6, MRPS7, MRPL30, EIF4A3, MRPL21, PTCD3, MRPS18A, EEF1E1, TSFM, MRPL46, MRPL43, GATC, DAP3	3139	136	16651	1.83319	0.207191	0.00143214	0.0468966
GOTERM_BP_FAT	GO:0034440~lipid oxidation	37	1.0221	2.35669e-05	ACOX2, PPARA, ACADSB, ECH1, ECHS1, ACAT1, HADHA, ALDH3A2, HADHB, AUH, PEX7, PLIN5, LONP2, IVD, PEX2, ETFDH, PRKAA1, BDH2, PEX13, HSD17B4, ACAD8, HADH, ETFB, ETFA, ACAA2, ECI2, CPT1B, ACADM, ADIPOR1, CYP4V2, PPARGC1A, PHYH, ACSM1, MLYCD, MAPK14, HIBCH, SCP2	3139	98	16651	2.00274	0.212154	0.00146183	0.0481646
GOTERM_BP_FAT	GO:0001736~establishment of planar polarity	43	1.18785	2.54684e-05	CTHRC1, SEC24B, AP2S1, PSMA7, DAAM1, ANKRD6, PSMB5, PSMF1, NPHP3, AP2B1, TIAM1, PSMB2, PSMD1, PSMD2, PAFAH1B1, PSMD7, RPS27A, MLLT3, DVL2, FZD1, PSMB8, FZD7, PSMB9, FZD6, PSMA2, PSMA1, AP2A2, PSMC6, DACT1, SFRP1, PRICKLE1, AP2A1, PSMC3, PSMD11, PSMA4, PSMC2, PSMD10, PSMA3, PRICKLE2, PSME3, SMURF2, PSME4, UBB	3139	121	16651	1.88509	0.227167	0.00157006	0.05205
GOTERM_BP_FAT	GO:0009083~branched-chain amino acid catabolic process	13	0.359116	2.63534e-05	ALDH6A1, ACADSB, BCKDHB, ACAT1, HIBADH, AUH, DBT, PPM1K, IVD, MCCC1, DLD, ACAD8, HIBCH	3139	19	16651	3.62943	0.234057	0.00161474	0.0538581
GOTERM_BP_FAT	GO:0031397~negative regulation of protein ubiquitination	45	1.24309	2.70976e-05	ANAPC16, GCLC, HFE, HSPA1A, CDC16, PSMA7, SUFU, PSMB5, PRMT3, BAG5, PSMF1, N4BP1, PSMB2, PSMD1, DNAJA1, PSMD2, OGT, UBE2D1, CRY1, PSMD7, RPS27A, BUB3, GTPBP4, ANAPC5, CDC23, CDC26, PSMB8, PSMB9, PSMA2, UFL1, PSMA1, PDCL3, PSMC6, FYN, ARRB1, PSMC3, OTUB1, PSMD11, PSMA4, UBR5, PSMC2, PSMD10, PSMA3, PSME3, UBB	3139	129	16651	1.85043	0.239803	0.00165031	0.0553787
GOTERM_BP_FAT	GO:0060070~canonical Wnt signaling pathway	83	2.29282	2.71723e-05	CTHRC1, LZTS2, FOXO3, ANKRD6, PTEN, TMEM64, CTNNB1, CUL3, PSMD1, PSMD2, YAP1, SOX17, RAPGEF1, FGF2, PSMD7, RPS27A, RNF146, TBL1XR1, RNF220, RARG, G3BP1, WLS, PTPRO, PSMA2, PSMA1, CCND1, PPP1CA, DACT1, SCYL2, PSMA4, UBR5, PSMA3, RYR2, PSME3, UBB, PSME4, COL1A1, EDA, FGFR2, PPP2R3A, XIAP, CTNND1, BICC1, PSMA7, SOX9, SDHAF2, TCF7L2, TCF7L1, PIN1, PSMB5, CYLD, NPHP3, PSMF1, PSMB2, TNKS, VPS35, USP34,…	3139	285	16651	1.54484	0.240377	0.00164495	0.0555313
GOTERM_BP_FAT	GO:0051128~regulation of cellular component organization	515	14.2265	2.78198e-05	MEF2C, XRCC5, PPP2R5A, MALSU1, ZNF639, MED25, STOML2, ITSN2, CTNNB1, B2M, CUL3, OGN, RUNDC1, MAP3K4, CTGF, PQBP1, TLK1, OGT, RAB27A, SYK, ADAM9, MAP2K5, ACAA2, OPA1, KIF5B, BRAF, ROCK1, PCID2, TADA2B, PTPRO, BCL2L11, THY1, MAPK1, MAPK6, SCYL2, JUN, MAPK9, ATPIF1, MAPK8, CHORDC1, EIF2AK2, UNC13A, DCBLD2, CRTC1, HFE, HSPA1A, SDHAF2, HSPA1L, PFN2, ARIH2, GORASP1, OBSL1, TNKS, FAM162A, CDC42EP3, MAP2…	3139	2343	16651	1.16596	0.245337	0.0016741	0.0568541
GOTERM_BP_FAT	GO:0010556~regulation of macromolecule biosynthetic process	864	23.8674	2.94065e-05	MEF2C, MED25, SYNCRIP, MED23, RORA, MED21, MAP3K7, CUL3, CUL2, EPC1, EPC2, MAP3K4, MED28, PQBP1, OGT, TBPL1, STAG1, IKBKAP, PCBD2, PCBD1, PCID2, UBE2J1, ZNF791, MED11, MED14, MED13, MECOM, MAPK1, PPP1CA, EIF2AK1, ZNF789, ASCC3, JUN, MED17, RYR2, MAPK9, MAPK8, EIF2AK2, GATC, CYP1B1, TNRC18, ZNF133, CRTC1, ZNF131, CHCHD2, ASXL2, ZNF529, PAIP1, ZNF121, ESRRG, ZNF521, ATR, UBE2L3, ATM, FNIP1, FNIP2, …	3139	4109	16651	1.11539	0.257356	0.00175904	0.0600959
GOTERM_BP_FAT	GO:0007164~establishment of tissue polarity	43	1.18785	3.18423e-05	CTHRC1, SEC24B, AP2S1, PSMA7, DAAM1, ANKRD6, PSMB5, PSMF1, NPHP3, AP2B1, TIAM1, PSMB2, PSMD1, PSMD2, PAFAH1B1, PSMD7, RPS27A, MLLT3, DVL2, FZD1, PSMB8, FZD7, PSMB9, FZD6, PSMA2, PSMA1, AP2A2, PSMC6, DACT1, SFRP1, PRICKLE1, AP2A1, PSMC3, PSMD11, PSMA4, PSMC2, PSMD10, PSMA3, PRICKLE2, PSME3, SMURF2, PSME4, UBB	3139	122	16651	1.86964	0.275436	0.00189341	0.0650722
GOTERM_BP_FAT	GO:0009081~branched-chain amino acid metabolic process	14	0.38674	3.31292e-05	ALDH6A1, ACADSB, BCKDHB, ACAT1, HIBADH, AUH, DBT, PPM1K, IVD, MCCC1, DLD, ACAD8, HIBCH, GHR	3139	22	16651	3.37563	0.28481	0.00195836	0.0677014
GOTERM_BP_FAT	GO:0002220~innate immune response activating cell surface receptor signaling pathway	39	1.07735	3.4104e-05	BTRC, PSMA7, MAP3K7, PSMB5, PSMF1, UBE2D2, PSMB2, PSMD1, PSMD2, PRKACB, TRAF6, UBE2D1, PSMD7, FBXW11, CHUK, RPS27A, CUL1, SYK, LYN, MALT1, SKP1, PSMB8, TAB3, PSMB9, PSMA2, UBE2N, PSMA1, PSMC6, FYN, PSMC3, PSMD11, PSMA4, PSMC2, PSMD10, PSMA3, PSME3, PSME4, UBB, IKBKB	3139	107	16651	1.93344	0.29183	0.00200421	0.0696928
GOTERM_BP_FAT	GO:0010629~negative regulation of gene expression	341	9.41989	3.88743e-05	MEF2C, XRCC5, EFNA1, AIF1, MALSU1, SNCA, MED25, ZNF639, SYNCRIP, CTNNB1, CITED2, NONO, CUL3, PGR, N4BP2L2, EPC1, ZGPAT, H2AFV, CTGF, ZFP90, H2AFZ, H2AFY, RARA, CRY1, EIF2B3, EIF2B4, MAP2K5, RARG, RCOR3, RAN, RCOR1, STRN3, ZHX1, ZHX2, HMG20A, UBR2, MECOM, PPARGC1B, UXT, EIF2AK1, CD36, MTF2, JUN, PIAS1, PRDM1, EIF2AK2, TNRC18, SRSF10, TAF9B, HEXIM1, NUP50, NUP54, TCF4, BCOR, ZC3H14, PLAG1, IKZF4, M…	3139	1493	16651	1.21156	0.3252	0.00227105	0.0794374
GOTERM_BP_FAT	GO:0032270~positive regulation of cellular protein metabolic process	329	9.0884	4.18479e-05	MEF2C, PRR16, EFNA1, AIF1, PPP2R5A, FAM20A, NELL1, ADCY6, SNCA, RNF217, SYNCRIP, CDC16, CTNNB1, MAP3K7, ZFP91, MAP3K6, DIRAS1, MAP3K5, MAP3K4, CD44, HTRA2, CTGF, GAB1, PIK3CA, PELI2, OGT, CAB39, RAPGEF2, RAPGEF1, CUL1, MAP2K6, SYK, MAP2K5, ADAM9, CHTOP, ANAPC5, BRAF, TADA2B, WNK1, SKP2, SKP1, PPARGC1A, BCL2L11, MAPK1, SPAG9, CD36, MTF2, JUN, F3, RGCC, FBXL5, MAPK9, ATPIF1, PIAS1, EIF2AK2, ERBB4, …	3139	1436	16651	1.21532	0.3452	0.00243052	0.0855111
GOTERM_BP_FAT	GO:0007265~Ras protein signal transduction	91	2.51381	4.30731e-05	CTNNAL1, AIF1, ITSN2, KANK1, CUL3, EDNRA, ZNF304, SPRY1, ARHGAP5, ROBO1, TIAM1, ARHGAP1, RALB, RALA, OGT, RAPGEF2, RAPGEF1, FGF2, CHUK, NET1, PLD1, ROCK1, ARHGEF7, ARHGEF6, G3BP1, SCAI, FBP1, G3BP2, SYNJ2BP, ARHGEF9, ARHGEF12, ARHGEF10, BRAP, USP28, MURC, PLCE1, DOK3, CRKL, GPR55, RASGRF1, ARRB1, LPAR6, JUN, RRAS2, COL1A2, SPATA13, KALRN, NGF, FGD2, RALGPS1, ARHGEF26, ARHGEF25, COL3A1, ABI2, AKAP…	3139	323	16651	1.49447	0.353268	0.00248732	0.0880137
GOTERM_BP_FAT	GO:0000956~nuclear-transcribed mRNA catabolic process	63	1.74033	4.39164e-05	RPL17, CNOT8, CPEB3, RPL15, CNOT1, CNOT7, RBM8A, RPS3A, EDC3, LSM5, RPL26L1, LSM1, RC3H1, RPS27A, SAMD4A, ZFP36, PPP2R1A, RPL35A, MTPAP, PAPD5, EXOSC1, EIF4A3, PAPD4, RPL41, BTG2, RPS17, RPL3L, CNOT11, PELO, XRN1, RPL27A, RPL37, UHMK1, ZFP36L2, TNRC6C, RPL32, RPL7, CNOT6L, EIF3E, AGO1, CSDE1, RPL5, RPL7A, RPL10A, TNRC6B, RPS24, UPF2, PAIP1, SMG1, RPL23A, CASC3, ETF1, RPS6, ATM, UPF3A, EIF4B, UPF3…	3139	204	16651	1.63817	0.358763	0.00252156	0.0897361
GOTERM_BP_FAT	GO:0019219~regulation of nucleobase-containing compound metabolic process	862	23.8122	4.46797e-05	MEF2C, MED25, SYNCRIP, MED23, RORA, WTAP, MED21, MAP3K7, CUL3, CUL2, EPC1, EPC2, MAP3K4, MED28, PQBP1, PIK3CA, OGT, TBPL1, STAG1, IKBKAP, PCBD2, PCBD1, PCID2, ZNF791, MED11, MED14, MED13, MECOM, MAPK1, ZNF789, ASCC3, JUN, MED17, RYR2, MAPK9, MAPK8, EIF2AK2, CYP1B1, TNRC18, ZNF133, CRTC1, ZNF131, CHCHD2, ASXL2, ZC3H14, ZNF529, ZNF121, ESRRG, ZNF521, ATR, UBE2L3, ATM, FNIP1, FNIP2, SRSF5, SRSF7, SR…	3139	4110	16651	1.11254	0.363696	0.00255086	0.0912951
GOTERM_BP_FAT	GO:0030178~negative regulation of Wnt signaling pathway	62	1.71271	4.49141e-05	CTHRC1, LZTS2, FOXO3, ANKRD6, RNF213, TMEM64, CUL3, PSMD1, PSMD2, SOX17, PSMD7, RAPGEF1, RPS27A, IFT80, G3BP1, TLE1, PTPRO, PSMA2, PSMA1, CCND1, DACT1, SCYL2, PSMA4, PSMA3, PSME3, PSME4, UBB, PPP2R3A, CTNND1, BICC1, PSMA7, SOX9, SDHAF2, TCF7L2, PSMB5, PSMF1, NPHP3, CYLD, PSMB2, APC, MLLT3, CSNK1A1, DVL2, FZD1, TAX1BP3, PSMB8, PSMB9, FZD6, DKK2, DKK3, PSMC6, SFRP1, PRICKLE1, CSNK1E, PSMD11, PSMC3,…	3139	200	16651	1.64441	0.365203	0.00254984	0.0917738
GOTERM_BP_FAT	GO:1901657~glycosyl compound metabolic process	116	3.20442	4.65976e-05	GMPR2, HMGCR, SNCA, STOML2, COX5B, APOBEC3C, UQCR10, SLC25A23, NT5C2, AKR7A2, OGT, INSR, MAGI3, FBP1, TXNDC9, PPARGC1A, NME7, NME3, DLD, ATP5C1, ADSL, ATPIF1, PFKFB2, ENPP4, CTPS1, HSPA1A, ATP6V1B2, ACAT1, SDHAF2, CMPK1, TK2, ARNT, TPI1, AMD1, ADSSL1, MOCS2, AK2, AK4, PRPSAP2, TEFM, VCP, COA6, NCOR1, DUT, UQCRC2, PPARA, FIGNL1, ATP5B, SULT2B1, RHOQ, UQCRFS1, SLC26A1, NDUFAF1, PKM, AKR1C2, DNAJC15…	3139	434	16651	1.41781	0.375925	0.00263053	0.0952121
GOTERM_BP_FAT	GO:0031324~negative regulation of cellular metabolic process	517	14.2818	4.92242e-05	MEF2C, XRCC5, PPP2R5A, MALSU1, ZNF639, MED25, SYNCRIP, CTNNB1, CITED2, CUL3, EPC1, OGT, MAP2K5, RCOR3, ROCK1, PCID2, RCOR1, ZHX1, ZHX2, HMG20A, MECOM, THY1, UXT, EIF2AK1, JUN, CHORDC1, EIF2AK2, TNRC18, HFE, HSPA1A, HEXIM1, TNKS, TCF4, ZC3H14, MAP2K1, KLF12, KLF11, TAOK3, ATR, SERPINI1, FNIP1, ATM, FXR1, FNIP2, AIDA, SRSF7, SRSF6, RGS3, RGS4, DEPTOR, SMURF2, CREBRF, BACH1, ELF2, BACH2, TSG101, LXN…	3139	2365	16651	1.1596	0.392293	0.00276319	0.100577
GOTERM_BP_FAT	GO:0032774~RNA biosynthetic process	822	22.7072	5.01265e-05	MEF2C, MED25, MED23, RORA, MED21, MAP3K7, CUL3, CUL2, EPC1, EPC2, MED28, PQBP1, OGT, TBPL1, STAG1, IKBKAP, PCBD2, PCBD1, PCID2, MTPAP, ZNF791, MED11, MED14, MED13, MECOM, MAPK1, ZNF789, ASCC3, JUN, MED17, RYR2, MAPK9, MAPK8, EIF2AK2, CYP1B1, TNRC18, ZNF133, CRTC1, ZNF131, CHCHD2, ASXL2, ZNF529, ZNF121, ESRRG, ZNF521, UBE2L3, FNIP1, FNIP2, SRSF5, SRSF7, SRSF6, ARF4, SMURF2, SRSF1, BACH1, CREBRF, E…	3139	3907	16651	1.11603	0.397816	0.00279825	0.102419
GOTERM_BP_FAT	GO:0050852~T cell receptor signaling pathway	54	1.49171	5.12431e-05	ELF1, BTRC, STOML2, PTEN, MAP3K7, PDE4B, PSMD1, PSMD2, PIK3CA, PSMD7, CHUK, PAG1, CUL1, RPS27A, PDE4D, SKP1, HLA-DQA1, THY1, PSMA2, UBE2N, PSMA1, MAPK1, PSMA4, PSMA3, PSME3, HLA-DPA1, PSME4, UBB, HLA-DRA, TNFRSF21, HLA-DRB1, CACNB3, PSMA7, PSMB5, PSMF1, UBE2D2, PSMB2, UBE2D1, TRAF6, FBXW11, PTPN6, PTPN2, MALT1, FOXP3, PSMB8, DENND1B, PSMB9, PSMC6, PSMD11, PSMC3, FYN, PSMD10, PSMC2, IKBKB	3139	168	16651	1.70504	0.404582	0.0028448	0.1047
GOTERM_BP_FAT	GO:0007507~heart development	134	3.70166	5.15438e-05	MEF2C, EFNA1, FGF12, TTN, CITED2, CTNNB1, MYOCD, ANK2, GATA6, ROBO1, COL4A3BP, GAB1, RARA, INSR, GNG5, MAP2K5, ARID1A, NEBL, FOXN4, MAPK1, MIB1, PLCE1, JUN, RYR2, PRDM1, FGFR2, PAM, FGFR1, MYL2, ERBB4, ERBB3, BMPR2, AKAP13, SOX6, BICC1, SOX9, ITGB1, WT1, PIN1, NPHP3, ECE1, HEXIM1, GYS1, OBSL1, BCOR, DVL2, MAP2K1, TGFBR2, RNF207, ATM, FOXP1, NOTCH2, ADAP2, PRICKLE1, KCNJ8, PRKAR1A, MARCKS, CACNA1C…	3139	516	16651	1.37754	0.40639	0.00284585	0.105314
GOTERM_BP_FAT	GO:0044843~cell cycle G1/S phase transition	72	1.98895	5.34232e-05	BACH1, E2F1, CNOT8, CTDSPL, E2F6, AIF1, SUSD2, RPS6KB1, RPS27L, CNOT1, CNOT7, PTEN, GTSE1, CUL3, ANKRD17, CUL2, TRIAP1, PRMT2, PLRG1, BRD7, ORC5, RANBP1, BRD4, RPS27A, CUL1, CCNH, SKP2, GPR132, MCM3, CDK4, MARK4, CCND1, DACT1, BTG2, CCND2, RGCC, CNOT11, PSME3, UBB, PIAS1, SMARCA4, BID, PPP6C, CACUL1, RDX, CDC73, ITGB1, RPA1, PLAGL1, DDX3X, CNOT6L, ECD, NPM1, PKD2, CAMK2D, GPNMB, APEX1, TFDP1, FBX…	3139	243	16651	1.57172	0.417572	0.00293346	0.109152
GOTERM_BP_FAT	GO:0051252~regulation of RNA metabolic process	793	21.9061	5.44631e-05	MEF2C, MED25, SYNCRIP, MED23, RORA, MED21, WTAP, MAP3K7, CUL3, CUL2, EPC1, EPC2, MED28, PQBP1, OGT, TBPL1, STAG1, IKBKAP, PCBD2, PCBD1, PCID2, ZNF791, MED11, MED14, MED13, MECOM, MAPK1, ZNF789, ASCC3, JUN, MED17, RYR2, MAPK9, MAPK8, EIF2AK2, CYP1B1, TNRC18, ZNF133, CRTC1, ZNF131, CHCHD2, ASXL2, ZC3H14, ZNF529, ZNF121, ESRRG, ZNF521, UBE2L3, FNIP1, FNIP2, SRSF5, SRSF7, SRSF6, ARF4, SMURF2, SRSF1, …	3139	3762	16651	1.11816	0.423669	0.00297434	0.111275
GOTERM_BP_FAT	GO:0051247~positive regulation of protein metabolic process	346	9.55801	5.69053e-05	MEF2C, PRR16, EFNA1, AIF1, PPP2R5A, FAM20A, NELL1, ADCY6, SNCA, RNF217, SYNCRIP, MYLIP, CDC16, CTNNB1, MAP3K7, ZFP91, MAP3K6, DIRAS1, MAP3K5, MAP3K4, CD44, HTRA2, CTGF, GAB1, PIK3CA, PELI2, OGT, CAB39, RAPGEF2, RAPGEF1, CUL1, MAP2K6, SYK, MAP2K5, ADAM9, CHTOP, ANAPC5, BRAF, TADA2B, WNK1, SKP2, SKP1, PPARGC1A, BCL2L11, SPAG9, MAPK1, CD36, MTF2, JUN, F3, RGCC, FBXL5, MAPK9, ATPIF1, MAPK8, PIAS1, EI…	3139	1524	16651	1.20432	0.437736	0.00309083	0.116262
GOTERM_BP_FAT	GO:0007264~small GTPase mediated signal transduction	137	3.78453	5.75843e-05	CTNNAL1, RAB9A, AIF1, ITSN2, IQGAP1, KANK1, RAB1A, CUL3, ZNF304, DIRAS1, ARL10, DAB1, DIRAS3, TIAM1, ROBO1, ARL15, RALB, RAB23, RALA, RAPGEF5, OGT, RAPGEF2, RAPGEF1, RAB21, NET1, RAB27A, PLD1, ROCK1, RAN, RAP1GDS1, FBP1, SYNJ2BP, BRAP, RND3, PLCE1, RAB18, GPR55, RASGRF1, ARRB1, LPAR6, JUN, COL1A2, SPATA13, NGF, KALRN, FGD2, RALGPS1, ARHGEF26, ARHGEF25, AKAP13, ABCA1, TIMP2, ARFGEF2, ITGB1, RAB40B…	3139	531	16651	1.3686	0.441586	0.00311095	0.117649
GOTERM_BP_FAT	GO:0006401~RNA catabolic process	73	2.01657	5.95369e-05	RPL17, CNOT8, ZC3HAV1, CPEB3, RPL15, CNOT1, CNOT7, RBM8A, RPS3A, EDC3, RPL26L1, LSM5, LSM1, RC3H1, RPS27A, SAMD4A, ZFP36, PPP2R1A, RPL35A, MTPAP, ZHX2, PAPD5, EXOSC1, DIS3L, HNRNPR, RNASEH2B, EIF4A3, BTG2, PAPD4, RPL41, RPS17, RPL3L, CNOT11, PELO, XRN1, LRPPRC, PNPT1, RPL27A, RPL37, OAS2, UHMK1, ZFP36L2, TNRC6C, RPL32, RPL7, CNOT6L, EIF3E, CSDE1, AGO1, HNRNPD, RPL5, AGO4, RPL7A, RPL10A, TNRC6B, R…	3139	248	16651	1.56142	0.452511	0.00319919	0.121636
GOTERM_BP_FAT	GO:1900034~regulation of cellular response to heat	30	0.828729	6.40758e-05	PTGES3, HSP90AB1, NUP98, HSPA1A, HSBP1, HSPA1L, BAG5, RPA1, HSPH1, BAG4, BAG1, NUP50, BAG2, CAMK2D, DNAJC7, NUP54, RANBP2, TPR, HSPA8, NUP133, NUP88, ATR, NUPL2, SIRT1, ATM, MAPK1, GSK3B, HSPB8, CHORDC1, DNAJB6	3139	76	16651	2.0939	0.477087	0.00342449	0.130903
GOTERM_BP_FAT	GO:0097659~nucleic acid-templated transcription	794	21.9337	6.4092e-05	MEF2C, MED25, MED23, RORA, MED21, MAP3K7, CUL3, CUL2, EPC1, EPC2, MED28, PQBP1, OGT, TBPL1, STAG1, IKBKAP, PCBD2, PCBD1, PCID2, MTPAP, ZNF791, MED11, MED14, MED13, MECOM, MAPK1, ZNF789, ASCC3, JUN, MED17, RYR2, MAPK9, MAPK8, EIF2AK2, CYP1B1, TNRC18, ZNF133, CRTC1, ZNF131, CHCHD2, ASXL2, ZNF529, ZNF121, ESRRG, ZNF521, UBE2L3, FNIP1, FNIP2, SRSF5, SRSF7, SRSF6, ARF4, SMURF2, SRSF1, BACH1, CREBRF, E…	3139	3771	16651	1.1169	0.477173	0.00340736	0.130936
GOTERM_BP_FAT	GO:0010564~regulation of cell cycle process	150	4.14365	6.63561e-05	XPO1, DYNC1LI1, RAD51C, CHMP3, CNOT8, CTDSPL, AIF1, CHMP5, BTRC, MED25, CNOT1, RPS27L, CDC16, CNOT7, CTNNB1, CUL3, CSNK2A1, GATA6, CTGF, CCSAP, PIK3C3, H2AFY, RPRD1B, CRY1, INSR, RPS27A, CUL1, CEP85, ANAPC5, PCID2, RINT1, PDXP, GPR132, SKP1, PKIA, RNASEH2B, TRIM37, PSMA2, PSMA1, PSMA4, RGCC, PSMA3, PDCD6IP, CHORDC1, SMARCA4, ANAPC16, HUS1, PSMA7, SOX9, CHMP2B, PIN1, PLAGL1, PSMB5, FBXW7, DDX3X, C…	3139	592	16651	1.34406	0.489014	0.00350908	0.135559
GOTERM_BP_FAT	GO:0022603~regulation of anatomical structure morphogenesis	251	6.9337	7.0479e-05	MEF2C, CTHRC1, EFNA1, POSTN, ITSN2, AQP1, CTNNB1, CITED2, OGN, BDNF, PQBP1, ERAP1, RAPGEF2, GNG5, RAB21, MAP2K5, ADAM9, PTPRM, OPA1, ROCK1, BRAF, FAM21C, BTBD7, SYNJ2BP, PTPRO, PPARGC1A, VASH1, THY1, CD36, F3, RGCC, MAPK9, UNC13A, CYP1B1, PPP2R3A, ENPP2, XK, AKAP13, RIMS2, DAAM1, SDHAF2, SEMA5A, NPHP3, VRK2, AGGF1, MACF1, GORASP1, OBSL1, BCOR, TCF4, CDC42EP3, DVL2, ST6GAL1, MAP2K1, TGFBR2, S100A1…	3139	1068	16651	1.24667	0.509893	0.00370734	0.143975
GOTERM_BP_FAT	GO:0001738~morphogenesis of a polarized epithelium	45	1.24309	7.62125e-05	CTHRC1, SEC24B, AP2S1, PSMA7, DAAM1, ANKRD6, PSMB5, PSMF1, NPHP3, AP2B1, TIAM1, PSMB2, PSMD1, NUMB, PSMD2, PAFAH1B1, DLG5, PSMD7, RPS27A, MLLT3, DVL2, FZD1, PSMB8, FZD7, PSMB9, FZD6, PSMA2, PSMA1, AP2A2, PSMC6, DACT1, SFRP1, PRICKLE1, AP2A1, PSMC3, PSMD11, PSMA4, PSMC2, PSMD10, PSMA3, PRICKLE2, PSME3, SMURF2, UBB, PSME4	3139	134	16651	1.78138	0.537518	0.00398761	0.155679
GOTERM_BP_FAT	GO:0017148~negative regulation of translation	48	1.32597	7.67142e-05	CNOT8, CPEB3, MALSU1, DICER1, SYNCRIP, CNOT1, CNOT7, WT1, ZFP36L2, TNRC6C, DGCR8, METTL3, DDX3X, CNOT6L, TIA1, EIF3E, HNRNPD, AGO1, QKI, RARA, PUM2, AGO4, TPR, TNRC6B, GAPDH, EIF2B3, RC3H1, SAMD4A, EIF2B4, ZFP36, MAP2K1, RAN, HNRNPA2B1, IREB2, ESR1, ELAVL1, EPRS, ILF3, HNRNPR, CAPRIN1, CAPRIN2, FXR1, EIF4A3, EIF2AK1, BTG2, RPL13A, EIF2AK2, NCOR1	3139	146	16651	1.74396	0.53986	0.00399316	0.156703
GOTERM_BP_FAT	GO:0018130~heterocycle biosynthetic process	919	25.3867	7.77185e-05	MEF2C, MED25, MED23, RORA, MED21, MAP3K7, CUL3, CUL2, EPC1, EPC2, MAP3K4, MED28, PQBP1, OGT, TBPL1, STAG1, IKBKAP, PCBD2, PCBD1, PCID2, MTPAP, ZNF791, MED11, MED14, MED13, MECOM, MAPK1, ZNF789, ASCC3, MED17, JUN, ADSL, RYR2, MAPK9, MAPK8, EIF2AK2, CYP1B1, TNRC18, ZNF133, CRTC1, ZNF131, CHCHD2, ASXL2, ZNF529, ZNF121, ESRRG, ZNF521, ATR, UBE2L3, ATM, FNIP1, PRPSAP2, FNIP2, SRSF5, SRSF7, SRSF6, ARF4…	3139	4418	16651	1.10341	0.544512	0.00402463	0.158753
GOTERM_BP_FAT	GO:0016569~covalent chromatin modification	140	3.8674	7.86349e-05	MORF4L1, ZNF451, SNCA, CBX6, CTNNB1, RCBTB1, MAP3K7, ZNF304, EPC1, DPY30, EPC2, MYOCD, EED, H2AFY, TLK1, SAP30L, OGT, SATB1, CHTOP, RCOR1, TADA2B, HMG20A, ARID1A, UBR2, SKP1, MECOM, PPARGC1A, SUZ12, TRIM37, KDM2B, HUWE1, MTF2, ARRB1, UBR5, SMARCA5, MAPK8, PRDM2, SMARCA1, RNF20, EP400, SMARCA4, EID1, TDRD3, MEAF6, TAF9B, TADA1, TRRAP, POLE4, POLE3, ELK4, PBRM1, TAF9, SUPT7L, BCOR, ASF1A, KANSL2, S…	3139	548	16651	1.35518	0.548716	0.00405126	0.160624
GOTERM_BP_FAT	GO:0042273~ribosomal large subunit biogenesis	27	0.745856	8.09138e-05	FASTKD2, MALSU1, MRPL11, PPAN, WDR37, DDX28, RPL7, MAK16, RPL26L1, WDR12, RPL5, RSL24D1, RPL10A, RPL7A, DHX30, NSA2, RPL35A, GTPBP4, RRP15, RPL23A, RPF1, RSL1D1, NOP16, RPL7L1, RPL3L, AAMP, YAE1D1	3139	66	16651	2.17005	0.559004	0.00414731	0.165275
GOTERM_BP_FAT	GO:0045862~positive regulation of proteolysis	98	2.70718	9.06332e-05	BTRC, SNCA, RNF217, RPS27L, CDC16, UBQLN1, MAP3K5, HTRA2, CASP8AP2, CTGF, ROBO1, OGT, ASPH, FBXO22, CUL1, RPS27A, ADAM9, ANAPC5, SOCS5, SKP1, BCL2L11, CLPX, PCOLCE2, PSMA2, PSMA1, ARRB1, PSMA4, F3, PSMA3, ATPIF1, PIAS1, NFE2L2, NGF, ANAPC16, SNX9, GCLC, CLU, KEAP1, PSMA7, PSMB5, ARIH1, FIS1, ARIH2, FBXW7, DDX3X, PSMB2, DIABLO, FAM162A, CCDC22, RCHY1, UBE2D1, CARD8, CDC23, PLGRKT, CDC26, PSMB8, PS…	3139	360	16651	1.44402	0.600311	0.00462095	0.18511
GOTERM_BP_FAT	GO:1902806~regulation of cell cycle G1/S phase transition	49	1.35359	9.18753e-05	E2F1, CNOT8, CTDSPL, AIF1, SUSD2, CNOT1, RPS27L, CNOT7, PTEN, GTSE1, ANKRD17, TRIAP1, PRMT2, PLRG1, BRD7, RPS27A, CCND1, DACT1, BTG2, CCND2, RGCC, CNOT11, PSME3, UBB, SMARCA4, BID, RDX, CDC73, PLAGL1, FBXW7, DDX3X, CNOT6L, NPM1, ECD, PKD2, GPNMB, APEX1, FBXO7, TFDP1, PTPN6, ATM, PAGR1, CDKN1B, CUL4A, PLK2, PHB2, FBXO31, CUL4B, ZNF385A	3139	151	16651	1.72135	0.605303	0.00466065	0.187645
GOTERM_BP_FAT	GO:1903321~negative regulation of protein modification by small protein conjugation or removal	46	1.27072	9.28692e-05	ANAPC16, GCLC, HFE, HSPA1A, CDC16, PSMA7, SUFU, CTNNB1, PSMB5, PRMT3, BAG5, PSMF1, N4BP1, PSMB2, PSMD1, DNAJA1, PSMD2, OGT, UBE2D1, CRY1, PSMD7, RPS27A, BUB3, GTPBP4, ANAPC5, CDC23, CDC26, PSMB8, PSMB9, PSMA2, UFL1, PSMA1, PDCL3, PSMC6, FYN, ARRB1, PSMC3, OTUB1, PSMD11, PSMA4, UBR5, PSMC2, PSMD10, PSMA3, PSME3, UBB	3139	139	16651	1.75546	0.609253	0.00468745	0.189673
GOTERM_BP_FAT	GO:0006457~protein folding	68	1.87845	9.43723e-05	PTGES3, HSP90AB1, PDIA3, WFS1, PDIA6, CCT2, PRKCSH, CANX, B2M, BAG5, BAG4, HSPH1, CSNK2A1, NUDCD2, BAG1, BAG2, DNAJC7, MKKS, RANBP2, DNAJC19, TXNL1, APCS, ERP29, TBCE, NKTR, CLPX, ST13, PFDN2, PDCL3, TBCA, TXN, PFDN4, GNB5, GNB4, CHORDC1, TMX1, GANAB, GNAI1, CLU, TMX3, PPIL2, NFYC, FKBP1A, HSPA1A, CHCHD4, CD74, CDC37, HSPA1L, TOR1B, DNAJA1, PPIL3, CDC37L1, DNAJA4, PPWD1, HSPA8, NUDC, DNAJA2, HSPA…	3139	230	16651	1.5683	0.615151	0.0047395	0.19274
GOTERM_BP_FAT	GO:0006793~phosphorus metabolic process	663	18.3149	9.61965e-05	MEF2C, LDHB, PPP2R5A, AIF1, STOML2, RORA, CTNNB1, MAP3K7, CUL3, MAP3K6, DIRAS1, MAP3K5, MAP3K4, DIRAS3, CTGF, CLK4, PIK3C3, PIK3CA, TLK1, OGT, CAB39, PDHA1, CUL1, TBPL1, MAP2K6, SYK, ADAM9, MAP2K5, IKBKAP, MAGI3, PTPRM, ROCK1, BRAF, TTC7B, SKP1, LPCAT2, MECOM, PTPRO, MARK4, PTPDC1, NME7, MARK1, BRAP, CTDSPL2, THY1, SPAG9, MAPK1, PPP1CA, NME3, EIF2AK1, PITPNM3, NAPEPLD, MAPK6, SCYL2, JUN, MAPK9, A…	3139	3117	16651	1.1283	0.62219	0.00480704	0.196462
GOTERM_BP_FAT	GO:0019438~aromatic compound biosynthetic process	920	25.4144	9.94097e-05	MEF2C, MED25, MED23, RORA, MED21, MAP3K7, CUL3, CUL2, EPC1, EPC2, MAP3K4, MED28, PQBP1, OGT, TBPL1, STAG1, IKBKAP, PCBD2, PCBD1, PCID2, MTPAP, ZNF791, MED11, MED14, MED13, MECOM, MAPK1, ZNF789, ASCC3, MED17, JUN, ADSL, RYR2, MAPK9, MAPK8, EIF2AK2, CYP1B1, TNRC18, ZNF133, CRTC1, ZNF131, CHCHD2, ASXL2, ZNF529, ZNF121, ESRRG, ZNF521, ATR, UBE2L3, ATM, FNIP1, PRPSAP2, FNIP2, SRSF5, SRSF7, SRSF6, ARF4…	3139	4431	16651	1.10137	0.634277	0.00494281	0.203018
GOTERM_BP_FAT	GO:0034654~nucleobase-containing compound biosynthetic process	907	25.0552	0.000100114	MEF2C, MED25, MED23, RORA, MED21, MAP3K7, CUL3, CUL2, EPC1, EPC2, MAP3K4, MED28, PQBP1, OGT, TBPL1, STAG1, IKBKAP, PCBD2, PCBD1, PCID2, MTPAP, ZNF791, MED11, MED14, MED13, MECOM, MAPK1, ZNF789, ASCC3, MED17, JUN, ADSL, RYR2, MAPK9, MAPK8, EIF2AK2, CYP1B1, TNRC18, ZNF133, CRTC1, ZNF131, CHCHD2, ASXL2, ZNF529, ZNF121, ESRRG, ZNF521, ATR, UBE2L3, ATM, FNIP1, PRPSAP2, FNIP2, SRSF5, SRSF7, SRSF6, ARF4…	3139	4364	16651	1.10248	0.636875	0.00495342	0.204456
GOTERM_BP_FAT	GO:0051254~positive regulation of RNA metabolic process	323	8.92265	0.000101657	MEF2C, HMGN1, MED25, ZNF639, NAA15, NAA16, RORA, MED21, RFXAP, CTNNB1, CITED2, PGR, EPC1, DDX17, FLI1, ZFP90, H2AFZ, CREB3L2, RARA, OGT, MAP2K5, STAG1, RARG, PCBD2, PCID2, RAN, PCBD1, STRN3, MED14, MED13, MECOM, PPARGC1A, PPARGC1B, MAPK1, MTF2, JUN, MED17, RGCC, MAPK9, PIAS2, PIAS1, NEK4, ERBB4, GPBP1L1, CRTC1, TAF9B, CHCHD2, HSPA1A, PIN1, PLAGL1, TNKS, TCF4, PLAGL2, PLAG1, DVL2, ASXL2, IKZF4, IK…	3139	1422	16651	1.2049	0.642501	0.0050051	0.207604
GOTERM_BP_FAT	GO:0006796~phosphate-containing compound metabolic process	661	18.2597	0.000115366	MEF2C, LDHB, PPP2R5A, AIF1, STOML2, RORA, CTNNB1, MAP3K7, CUL3, MAP3K6, DIRAS1, MAP3K5, MAP3K4, DIRAS3, CTGF, CLK4, PIK3C3, PIK3CA, TLK1, OGT, CAB39, PDHA1, CUL1, TBPL1, MAP2K6, SYK, ADAM9, MAP2K5, IKBKAP, MAGI3, PTPRM, ROCK1, BRAF, TTC7B, SKP1, LPCAT2, MECOM, PTPRO, MARK4, PTPDC1, NME7, MARK1, BRAP, CTDSPL2, THY1, SPAG9, MAPK1, PPP1CA, NME3, EIF2AK1, PITPNM3, NAPEPLD, MAPK6, SCYL2, JUN, MAPK9, A…	3139	3111	16651	1.12707	0.688807	0.00565069	0.235569
GOTERM_BP_FAT	GO:0006915~apoptotic process	394	10.884	0.000120691	MEF2C, AIF1, NAA15, NAA16, CTNNB1, CITED2, CUL3, MAP3K7, CUL2, MAP3K5, CTGF, PIK3CA, OGT, MAP2K6, CUL1, MAP2K5, ACAA2, MAGI3, OPA1, BRAF, ROCK1, PCID2, CTNNA1, MECOM, BCL2L11, MAPK1, PPP1CA, NME3, F3, JUN, RYR2, MAPK9, MAPK8, ATPIF1, EIF2AK2, HIGD2A, CYP1B1, GGCT, ERBB4, ERBB3, HSPA1A, BCL2L2, DIDO1, NAA38, DIABLO, FAM162A, TAOK1, TGFBR2, KLF11, GAS2, RPS6, ATM, FNIP1, FXR1, FNIP2, SRSF6, ARF4, D…	3139	1774	16651	1.17813	0.705132	0.00588228	0.246429
GOTERM_BP_FAT	GO:0051436~negative regulation of ubiquitin-protein ligase activity involved in mitotic cell cycle	28	0.773481	0.000121069	ANAPC16, CDC16, PSMA7, PSMB5, PSMF1, PSMD1, PSMB2, PSMD2, UBE2D1, PSMD7, BUB3, RPS27A, ANAPC5, CDC23, CDC26, PSMB8, PSMB9, PSMA2, PSMA1, PSMC6, PSMC3, PSMD11, PSMA4, PSMC2, PSMD10, PSMA3, PSME3, UBB	3139	71	16651	2.09194	0.706258	0.00587236	0.2472
GOTERM_BP_FAT	GO:0009116~nucleoside metabolic process	109	3.01105	0.000123715	GMPR2, HMGCR, SNCA, STOML2, COX5B, APOBEC3C, UQCR10, SLC25A23, NT5C2, OGT, INSR, MAGI3, FBP1, TXNDC9, PPARGC1A, NME7, NME3, DLD, ATP5C1, ADSL, ATPIF1, PFKFB2, ENPP4, CTPS1, HSPA1A, ATP6V1B2, ACAT1, SDHAF2, CMPK1, TK2, ARNT, TPI1, AMD1, ADSSL1, MOCS2, AK2, AK4, PRPSAP2, TEFM, VCP, COA6, NCOR1, DUT, UQCRC2, PPARA, FIGNL1, ATP5B, SULT2B1, RHOQ, UQCRFS1, SLC26A1, NDUFAF1, PKM, DNAJC15, NDUFS4, FXN, G…	3139	412	16651	1.40339	0.714019	0.00597172	0.252597
GOTERM_BP_FAT	GO:0061024~membrane organization	240	6.62983	0.000124106	RPL17, OXA1L, CHMP3, PPP2R5A, AIF1, CHMP5, RPL15, SNCA, STOML2, RAB1A, SSR1, CUL3, KIF13A, RPL26L1, OGT, RAPGEF2, APOO, ACAA2, OPA1, ROCK1, BRAF, KIF5B, TTC7B, PARP11, OPTN, LPCAT2, DCTN1, BCL2L11, CD36, COLQ, RPS17, TRAPPC4, NEK9, MAPK8, ATPIF1, SRP72, TRAPPC3, TRAPPC2, SIVA1, ARV1, RTP4, CRIPT, CACNB2, HSPA1A, CACNB3, TRAM2, MACF1, GORASP1, NUP50, TMED10, AHNAK2, NUP54, FCHO2, SEC23IP, RPS24, S…	3139	1024	16651	1.24326	0.715148	0.00596208	0.253394
GOTERM_BP_FAT	GO:0050790~regulation of catalytic activity	513	14.1713	0.000124429	MEF2C, OXA1L, PPP2R5A, ITSN2, CTNNB1, MAP3K7, CUL3, MAP3K6, DIRAS1, MAP3K5, RUNDC1, MAP3K4, DIRAS3, CTGF, VMA21, PIK3CA, OGT, CAB39, CUL1, MAP2K6, SYK, ADAM9, MAP2K5, IKBKAP, BRAF, ROCK1, PCID2, SIPA1L2, SKP1, BCL2L11, THY1, SPAG9, MAPK1, F3, JUN, RYR2, TRAPPC4, ATPIF1, PPP2R5E, MAPK8, EIF2AK2, CHORDC1, RALGPS1, PPP2R3A, ARHGEF26, ERBB4, ARHGEF25, ERBB3, HSPA1A, DUSP12, ARFGEF2, ADAP1, PFN2, PPP1…	3139	2366	16651	1.15014	0.716076	0.00594929	0.254052
GOTERM_BP_FAT	GO:0031124~mRNA 3'-end processing	32	0.883978	0.000127059	SRSF1, CPEB3, PNPT1, SRSF11, CDC73, RBM8A, NUDT21, CDC40, SRRM1, ZC3H14, SYMPK, CSTF3, CHTOP, MTPAP, GRSF1, CASC3, CSTF2T, CTR9, SARNP, EIF4A3, SRSF5, PAPOLA, UPF3B, SRSF7, SRSF6, SLU7, CPSF6, PAPOLG, RNF20, CSTF1, SSU72, BARD1	3139	86	16651	1.97379	0.723533	0.0060461	0.259415
GOTERM_BP_FAT	GO:2000027~regulation of organ morphogenesis	73	2.01657	0.000135467	CTHRC1, SEC24B, AP2S1, ANKRD6, CITED2, CTNNB1, EDNRA, SPRY1, AP2B1, TIAM1, PAX8, PSMD1, PSMD2, SOX17, FGF2, GNG5, PSMD7, RPS27A, ESR1, BTBD7, PSMA2, PSMA1, DACT1, PSMA4, PSMA3, FOXC2, PSME3, UBB, PSME4, MED1, FGFR2, FGFR1, NACA, BMPR2, PSMA7, DAAM1, SOX9, WT1, PSMB5, NPHP3, VDR, PSMF1, FBXW7, PSMB2, NUMB, BCOR, MLLT3, DVL2, TGFBR2, NTN4, FZD1, RNF207, STAT1, PSMB8, FZD7, PSMB9, FZD6, PSMC6, AP2A2…	3139	254	16651	1.52454	0.746084	0.0064148	0.27656
GOTERM_BP_FAT	GO:0006470~protein dephosphorylation	75	2.07182	0.000142165	CTTNBP2NL, HSP90AB1, PPP2R5A, CTDSPL, CDC14B, BTRC, TIMM50, PTPN21, PTEN, DNAJC6, MASTL, RPRD1B, RPRD1A, DLG1, PPP2R1A, SYMPK, PTPRM, ROCK1, CYCS, PDXP, PPP1CC, PTPRO, PPP1CB, PTPDC1, CTDSPL2, EYA3, PPM1D, PPP1CA, PPM1K, IGBP1, PPP2R5E, PPM1L, AKAP1, EIF2AK2, SSU72, PHLPP1, PPP6C, PPP2R3A, PHLPP2, SSH1, SLC39A10, PPM1A, FKBP1A, PPP6R3, DUSP12, ENSA, DUSP11, SDHAF2, PIN1, MTMR2, PPP1R3C, MTMR1, SE…	3139	263	16651	1.51271	0.762724	0.00669957	0.290215
GOTERM_BP_FAT	GO:0000122~negative regulation of transcription from RNA polymerase II promoter	184	5.08287	0.000143255	MEF2C, XPO1, HFE2, THRB, EFNA1, WFS1, ZNF451, SNCA, MED25, CNOT1, PDX1, FOXO3, NFXL1, CBX6, CTNNB1, CITED2, CUL3, ZGPAT, EPC1, N4BP2L2, MYOCD, GATA6, ZFP90, EED, H2AFY, RARA, DDX20, CRY1, RPS27A, MAP2K5, SATB1, RARG, RCOR3, STRN3, RCOR1, HNRNPA2B1, ZHX1, PKIG, GABPA, ZHX2, HMG20A, ARID1A, HES6, PKIA, SUZ12, TRIM37, ASCL1, UXT, KDM2B, CD36, TRIM33, MTF2, IGBP1, JUN, PIAS1, PRDM1, SMARCA2, SMARCA4,…	3139	760	16651	1.28426	0.765325	0.00671944	0.292436
GOTERM_BP_FAT	GO:0051129~negative regulation of cellular component organization	156	4.30939	0.00014526	XRCC5, DYNC1LI1, PPP2R5A, EFNA1, CHMP4A, MALSU1, ZNF451, SNCA, ADCY6, UBQLN4, POSTN, PRKCSH, LZTFL1, KANK1, B2M, CTNNB1, CSNK2A1, DAB1, H2AFY, OGT, RAPGEF2, IFRD1, OMA1, CIB1, ACAA2, OPA1, ROCK1, FAM21C, PCID2, PTPRO, PPARGC1A, THY1, TRIM37, MTF2, UBR5, RGCC, ADD2, ADD1, CLU, HSPA1A, SNX3, SDHAF2, ITGB1, SEMA5A, PFN2, DDX3X, GORASP1, KATNA1, NPM1, NUMB, TNKS, HNRNPC, CLASP2, BCOR, DNAJA4, ASF1A, …	3139	629	16651	1.3156	0.770039	0.00678174	0.296523
GOTERM_BP_FAT	GO:0051439~regulation of ubiquitin-protein ligase activity involved in mitotic cell cycle	28	0.773481	0.00015928	ANAPC16, CDC16, PSMA7, PSMB5, PSMF1, PSMD1, PSMB2, PSMD2, UBE2D1, PSMD7, BUB3, RPS27A, ANAPC5, CDC23, CDC26, PSMB8, PSMB9, PSMA2, PSMA1, PSMC6, PSMC3, PSMD11, PSMA4, PSMC2, PSMD10, PSMA3, PSME3, UBB	3139	72	16651	2.06288	0.800456	0.00739977	0.325098
GOTERM_BP_FAT	GO:1903311~regulation of mRNA metabolic process	43	1.18785	0.00016456	CNOT8, ZC3HAV1, SRSF10, CPEB3, TRA2B, PNPT1, RBM5, SYNCRIP, RBM7, HSPA1A, CDC73, CNOT1, WTAP, CNOT7, UHMK1, PRPF19, ZFP36L2, BAG4, HNRNPK, TNRC6C, RBM8A, TIA1, TNRC6B, RC3H1, HSPA8, ZFP36, ZC3H14, HNRNPA2B1, SAP18, YTHDC1, SNW1, HNRNPR, RBMX, SRPK1, CTR9, SON, PAPOLA, C1QBP, BTG2, SRSF7, SRSF6, RNF20, BARD1	3139	130	16651	1.75458	0.810838	0.00760922	0.335857
GOTERM_BP_FAT	GO:0034655~nucleobase-containing compound catabolic process	101	2.79006	0.000167199	RPL17, CNOT8, ZC3HAV1, RPL15, CNOT1, CNOT7, APOBEC3C, RBM8A, PDE4A, PDE4B, NT5C2, LSM5, RPL26L1, LSM1, RC3H1, SAMD4A, RPS27A, RPL35A, ZHX2, MTPAP, PDE4D, PDE4C, DIS3L, RNASEH2B, HNRNPR, RPS17, PDE5A, PELO, XRN1, LRPPRC, PNPT1, ENPP4, OAS2, UHMK1, RPL7, CNOT6L, EIF3E, HNRNPD, RPL5, RPL10A, RPL7A, RPS24, PAIP1, GALT, SMG1, RPL23A, CASC3, RPS6, ATM, DNASE2, UPF3A, EIF4B, DNASE1, PDE7B, UPF3B, VCP, P…	3139	379	16651	1.41362	0.815823	0.00769563	0.341235
GOTERM_BP_FAT	GO:0031327~negative regulation of cellular biosynthetic process	335	9.25414	0.000171788	MEF2C, XRCC5, EFNA1, MALSU1, SNCA, MED25, ZNF639, SYNCRIP, CTNNB1, CITED2, NONO, CUL3, N4BP2L2, EPC1, ZGPAT, H2AFV, ZFP90, H2AFZ, H2AFY, RARA, RAPGEF2, CRY1, EIF2B3, EIF2B4, MAP2K5, GTPBP4, RARG, RCOR3, RAN, RCOR1, STRN3, ZHX1, ZHX2, HMG20A, UBR2, MECOM, PPARGC1B, UXT, EIF2AK1, CD36, MTF2, JUN, PIAS1, PRDM1, EIF2AK2, TNRC18, HUS1, TAF9B, HEXIM1, TCF4, BCOR, IKZF4, KLF12, MAP2K1, KLF11, EPRS, ATR,…	3139	1491	16651	1.19184	0.824181	0.00787022	0.350585
GOTERM_BP_FAT	GO:0060341~regulation of cellular localization	202	5.58011	0.000175944	MEF2C, CHMP3, PPP2R5A, FAM20B, SNCA, CCT2, ERLEC1, CTNNB1, HTRA2, RAB23, H2AFY, OGT, RAB21, SYK, BRAF, KIF5B, RINT1, UBE2J1, SYNJ2BP, PCM1, BCL2L11, CTDSPL2, THY1, MAPK1, CD36, HUWE1, UBR5, RYR2, MAPK8, ATPIF1, UNC13A, HLA-DRB1, ERBB4, CRIPT, HFE, RIMS2, UHMK1, PIN1, HSPA1L, SEMA5A, ARIH2, PFN2, HNMT, NUP54, PLAGL2, TRPC1, MAP2K1, PCNT, MPC2, TAX1BP3, PCDH17, UBE2L3, CCT4, NTRK2, GOSR1, ENY2, CRE…	3139	848	16651	1.26359	0.831423	0.00802358	0.359053
GOTERM_BP_FAT	GO:0009119~ribonucleoside metabolic process	102	2.81768	0.000176457	GMPR2, HMGCR, SNCA, STOML2, COX5B, APOBEC3C, UQCR10, SLC25A23, NT5C2, OGT, INSR, MAGI3, FBP1, TXNDC9, PPARGC1A, NME7, NME3, DLD, ATP5C1, ADSL, PFKFB2, ENPP4, CTPS1, HSPA1A, ATP6V1B2, SDHAF2, ACAT1, CMPK1, ARNT, TPI1, AMD1, ADSSL1, MOCS2, AK2, AK4, TEFM, VCP, COA6, NCOR1, UQCRC2, PPARA, FIGNL1, ATP5B, SULT2B1, RHOQ, UQCRFS1, SLC26A1, NDUFAF1, PKM, DNAJC15, NDUFS4, FXN, GBAS, ATP5S, NDUFS8, ATP5L, …	3139	384	16651	1.40902	0.832296	0.00801077	0.360098
GOTERM_BP_FAT	GO:0042278~purine nucleoside metabolic process	96	2.65193	0.000193202	UQCRC2, PPARA, GMPR2, FIGNL1, HMGCR, ATP5B, SNCA, STOML2, RHOQ, SULT2B1, SLC26A1, UQCRFS1, COX5B, NDUFAF1, PKM, DNAJC15, UQCR10, NDUFS4, FXN, GBAS, SLC25A23, ATP5S, NDUFS8, NT5C2, OARD1, ATP5L, OGT, DHTKD1, NDUFS2, INSR, NDUFS1, COX15, DLG1, ATP5J, MRI1, MAGI3, ND2, CYCS, FBP1, PFKP, PFKM, PPARGC1A, NME7, MTRR, NME3, PANK3, UQCRH, PANK1, ADK, DLD, ATP5C1, ADSL, PMPCB, NDUFB3, NDUFB4, NDUFB5, NDUF…	3139	358	16651	1.42245	0.858436	0.00872851	0.394204
GOTERM_BP_FAT	GO:0031399~regulation of protein modification process	376	10.3867	0.000193277	MEF2C, EFNA1, FAM20A, AIF1, PPP2R5A, NELL1, ADCY6, SNCA, CDC16, CTNNB1, MAP3K7, CUL3, MAP3K6, ZFP91, ZGPAT, DIRAS1, MAP3K5, MAP3K4, CD44, DIRAS3, CTGF, GAB1, PIK3CA, H2AFY, PELI2, OGT, CAB39, RAPGEF2, CRY1, RAPGEF1, CUL1, MAP2K6, SYK, MAP2K5, ADAM9, IKBKAP, GTPBP4, CHTOP, MAGI3, ANAPC5, BRAF, ROCK1, TADA2B, WNK1, SKP2, SYNJ2BP, SKP1, MECOM, PPARGC1A, FRY, THY1, SPAG9, MAPK1, EIF2AK1, CD36, MTF2, …	3139	1695	16651	1.1767	0.858544	0.00869309	0.394358
GOTERM_BP_FAT	GO:0009890~negative regulation of biosynthetic process	340	9.39227	0.000197086	MEF2C, XRCC5, EFNA1, MALSU1, SNCA, MED25, ZNF639, SYNCRIP, CTNNB1, CITED2, NONO, CUL3, N4BP2L2, EPC1, ZGPAT, H2AFV, ZFP90, H2AFZ, H2AFY, RARA, RAPGEF2, CRY1, EIF2B3, EIF2B4, MAP2K5, GTPBP4, RARG, RCOR3, RAN, RCOR1, STRN3, ZHX1, ZHX2, HMG20A, UBR2, MECOM, PPARGC1B, UXT, EIF2AK1, CD36, MTF2, JUN, PIAS1, PRDM1, EIF2AK2, TNRC18, HUS1, TAF9B, HEXIM1, TCF4, BCOR, IKZF4, MAP2K1, KLF12, KLF11, EPRS, ATR,…	3139	1518	16651	1.18811	0.863893	0.00882447	0.402116
GOTERM_BP_FAT	GO:1904667~negative regulation of ubiquitin protein ligase activity	28	0.773481	0.000207865	ANAPC16, CDC16, PSMA7, PSMB5, PSMF1, PSMD1, PSMB2, PSMD2, UBE2D1, PSMD7, BUB3, RPS27A, ANAPC5, CDC23, CDC26, PSMB8, PSMB9, PSMA2, PSMA1, PSMC6, PSMC3, PSMD11, PSMA4, PSMC2, PSMD10, PSMA3, PSME3, UBB	3139	73	16651	2.03462	0.877958	0.00926387	0.424062
GOTERM_BP_FAT	GO:0000082~G1/S transition of mitotic cell cycle	65	1.79558	0.00021257	E2F1, BACH1, CNOT8, CTDSPL, E2F6, AIF1, RPS6KB1, RPS27L, CNOT1, CNOT7, PTEN, GTSE1, CUL3, ANKRD17, TRIAP1, CUL2, PRMT2, PLRG1, BRD7, ORC5, RANBP1, BRD4, RPS27A, CUL1, CCNH, SKP2, GPR132, MCM3, CDK4, MARK4, CCND1, DACT1, BTG2, CCND2, RGCC, CNOT11, UBB, PIAS1, SMARCA4, PPP6C, CACUL1, RDX, CDC73, ITGB1, RPA1, PLAGL1, DDX3X, CNOT6L, NPM1, PKD2, CAMK2D, GPNMB, APEX1, TFDP1, FBXO7, KLF11, RPS6, ATM, CD…	3139	223	16651	1.54617	0.883633	0.00943105	0.433641
GOTERM_BP_FAT	GO:0046128~purine ribonucleoside metabolic process	95	2.62431	0.000225971	UQCRC2, PPARA, GMPR2, FIGNL1, HMGCR, ATP5B, SNCA, STOML2, RHOQ, SULT2B1, SLC26A1, UQCRFS1, COX5B, NDUFAF1, PKM, DNAJC15, UQCR10, NDUFS4, FXN, GBAS, SLC25A23, ATP5S, NDUFS8, NT5C2, ATP5L, OGT, DHTKD1, NDUFS2, INSR, NDUFS1, COX15, DLG1, ATP5J, MRI1, MAGI3, ND2, CYCS, FBP1, PFKP, PFKM, PPARGC1A, NME7, MTRR, NME3, PANK3, UQCRH, PANK1, ADK, DLD, ATP5C1, ADSL, PMPCB, NDUFB3, NDUFB4, NDUFB5, NDUFB6, PFK…	3139	355	16651	1.41953	0.898392	0.00997896	0.460919
GOTERM_BP_FAT	GO:0010639~negative regulation of organelle organization	86	2.37569	0.000226823	XRCC5, DYNC1LI1, LIMA1, HIP1R, MALSU1, CHMP4A, SNCA, ZNF451, UBQLN4, KANK1, ZNF207, BAG4, TRIAP1, CSNK2A1, FXN, SETMAR, H2AFY, MKKS, TPR, LMOD2, LMOD3, RTEL1, OMA1, CIB1, ZW10, ACAA2, CTBP1, OPA1, FAM21C, PCID2, SLC25A5, PPARGC1A, RAD50, TRIM37, TMEM67, PLEKHH2, MTF2, UBR5, RGCC, FHOD3, TCHP, AICDA, MAPRE1, ADD2, MDM1, ADD1, RDX, HSPA1A, HDGFRP3, PFN2, SET, NPM1, TBC1D4, TNKS, CLASP2, HNRNPC, BCO…	3139	315	16651	1.44823	0.899265	0.0099729	0.462654
GOTERM_BP_FAT	GO:2000045~regulation of G1/S transition of mitotic cell cycle	45	1.24309	0.000234515	E2F1, BID, CNOT8, AIF1, CTDSPL, RPS27L, CDC73, CNOT1, RDX, CNOT7, PTEN, GTSE1, PLAGL1, TRIAP1, ANKRD17, PRMT2, PLRG1, DDX3X, CNOT6L, ECD, NPM1, BRD7, PKD2, GPNMB, APEX1, RPS27A, TFDP1, FBXO7, PTPN6, ATM, CCND1, DACT1, CDKN1B, PLK2, BTG2, CUL4A, CCND2, RGCC, CNOT11, FBXO31, PSME3, UBB, CUL4B, ZNF385A, SMARCA4	3139	140	16651	1.70504	0.906809	0.0102648	0.478307
GOTERM_BP_FAT	GO:0008219~cell death	435	12.0166	0.000236054	MEF2C, AIF1, NAA15, NAA16, CTNNB1, CITED2, CUL3, MAP3K7, CUL2, MAP3K5, CTGF, PIK3CA, OGT, MAP2K6, CUL1, MAP2K5, ACAA2, MAGI3, OPA1, MAGI1, BRAF, ROCK1, PCID2, SKP2, CTNNA1, MECOM, MARK4, BCL2L11, MAPK1, PPP1CA, NME3, F3, JUN, RYR2, MAPK9, MAPK8, ATPIF1, EIF2AK2, HIGD2A, CYP1B1, GGCT, ERBB4, ERBB3, HSPA1A, BCL2L2, DIDO1, NAA38, TMEM123, DIABLO, FAM162A, TAOK1, TGFBR2, KLF11, GAS2, HBA1, RPS6, ATM,…	3139	1991	16651	1.15896	0.908249	0.0102873	0.481439
GOTERM_BP_FAT	GO:0048738~cardiac muscle tissue development	56	1.54696	0.000252306	MEF2C, MYBPC3, CXADR, TTN, PTEN, MYOCD, GATA6, HAMP, RARA, FGF2, ACADM, ARID1A, NEBL, BVES, SGCG, XIRP2, FHOD3, RYR2, FOXC2, ZFPM2, NPPA, KDM6B, MED1, SGCB, FGFR2, FGFR1, MYL2, ERBB4, ERBB3, SAV1, BMPR2, AKAP13, FKBP1A, EGLN1, SOX6, TPM1, ITGB1, WT1, PIN1, ALDH1A2, CHD7, SORBS2, CAMK2D, OBSL1, SLC8A1, UBE4B, TGFBR2, LMNA, IGF1, FOXP1, PLN, MAPK14, PRKAR1A, MARCKS, MYH10, BMPR1A	3139	186	16651	1.59707	0.922164	0.0109446	0.514503
GOTERM_BP_FAT	GO:0051186~cofactor metabolic process	101	2.79006	0.000279329	MMS19, LDHB, HMGCR, SNCA, PDHB, TPK1, ELOVL2, AKR7A2, OGT, PDHA1, INSR, HMGCL, FECH, PCBD2, PCBD1, SUCLG2, FBP1, PDXP, PPARGC1A, PGM2, NFU1, SLC25A32, NNT, EIF2AK1, DLD, ATPIF1, MDH2, ME1, PFKFB2, PDSS1, ACAT1, PDSS2, ARNT, TPI1, IDH1, AMD1, NADK2, MOCS2, MMADHC, IREB2, MPC1, MPC2, DLAT, VCP, MLYCD, NCOR1, PPARA, ACOT1, ACOT9, MTHFD1, PKM, FAR1, AKR1C2, TP53I3, ALAS1, AASDHPPT, FXN, MCEE, MCCC1, …	3139	384	16651	1.39521	0.940789	0.0120583	0.569461
GOTERM_BP_FAT	GO:0006900~membrane budding	36	0.994475	0.00028597	PPP6C, SEC24B, CHMP3, CHMP5, TSG101, CHMP4A, BET1, VPS37A, PPP6R3, SNX3, MITD1, RAB1A, CHMP2B, CUL3, MIA3, GORASP1, TRAPPC6B, SEC16A, TMED10, SERPINA1, SAR1B, SEC23IP, CTSZ, VTA1, S100A10, ANKRD28, MCFD2, SEC13, TRAPPC4, GOSR2, PDCD6IP, AREG, TRAPPC10, TRAPPC3, ATP8A1, TRAPPC2	3139	105	16651	1.8187	0.944638	0.0122908	0.582961
GOTERM_BP_FAT	GO:0044723~single-organism carbohydrate metabolic process	160	4.41989	0.000301518	IMPAD1, TUSC3, GNPDA1, GNPDA2, SNCA, PASK, PDX1, PRKCSH, PDHB, GLT8D1, ST3GAL2, TRAK2, B3GALNT1, B3GALNT2, TRAK1, ST3GAL6, SUPT20H, PIK3CA, RPN2, PDHA1, OGT, CRY1, INSR, RPS27A, OMA1, SOGA1, UBE2J1, FBP1, RBKS, PPP1R3A, PPP1CC, PPP1CB, PPARGC1A, PGM2, PGM3, PPP1CA, EXT1, MGAT5, MDH2, ADAMTSL1, PFKFB2, DUSP12, OAS1, OAS2, G6PC3, EPM2AIP1, ARNT, PPP1R3C, GALM, TPI1, GORASP1, PPP1R3F, GYS1, IDH1, HE…	3139	657	16651	1.29182	0.952699	0.0129	0.614563
GOTERM_BP_FAT	GO:0006099~tricarboxylic acid cycle	15	0.414365	0.000306768	SUCLG2, DLAT, PDHB, SDHA, SDHB, NNT, SDHC, SDHD, DLD, IDH1, PDHA1, DHTKD1, SUCLA2, MDH2, FH	3139	29	16651	2.74374	0.955146	0.0130679	0.625232
GOTERM_BP_FAT	GO:0006355~regulation of transcription, DNA-templated	752	20.7735	0.00031007	XRCC5, MEF2C, FAM200B, MED25, NAA15, ZNF639, NAA16, MED23, RORA, MED21, CITED2, CTNNB1, MAP3K7, CUL3, PGR, CUL2, EPC1, EPC2, FLI1, MED28, PQBP1, OGT, TBPL1, MAP2K6, SYK, STAG1, MAP2K5, IKBKAP, ZNF644, PCBD2, RCOR3, PCBD1, PCID2, RCOR1, ZHX1, TADA2B, ZHX2, ZNF791, HMG20A, MED11, MED14, MED13, MECOM, CTDSPL2, UXT, MAPK1, ZNF789, ASCC3, MED17, JUN, MAPK9, FLII, RYR2, MAPK8, VGLL4, EIF2AK2, ZNHIT3, T…	3139	3602	16651	1.10745	0.956621	0.0131523	0.631941
GOTERM_BP_FAT	GO:0071900~regulation of protein serine/threonine kinase activity	122	3.37017	0.000316565	MEF2C, FGF18, ZAK, EFNA1, FAM20A, HMGCR, NELL1, SNCA, IQGAP1, CUL3, MAP3K7, PRKAR2B, MAP3K6, ZFP91, PRKAR2A, MAP3K5, DIRAS1, MAP3K4, MYOCD, DIRAS3, TIAM1, MDFIC, GAB1, RALB, SPRED2, H2AFY, PDGFC, PDGFD, CAB39, RAPGEF2, RAPGEF1, INSR, RPS27A, MAP2K6, CIB1, ADAM9, SYK, MAP2K5, GTPBP4, BRAF, ERP29, PKIG, WNK1, PKIA, MAP4K3, SPAG9, MAPK1, PLCE1, ARRB1, RGCC, PDE5A, CHORDC1, EIF2AK2, NGF, FGD2, FGFR1,…	3139	481	16651	1.34544	0.959381	0.0133699	0.645138
GOTERM_BP_FAT	GO:0061136~regulation of proteasomal protein catabolic process	46	1.27072	0.000326377	HSP90AB1, RAD23B, GCLC, NELL1, BTRC, CLU, UBQLN4, RNF217, HFE, KEAP1, UBQLN1, TMF1, BAG5, SUMO2, PSMF1, ARIH1, FBXW7, SUMO1, ARIH2, N4BP1, TAF9, DDA1, RCHY1, FBXO22, SCO1, CSNK1A1, GABARAPL2, NUB1, SOCS5, UFL1, PSMC6, PLK2, PRICKLE1, VCP, CSNK1E, PSMC3, UBE2K, ZFAND2A, PSMC2, GSK3B, PSMD10, PSME3, SVIP, PIAS1, UBB, NFE2L2	3139	146	16651	1.6713	0.963221	0.0137243	0.665072
GOTERM_BP_FAT	GO:0042026~protein refolding	13	0.359116	0.000333233	PTGES3, HSPA1A, FKBP1A, B2M, HSPA1L, BAG5, ST13, BAG1, DNAJC7, HSPD1, DNAJA4, HSPA8, DNAJA2	3139	23	16651	2.99823	0.965686	0.0139526	0.678997
GOTERM_BP_FAT	GO:0016570~histone modification	113	3.12155	0.000357248	MORF4L1, SNCA, ZNF451, CTNNB1, MAP3K7, EPC1, DPY30, ZNF304, EPC2, MYOCD, EED, H2AFY, SAP30L, OGT, SATB1, CHTOP, RCOR1, TADA2B, UBR2, SKP1, MECOM, PPARGC1A, SUZ12, TRIM37, KDM2B, HUWE1, MTF2, ARRB1, UBR5, MAPK8, PRDM2, RNF20, EP400, MEAF6, EID1, TAF9B, TADA1, TRRAP, POLE4, ELK4, POLE3, TAF9, SUPT7L, BCOR, KANSL2, SAP18, SNW1, FOXP3, TET2, UIMC1, ATM, CTR9, SAP130, WDR61, OTUB1, MSL1, KAT6A, ENY2, …	3139	441	16651	1.35922	0.973091	0.0148892	0.727759
GOTERM_BP_FAT	GO:0006006~glucose metabolic process	57	1.57459	0.000378459	PPARA, COX11, GNPDA1, GNPDA2, LEPR, PASK, PDX1, PDHB, PKM, SUPT20H, PIK3CA, PDHA1, OGT, RANBP2, CRY1, INSR, OMA1, ACADM, SOGA1, ALDH5A1, FBP1, PFKP, PFKM, PPARGC1A, PPP1CB, PGM2, PPP1CA, GHRL, MDH2, SORD, CREM, PFKFB2, OAS1, DUSP12, G6PC3, EPM2AIP1, TPI1, GALM, SORBS1, PPP1R3F, HECTD4, PRKAA1, GAPDH, GPD2, AIMP1, PTPN2, FBN1, IGF1, DLAT, SLC25A11, SLC25A10, GFPT1, MAPK14, GSK3B, NLN, PGK1, FABP5	3139	193	16651	1.56663	0.97829	0.0157018	0.770811
GOTERM_BP_FAT	GO:0045934~negative regulation of nucleobase-containing compound metabolic process	310	8.56354	0.000391303	MEF2C, XRCC5, EFNA1, SNCA, ZNF639, MED25, SYNCRIP, CTNNB1, CITED2, NONO, CUL3, N4BP2L2, EPC1, ZGPAT, H2AFV, ZFP90, H2AFZ, H2AFY, RARA, CRY1, MAP2K5, GTPBP4, RARG, RCOR3, RCOR1, STRN3, ZHX1, ZHX2, HMG20A, UBR2, MECOM, PPARGC1A, PPARGC1B, UXT, CD36, MTF2, UBR5, JUN, PIAS1, PRDM1, TNRC18, SRSF10, HUS1, TAF9B, HEXIM1, TNKS, TCF4, BCOR, ZC3H14, IKZF4, KLF12, KLF11, NDFIP1, ATR, UBP1, HNRNPA1, ATM, FNI…	3139	1384	16651	1.18816	0.980936	0.0161641	0.796871
GOTERM_BP_FAT	GO:0009062~fatty acid catabolic process	31	0.856354	0.000394192	ACOX2, PPARA, ACADSB, ECH1, ECHS1, ACAT1, HADHA, ALDH3A2, HADHB, AUH, PEX7, PLIN5, IVD, PEX2, MCEE, ETFDH, BDH2, PEX13, ACAD8, HSD17B4, HADH, ETFB, ETFA, ACAA2, ECI2, CPT1B, ACADM, PHYH, LPIN1, HIBCH, SCP2	3139	87	16651	1.89013	0.981486	0.0162163	0.802732
GOTERM_BP_FAT	GO:0005975~carbohydrate metabolic process	185	5.1105	0.000394417	LDHB, IMPAD1, TUSC3, GNPDA1, GNPDA2, PASK, SNCA, PDX1, RORA, SLC35A1, PRKCSH, CNOT7, PDHB, GLT8D1, ST3GAL2, SLC2A5, TRAK2, B3GALNT1, B3GALNT2, ST3GAL6, TRAK1, AKR7A2, SUPT20H, PIK3CA, RPN2, PDHA1, OGT, CRY1, INSR, RPS27A, OMA1, SOGA1, UBE2J1, FBP1, RBKS, PPP1R3A, PPP1CC, PPP1CB, PPARGC1A, PGM2, PGM3, PPP1CA, EXT1, MGAT5, MDH2, ME1, ADAMTSL1, GNE, PFKFB2, DUSP12, OAS1, OAS2, G6PC3, ARNT, EPM2AIP1,…	3139	779	16651	1.25975	0.981528	0.0161598	0.803188
GOTERM_BP_FAT	GO:0035556~intracellular signal transduction	569	15.7182	0.000409158	MEF2C, AIF1, PLEKHM1, ITSN2, RORA, CTNNB1, MAP3K7, CUL3, CUL2, MAP3K6, DIRAS1, MAP3K5, MAP3K4, DIRAS3, CTGF, PIK3C3, PIK3CA, TLK1, OGT, CAB39, CUL1, MAP2K6, RAB27A, SYK, ADAM9, MAP2K5, MAGI3, OPA1, BRAF, ROCK1, SIPA1L2, SKP1, MECOM, BCL2L11, MARK1, BRAP, SPAG9, MAPK1, MAPK6, F3, JUN, MAPK9, RYR2, MAPK8, EIF2AK2, UNC13A, RALGPS1, CYP1B1, ARHGEF26, ERBB4, ARHGEF25, ERBB3, GNAI1, HSPA1A, BCL2L2, ARF…	3139	2677	16651	1.12749	0.984088	0.0166913	0.833088
GOTERM_BP_FAT	GO:1903506~regulation of nucleic acid-templated transcription	755	20.8564	0.000414867	XRCC5, MEF2C, FAM200B, MED25, NAA15, ZNF639, NAA16, MED23, RORA, MED21, CITED2, CTNNB1, MAP3K7, CUL3, PGR, CUL2, EPC1, EPC2, FLI1, MED28, PQBP1, OGT, TBPL1, MAP2K6, SYK, STAG1, MAP2K5, IKBKAP, ZNF644, PCBD2, RCOR3, PCBD1, PCID2, RCOR1, ZHX1, TADA2B, ZHX2, ZNF791, HMG20A, MED11, MED14, MED13, MECOM, CTDSPL2, UXT, MAPK1, ZNF789, ASCC3, MED17, JUN, MAPK9, FLII, RYR2, MAPK8, VGLL4, EIF2AK2, ZNHIT3, T…	3139	3624	16651	1.10512	0.984982	0.0168543	0.844665
GOTERM_BP_FAT	GO:0017038~protein import	89	2.45856	0.000419436	HSP90AB1, CHERP, PDIA3, NUP62CL, TIMM50, PEX3, KANK1, CTNNB1, PEX7, LONP2, PEX2, MDFIC, ZFYVE9, RAB23, RANBP1, RANBP2, TPR, SYK, NUP133, MCM3AP, RAN, NUP88, PKIG, G3BP2, IPO8, TIMM23, PKIA, MAPK1, RBPMS, DACT1, CD36, RPAIN, IPO7, JUN, UBR5, IPO5, TXN, KPNA5, KPNA4, AKAP1, KPNA3, EDA, KPNA1, MED1, NUP98, SAMM50, ERBB4, CLU, TIMM10, PPM1A, KEAP1, CHCHD4, SUFU, SEMA5A, CYLD, HNRNPM, CEP57, NUP50, PK…	3139	334	16651	1.41349	0.985661	0.0169703	0.85393
GOTERM_BP_FAT	GO:0045935~positive regulation of nucleobase-containing compound metabolic process	367	10.1381	0.00043697	MEF2C, HMGN1, ADCY6, MED25, ZNF639, NAA15, NAA16, STOML2, CCT2, RORA, MED21, RFXAP, CTNNB1, CITED2, PGR, EPC1, DDX17, FLI1, MAP3K4, ZFP90, H2AFZ, CREB3L2, RARA, OGT, MAP2K5, STAG1, RARG, PCBD2, PCID2, RAN, PCBD1, STRN3, MED14, MED13, MECOM, PPARGC1A, PPARGC1B, MAPK1, MTF2, JUN, MED17, RGCC, MAPK9, PIAS2, PIAS1, NEK4, ERBB4, GPBP1L1, CRTC1, TAF9B, CHCHD2, HSPA1A, PIN1, PLAGL1, TNKS, TCF4, PLAGL2, …	3139	1668	16651	1.16713	0.987993	0.0176032	0.889475
GOTERM_BP_FAT	GO:0009167~purine ribonucleoside monophosphate metabolic process	77	2.12707	0.00043913	UQCRC2, PPARA, GMPR2, FIGNL1, ATP5B, SNCA, STOML2, UQCRFS1, COX5B, NDUFAF1, PKM, UQCR10, DNAJC15, NDUFS4, FXN, GBAS, SLC25A23, ATP5S, NDUFS8, NT5C2, ATP5L, OGT, DHTKD1, NDUFS2, INSR, NDUFS1, ATP5J, DLG1, COX15, MAGI3, ND2, CYCS, FBP1, PFKP, PFKM, PPARGC1A, UQCRH, ADK, DLD, ATP5C1, ADSL, PMPCB, NDUFB3, NDUFB4, NDUFB5, NDUFB6, PFKFB2, HSPA1A, ATP6V1B2, COX7A2L, HPRT1, SDHAF2, ARNT, TPI1, NUDT9, ECD…	3139	281	16651	1.45356	0.988252	0.0176193	0.893854
GOTERM_BP_FAT	GO:0051444~negative regulation of ubiquitin-protein transferase activity	29	0.801105	0.000461338	ANAPC16, CDC16, PSMA7, BAG5, PSMB5, PSMF1, PSMD1, PSMB2, PSMD2, UBE2D1, PSMD7, BUB3, RPS27A, ANAPC5, CDC23, CDC26, PSMB8, PSMB9, PSMA2, PSMA1, PSMC6, PSMC3, PSMD11, PSMA4, PSMC2, PSMD10, PSMA3, PSME3, UBB	3139	80	16651	1.9229	0.990617	0.0184292	0.938854
GOTERM_BP_FAT	GO:0006521~regulation of cellular amino acid metabolic process	22	0.607735	0.000469374	ODC1, AZIN1, PSMA7, PSMB8, PSMB9, PSMA2, PSMB5, PSMA1, PSMF1, PSMC6, PSMD11, PSMC3, PSMD10, PSMA4, PSMC2, PSMA3, PSMB2, PSMD1, PSMD2, PSME3, PSME4, PSMD7	3139	54	16651	2.16112	0.99135	0.0186736	0.955134
GOTERM_BP_FAT	GO:0033043~regulation of organelle organization	263	7.26519	0.000475434	XRCC5, MEF2C, DYNC1LI1, CHMP3, CHMP5, FAM20B, MALSU1, SNCA, STOML2, CCT2, CDC16, CTNNB1, CUL3, RUNDC1, MAP3K4, HTRA2, CTGF, CCSAP, H2AFY, STAM, TLK1, OGT, ACAA2, CHTOP, OPA1, ROCK1, BRAF, KIF5B, FAM21C, PCID2, TADA2B, PPARGC1A, DCTN1, BCL2L11, MAPK1, HUWE1, MTF2, UBR5, RGCC, MAPK9, MAPK8, ATPIF1, CHORDC1, ADD2, ADD1, SIVA1, AKAP13, HSPA1A, ASAP3, NPRL2, PIN1, HSPA1L, SEMA5A, ARIH2, PFN2, HNMT, OB…	3139	1158	16651	1.20475	0.991865	0.0188384	0.967408
GOTERM_BP_FAT	GO:0009141~nucleoside triphosphate metabolic process	80	2.20994	0.0004756	UQCRC2, PPARA, FIGNL1, ATP5B, SNCA, STOML2, RHOQ, UQCRFS1, COX5B, NDUFAF1, PKM, DNAJC15, UQCR10, NDUFS4, FXN, GBAS, SLC25A23, ATP5S, NDUFS8, ATP5L, OGT, DHTKD1, NDUFS2, INSR, NDUFS1, TBPL1, ATP5J, COX15, ND2, CYCS, FBP1, PFKP, PFKM, PPARGC1A, NME7, NME3, UQCRH, ADK, DLD, ATP5C1, PMPCB, NDUFB3, NDUFB4, NDUFB5, NDUFB6, PFKFB2, NFS1, CTPS1, HSPA1A, RRM2B, ATP6V1B2, COX7A2L, SDHAF2, CMPK1, ARNT, TPI1…	3139	295	16651	1.43852	0.991879	0.0187714	0.967746
GOTERM_BP_FAT	GO:0009126~purine nucleoside monophosphate metabolic process	77	2.12707	0.000492143	UQCRC2, PPARA, GMPR2, FIGNL1, ATP5B, SNCA, STOML2, UQCRFS1, COX5B, NDUFAF1, PKM, UQCR10, DNAJC15, NDUFS4, FXN, GBAS, SLC25A23, ATP5S, NDUFS8, NT5C2, ATP5L, OGT, DHTKD1, NDUFS2, INSR, NDUFS1, ATP5J, DLG1, COX15, MAGI3, ND2, CYCS, FBP1, PFKP, PFKM, PPARGC1A, UQCRH, ADK, DLD, ATP5C1, ADSL, PMPCB, NDUFB3, NDUFB4, NDUFB5, NDUFB6, PFKFB2, HSPA1A, ATP6V1B2, COX7A2L, HPRT1, SDHAF2, ARNT, TPI1, NUDT9, ECD…	3139	282	16651	1.44841	0.993131	0.0193427	1.00125
GOTERM_BP_FAT	GO:0012501~programmed cell death	409	11.2983	0.000500656	MEF2C, AIF1, NAA15, NAA16, CTNNB1, CITED2, CUL3, MAP3K7, CUL2, MAP3K5, CTGF, PIK3CA, OGT, MAP2K6, CUL1, MAP2K5, ACAA2, MAGI3, OPA1, BRAF, ROCK1, PCID2, SKP2, CTNNA1, MECOM, MARK4, BCL2L11, MAPK1, PPP1CA, NME3, F3, JUN, RYR2, MAPK9, MAPK8, ATPIF1, EIF2AK2, HIGD2A, CYP1B1, GGCT, ERBB4, ERBB3, HSPA1A, BCL2L2, DIDO1, NAA38, DIABLO, FAM162A, TAOK1, TGFBR2, KLF11, GAS2, RPS6, ATM, FNIP1, FXR1, FNIP2, S…	3139	1880	16651	1.15402	0.993698	0.019598	1.01848
GOTERM_BP_FAT	GO:0006635~fatty acid beta-oxidation	26	0.718232	0.00050536	ACOX2, PPARA, CPT1B, ECI2, ACAA2, ACADSB, ACADM, ECH1, ECHS1, ACAT1, HADHA, HADHB, PEX7, AUH, PLIN5, IVD, PEX2, ETFDH, BDH2, HIBCH, HSD17B4, ACAD8, HADH, SCP2, ETFB, ETFA	3139	69	16651	1.99882	0.993991	0.0197042	1.028
GOTERM_BP_FAT	GO:0051253~negative regulation of RNA metabolic process	281	7.76243	0.000510923	MEF2C, XRCC5, EFNA1, SNCA, ZNF639, MED25, SYNCRIP, CTNNB1, CITED2, NONO, CUL3, ZGPAT, N4BP2L2, EPC1, H2AFV, ZFP90, H2AFZ, H2AFY, RARA, CRY1, MAP2K5, RARG, RCOR3, RCOR1, STRN3, ZHX1, ZHX2, HMG20A, UBR2, MECOM, PPARGC1B, UXT, CD36, MTF2, JUN, PRDM1, PIAS1, TNRC18, SRSF10, TAF9B, HEXIM1, BCOR, TCF4, ZC3H14, IKZF4, KLF12, KLF11, UBP1, FNIP1, FNIP2, SAP130, SRSF7, SFRP1, SRSF6, MLX, JAZF1, SMURF2, NCO…	3139	1247	16651	1.19533	0.99432	0.0198425	1.03926
GOTERM_BP_FAT	GO:1903507~negative regulation of nucleic acid-templated transcription	268	7.40331	0.000512457	XRCC5, MEF2C, EFNA1, SNCA, ZNF639, MED25, CTNNB1, CITED2, NONO, CUL3, ZGPAT, N4BP2L2, EPC1, H2AFV, ZFP90, H2AFZ, H2AFY, RARA, CRY1, MAP2K5, RARG, RCOR3, RCOR1, STRN3, ZHX1, ZHX2, HMG20A, UBR2, MECOM, PPARGC1B, UXT, CD36, MTF2, JUN, PRDM1, PIAS1, TNRC18, TAF9B, HEXIM1, BCOR, TCF4, IKZF4, KLF12, KLF11, UBP1, FNIP1, FNIP2, SAP130, SFRP1, MLX, JAZF1, SMURF2, NCOR1, ATAD2B, KAT6A, CREBRF, BACH1, PPARA…	3139	1184	16651	1.20069	0.994408	0.0198254	1.04237
GOTERM_BP_FAT	GO:0038061~NIK/NF-kappaB signaling	36	0.994475	0.000520003	BTRC, PSMA7, MAP3K7, PSMB5, PSMF1, ZFP91, PSMB2, PSMD1, PSMD2, AGO1, TRAF6, PSMD7, FBXW11, RC3H1, CHUK, RPS27A, CUL1, ADIPOR1, MALT1, SKP1, PSMB8, PSMB9, PSMA2, PSMA1, PSMC6, PSMC3, PSMD11, PSMA4, PSMC2, PSMD10, PSMA3, UBE2M, PSME3, PSME4, UBB, EIF2AK2	3139	108	16651	1.76819	0.994819	0.0200379	1.05764
GOTERM_BP_FAT	GO:0006413~translational initiation	56	1.54696	0.000520671	RPL17, RPL15, EIF5, EIF5B, RPS6KB1, EIF2D, RPS3A, EIF1AX, PCBP2, RPL26L1, RARA, TPR, EIF2B3, RPS27A, EIF2B4, KHDRBS1, RPL35A, EIF2S3, YTHDF2, PPP1CA, EIF2AK1, DHX29, RPL41, RPS17, EIF2S2, RPL3L, EIF2AK2, EIF4E3, RPL27A, RPL37, UHMK1, EIF3C, EIF3B, RPL32, RPL7, DDX3X, METTL3, EIF3H, EIF3E, NPM1, RPL5, RPL7A, EIF3J, RPL10A, RPS24, PAIP1, RPL23A, DENR, RPS6, EIF2B1, EIF4B, RPL13A, RPL22, EIF4H, RPL3…	3139	191	16651	1.55526	0.994854	0.0199873	1.05899
GOTERM_BP_FAT	GO:2001141~regulation of RNA biosynthetic process	757	20.9116	0.000535797	XRCC5, MEF2C, FAM200B, MED25, NAA15, ZNF639, NAA16, MED23, RORA, MED21, CITED2, CTNNB1, MAP3K7, CUL3, PGR, CUL2, EPC1, EPC2, FLI1, MED28, PQBP1, OGT, TBPL1, MAP2K6, SYK, STAG1, MAP2K5, IKBKAP, ZNF644, PCBD2, RCOR3, PCBD1, PCID2, RCOR1, ZHX1, TADA2B, ZHX2, ZNF791, HMG20A, MED11, MED14, MED13, MECOM, CTDSPL2, UXT, MAPK1, ZNF789, ASCC3, MED17, JUN, MAPK9, FLII, RYR2, MAPK8, VGLL4, EIF2AK2, ZNHIT3, T…	3139	3643	16651	1.10226	0.995585	0.0204844	1.0896
GOTERM_BP_FAT	GO:0009199~ribonucleoside triphosphate metabolic process	74	2.0442	0.000568812	UQCRC2, PPARA, FIGNL1, ATP5B, SNCA, STOML2, RHOQ, UQCRFS1, COX5B, NDUFAF1, PKM, UQCR10, DNAJC15, NDUFS4, FXN, GBAS, ATP5S, SLC25A23, NDUFS8, ATP5L, OGT, DHTKD1, NDUFS2, INSR, NDUFS1, ATP5J, COX15, ND2, CYCS, FBP1, PFKP, PFKM, PPARGC1A, NME7, NME3, UQCRH, DLD, ATP5C1, PMPCB, NDUFB3, NDUFB4, NDUFB5, NDUFB6, PFKFB2, NFS1, CTPS1, HSPA1A, ATP6V1B2, COX7A2L, SDHAF2, ARNT, TPI1, ECD, PRKAA1, PRKAA2, GAP…	3139	270	16651	1.45384	0.996839	0.0216514	1.15637
GOTERM_BP_FAT	GO:0061008~hepaticobiliary system development	49	1.35359	0.000573586	SRSF1, CADM1, HFE, PDX1, PRKCSH, SOX9, ACAT1, LSR, SEC63, CTNNB1, CITED2, PKM, CUL3, ALDH1A2, NPHP3, FBXW7, HNRNPK, RPL32, GATA6, HAMP, PRMT5, HNRNPD, PKD2, PIK3CA, SRD5A1, RARA, SOX17, BDH1, HMGCL, RPS24, UPF2, ACADM, PTPN3, JARID2, ARID5B, NF1, AK2, AK4, TET2, NCL, PSMB9, MAN2A1, SRSF5, CCND1, JUN, SP3, RAP1A, UROD, MED1	3139	162	16651	1.60446	0.996988	0.0217494	1.16602
GOTERM_BP_FAT	GO:0051248~negative regulation of protein metabolic process	241	6.65746	0.000597826	MALSU1, NELL1, SNCA, SYNCRIP, CDC16, AQP1, ERLEC1, CTNNB1, CUL3, ZGPAT, CD44, H2AFY, RARA, OGT, CRY1, RAPGEF1, EIF2B3, EIF2B4, MAP2K5, RECK, GTPBP4, ANAPC5, ROCK1, PCID2, RAN, WNK1, UBE2J1, SYNJ2BP, MECOM, PPARGC1A, FRY, THY1, EIF2AK1, MTF2, UBR5, JUN, EIF2AK2, CHORDC1, HFE, HSPA1A, PIN1, HEXIM1, BCOR, FBXO7, LAMTOR5, MAP2K1, TAOK3, CDC23, EPRS, SERPINI1, CDC26, FNIP1, FXR1, SFRP1, AIDA, RGS3, RG…	3139	1055	16651	1.21175	0.997644	0.0225738	1.21501
GOTERM_BP_FAT	GO:0022411~cellular component disassembly	151	4.17127	0.000604005	MRPS34, MRPL42, MRPS33, CHMP5, EIF5A, TXLNA, ITPKC, MRPS30, CTNNB1, FNTA, CD44, HTRA1, CCSAP, TARDBP, MRPL36, PIK3CA, DNAJC6, ASPH, MRPL39, MRPL32, MRPL34, CIB1, MRPL35, NUP133, SATB1, MRPL50, KIF5B, FAM21C, ROCK1, PDXP, ARID1A, OPTN, NUPL2, PPARGC1A, DCTN1, PPP1CA, MRPS18A, SNRPB, NEK9, LAMC2, ATPIF1, MRPL46, MRPL43, ADD2, SMARCA4, ADD1, MRPS14, MRPS12, MRPS11, NAPB, TIMP2, CDC37, CHMP2B, SEMA5A…	3139	624	16651	1.28363	0.997786	0.0227198	1.22749
GOTERM_BP_FAT	GO:0046578~regulation of Ras protein signal transduction	59	1.62983	0.000606924	ITSN2, KANK1, CUL3, SPRY1, ROBO1, TIAM1, OGT, RAPGEF1, NET1, ARHGEF7, ARHGEF6, FBP1, SCAI, ARHGEF9, ARHGEF12, ARHGEF10, MURC, PLCE1, GPR55, RASGRF1, ARRB1, LPAR6, SPATA13, NGF, KALRN, FGD2, RALGPS1, ARHGEF26, ARHGEF25, COL3A1, AKAP13, RDX, ABCA1, TIMP2, ARFGEF2, ITGB1, GPR4, RASAL1, PLEKHG2, SQSTM1, SOS2, CAMK2D, SH2B2, SSX2IP, RASA4, FGD6, RASA1, FBXO8, RASA2, EPO, STAMBP, PDCD10, MCF2, NF1, IGF…	3139	205	16651	1.52668	0.997851	0.0227438	1.23339
GOTERM_BP_FAT	GO:0008637~apoptotic mitochondrial changes	39	1.07735	0.000613404	E2F1, SIVA1, BID, YWHAZ, GCLC, ERBB4, GGCT, HIP1R, CLU, HSPA1A, TIMM50, ZNF205, FIS1, TRIAP1, MOAP1, FXN, MTCH2, FAM162A, NDUFS1, TFDP1, ACAA2, DNM1L, OPA1, AIFM2, SLC25A5, LMNA, IGF1, ATG3, BCL2L11, IFIT2, JUN, GSK3B, PSMD10, YWHAQ, MAPK9, ATPIF1, MAPK8, HSPD1, IFI6	3139	121	16651	1.70973	0.997987	0.0228992	1.24648
GOTERM_BP_FAT	GO:0046034~ATP metabolic process	67	1.85083	0.000624872	UQCRC2, PPARA, FIGNL1, ATP5B, SNCA, STOML2, UQCRFS1, COX5B, NDUFAF1, PKM, UQCR10, DNAJC15, NDUFS4, FXN, GBAS, ATP5S, SLC25A23, NDUFS8, ATP5L, OGT, DHTKD1, NDUFS2, INSR, NDUFS1, ATP5J, COX15, ND2, CYCS, FBP1, PFKP, PFKM, PPARGC1A, UQCRH, DLD, ATP5C1, PMPCB, NDUFB3, NDUFB4, NDUFB5, NDUFB6, PFKFB2, HSPA1A, ATP6V1B2, COX7A2L, SDHAF2, ARNT, TPI1, ECD, PRKAA1, PRKAA2, GAPDH, HSPA8, NDUFA4, NDUFA6, NDUF…	3139	240	16651	1.48086	0.998208	0.0232367	1.26964
GOTERM_BP_FAT	GO:0009123~nucleoside monophosphate metabolic process	82	2.26519	0.000663647	UQCRC2, PPARA, GMPR2, FIGNL1, ATP5B, SNCA, STOML2, UQCRFS1, COX5B, NDUFAF1, PKM, DNAJC15, UQCR10, NDUFS4, FXN, GBAS, SLC25A23, ATP5S, NDUFS8, NT5C2, ATP5L, OGT, DHTKD1, NDUFS2, INSR, NDUFS1, DLG1, COX15, ATP5J, MAGI3, ND2, CYCS, FBP1, PFKP, PFKM, PPARGC1A, UQCRH, ADK, DLD, ATP5C1, ADSL, PMPCB, NDUFB3, NDUFB4, NDUFB5, NDUFB6, PFKFB2, DCK, HSPA1A, ATP6V1B2, COX7A2L, HPRT1, SDHAF2, TK2, CMPK1, ARNT,…	3139	307	16651	1.41685	0.99879	0.0245709	1.34792
GOTERM_BP_FAT	GO:0006891~intra-Golgi vesicle-mediated transport	20	0.552486	0.000666391	PACS1, GABARAPL2, RGPD3, SORL1, COPZ1, OPTN, COPB2, COG5, COPG2, COPB1, GOLGA1, GOSR2, RAB6A, GOSR1, TRIP11, GOLGA4, TRAPPC10, COG1, GOLGA3, COG2	3139	48	16651	2.21023	0.998823	0.0245813	1.35346
GOTERM_BP_FAT	GO:1901988~negative regulation of cell cycle phase transition	49	1.35359	0.000666766	E2F1, DYNC1LI1, CNOT8, CTDSPL, SUSD2, CNOT1, RPS27L, CNOT7, PTEN, GTSE1, ZNF207, TRIAP1, PRMT2, CSNK2A1, BRD7, H2AFY, TPR, RPS27A, ZW10, PCID2, GPR132, CCND1, DACT1, BTG2, RGCC, CNOT11, UBB, SMARCA4, HUS1, CDC73, PLAGL1, PRPF19, ZFP36L2, CNOT6L, NPM1, PKD2, GPNMB, BUB3, APC, FBXO7, TFDP1, ZNF830, TAOK3, ATM, NAE1, CDKN1B, PLK2, FBXO31, ZNF385A	3139	163	16651	1.59462	0.998827	0.0245057	1.35421
GOTERM_BP_FAT	GO:0033238~regulation of cellular amine metabolic process	27	0.745856	0.000678101	SNCA, AZIN1, COMT, HPRT1, PSMA7, PSMB5, PSMF1, PSMD1, PSMB2, PSMD2, PSMD7, ODC1, MAOB, PSMB8, PSMB9, PSMA2, PSMA1, PSMC6, PSMC3, PSMD11, PSMA4, PSMC2, PSMD10, PSMA3, ABAT, PSME3, PSME4	3139	74	16651	1.93545	0.998955	0.0248271	1.37708
GOTERM_BP_FAT	GO:0001889~liver development	48	1.32597	0.000688514	SRSF1, CADM1, HFE, PDX1, PRKCSH, SOX9, ACAT1, LSR, SEC63, CTNNB1, CITED2, PKM, CUL3, ALDH1A2, NPHP3, FBXW7, HNRNPK, RPL32, GATA6, HAMP, PRMT5, HNRNPD, PKD2, PIK3CA, SRD5A1, RARA, BDH1, HMGCL, RPS24, UPF2, ACADM, PTPN3, JARID2, ARID5B, NF1, AK2, AK4, TET2, NCL, PSMB9, MAN2A1, SRSF5, CCND1, JUN, SP3, RAP1A, UROD, MED1	3139	159	16651	1.60138	0.999059	0.0251128	1.39809
GOTERM_BP_FAT	GO:0009161~ribonucleoside monophosphate metabolic process	79	2.18232	0.000693692	UQCRC2, PPARA, GMPR2, FIGNL1, ATP5B, SNCA, STOML2, UQCRFS1, COX5B, NDUFAF1, PKM, DNAJC15, UQCR10, NDUFS4, FXN, GBAS, SLC25A23, ATP5S, NDUFS8, NT5C2, ATP5L, OGT, DHTKD1, NDUFS2, INSR, NDUFS1, ATP5J, DLG1, COX15, MAGI3, ND2, CYCS, FBP1, PFKP, PFKM, PPARGC1A, UQCRH, ADK, DLD, ATP5C1, ADSL, PMPCB, NDUFB3, NDUFB4, NDUFB5, NDUFB6, PFKFB2, HSPA1A, ATP6V1B2, COX7A2L, HPRT1, SDHAF2, CMPK1, ARNT, TPI1, NUD…	3139	294	16651	1.42537	0.999107	0.0252085	1.40853
GOTERM_BP_FAT	GO:0032092~positive regulation of protein binding	28	0.773481	0.000703777	MEF2C, HSP90AB1, PACS1, CTHRC1, DERL1, HIP1R, HFE, FKBP1A, TCF7L2, B2M, PLCL1, TIAM1, RALB, RAPGEF2, RAN, ARHGEF7, CAPRIN2, DACT1, PLK2, ARRB1, GSK3B, HIPK2, EPB41L5, AMFR, MAPRE1, MAPRE3, ADD2, ADD1	3139	78	16651	1.9042	0.999194	0.0254789	1.42887
GOTERM_BP_FAT	GO:0009966~regulation of signal transduction	583	16.105	0.000717738	MEF2C, CTHRC1, ITSN2, RORA, CTNNB1, CITED2, MAP3K7, CUL3, MAP3K6, DIRAS1, MAP3K5, MAP3K4, CTGF, SH3BGR, PIK3CA, OGT, MAP2K6, SYK, ADAM9, MAP2K5, ACAA2, MAGI3, OPA1, BRAF, SIPA1L2, SKP2, MED13, MECOM, CTNNA1, PTPRO, BCL2L11, BRAP, CTDSPL2, THY1, SPAG9, MAPK1, PPP1CA, SCYL2, F3, JUN, ABAT, MAPK9, ATPIF1, MAPK8, EIF2AK2, RALGPS1, PPP2R3A, CYP1B1, ARHGEF26, ERBB4, ARHGEF25, ERBB3, GNAI1, HFE, HSPA1A,…	3139	2765	16651	1.11847	0.9993	0.0258854	1.45702
GOTERM_BP_FAT	GO:0019058~viral life cycle	115	3.1768	0.000719646	PVR, RPL17, XPO1, CHMP3, ZC3HAV1, CHMP5, CHMP4A, RPL15, ZNF639, SLC52A2, RAB1A, APOBEC3C, MDFIC, TARDBP, RPL26L1, RPS27A, RPL35A, NUP133, RAN, NUPL2, NCAM1, RPS17, JUN, PDCD6IP, EIF2AK2, SMARCA4, SIVA1, DERL1, OAS3, ITGB5, OAS1, HSPA1A, SNX3, ITGB1, CHMP2B, EIF3B, DDX3X, RPL7, ITGAV, HTATSF1, NUP50, ITGB6, RPL5, RPL10A, RPL7A, NUP54, RPS24, LAMTOR5, FAM111A, RPL23A, SNW1, RPS6, UBP1, PPIE, PPIH, …	3139	458	16651	1.33193	0.999314	0.0258612	1.46086
GOTERM_BP_FAT	GO:0051168~nuclear export	54	1.49171	0.000741898	ENY2, SRSF1, XPO1, LZTS2, XPO4, NUP62CL, EIF5A, GTSE1, RBM8A, SRRM1, RANBP1, RANBP2, TPR, KHDRBS1, NUP133, CHTOP, NUP88, RAN, HNRNPA2B1, NUPL2, CTDSPL2, SARNP, EIF4A3, DNAJC27, TXN, SLU7, NUP98, AGFG1, SRSF10, SRSF11, PPM1A, AKAP13, TCF7L2, NUP50, CDC40, NUP54, HSPA9, XPOT, NEMF, UPF2, SMG1, MALT1, NXF1, CASC3, STRADB, HNRNPA1, ATXN1, PHAX, SRSF5, UPF3B, SRSF7, SRSF6, GSK3B, BARD1	3139	185	16651	1.54836	0.999452	0.0265561	1.50571
GOTERM_BP_FAT	GO:1902679~negative regulation of RNA biosynthetic process	270	7.45856	0.000759202	XRCC5, MEF2C, EFNA1, SNCA, ZNF639, MED25, CTNNB1, CITED2, NONO, CUL3, ZGPAT, N4BP2L2, EPC1, H2AFV, ZFP90, H2AFZ, H2AFY, RARA, CRY1, MAP2K5, RARG, RCOR3, RCOR1, STRN3, ZHX1, ZHX2, HMG20A, UBR2, MECOM, PPARGC1B, UXT, CD36, MTF2, JUN, PRDM1, PIAS1, TNRC18, TAF9B, HEXIM1, BCOR, TCF4, IKZF4, KLF12, KLF11, UBP1, FNIP1, FNIP2, SAP130, SFRP1, MLX, JAZF1, SMURF2, NCOR1, ATAD2B, KAT6A, CREBRF, BACH1, PPARA…	3139	1201	16651	1.19253	0.99954	0.0270715	1.54057
GOTERM_BP_FAT	GO:0009205~purine ribonucleoside triphosphate metabolic process	72	1.98895	0.000786774	UQCRC2, PPARA, FIGNL1, ATP5B, SNCA, STOML2, RHOQ, UQCRFS1, COX5B, NDUFAF1, PKM, UQCR10, DNAJC15, NDUFS4, FXN, GBAS, ATP5S, SLC25A23, NDUFS8, ATP5L, OGT, DHTKD1, NDUFS2, INSR, NDUFS1, ATP5J, COX15, ND2, CYCS, FBP1, PFKP, PFKM, PPARGC1A, NME7, NME3, UQCRH, DLD, ATP5C1, PMPCB, NDUFB3, NDUFB4, NDUFB5, NDUFB6, PFKFB2, NFS1, HSPA1A, ATP6V1B2, COX7A2L, SDHAF2, ARNT, TPI1, ECD, PRKAA1, PRKAA2, GAPDH, HSP…	3139	264	16651	1.4467	0.999652	0.0279428	1.59609
GOTERM_BP_FAT	GO:0060537~muscle tissue development	96	2.65193	0.00078769	MEF2C, CCNT2, HLF, KCNAB1, HMGCR, MYBPC3, RPS6KB1, GPCPD1, TTN, CXADR, PTEN, CITED2, CTNNB1, FOS, DDX17, MYOCD, FAM228B, GATA6, HAMP, SEMA3C, RARA, STRA6, SOX17, FGF2, IFRD1, FBXO22, DLG1, ACADM, EEF2, ARID1A, PPARGC1A, NEBL, BVES, BTG2, SGCG, XIRP2, FHOD3, FOXC2, RYR2, ZFPM2, KDM6B, NPPA, SGCB, MED1, FGFR2, FGFR1, NACA, ERBB4, MYL2, ERBB3, SAV1, TIPARP, COL3A1, BMPR2, AKAP13, XK, FKBP1A, EGLN1, …	3139	372	16651	1.36892	0.999655	0.0278771	1.59793
GOTERM_BP_FAT	GO:0010628~positive regulation of gene expression	370	10.221	0.00078889	MEF2C, HMGN1, PRR16, MED25, ZNF639, NAA15, NAA16, SYNCRIP, RORA, MED21, RFXAP, CTNNB1, CITED2, PGR, EPC1, DDX17, FLI1, CTGF, ZFP90, H2AFZ, CREB3L2, H2AFY, RARA, OGT, RAB27A, MAP2K5, STAG1, RARG, PCBD2, BRAF, PCID2, RAN, PCBD1, STRN3, MED14, MED13, MECOM, PPARGC1A, PPARGC1B, MAPK1, MTF2, JUN, MED17, RGCC, MAPK9, PIAS2, MAPK8, PIAS1, PRDM1, NEK4, ERBB4, ERBB3, GPBP1L1, CRTC1, TAF9B, CHCHD2, HFE, HS…	3139	1696	16651	1.15724	0.99966	0.0278217	1.60035
GOTERM_BP_FAT	GO:0019882~antigen processing and presentation	64	1.76796	0.000809853	KIF22, CLTA, DYNC1LI2, SEC24B, RAB5B, PDIA3, AP2S1, DYNC2LI1, CANX, B2M, AP2B1, KIFAP3, ACTR1A, PSMD1, PSMD2, ERAP1, RAB6A, DYNC1H1, SAR1B, PSMD7, RAB27A, HLA-C, HLA-B, DCTN6, DCTN3, HLA-E, DCTN4, HLA-DQA1, DCTN1, HLA-G, PSMA2, PSMA1, CD36, PSMA4, PSMA3, HLA-DPA1, PSME3, PSME4, CTSF, HLA-DRA, AP1M2, HLA-DRB1, ITGB5, HFE, PSMA7, CD74, PSMB5, PSMF1, TAP2, ITGAV, PSMB2, FCGR1B, TRAF6, PSMB8, ABCB4, …	3139	229	16651	1.4825	0.999725	0.0284516	1.64254
GOTERM_BP_FAT	GO:0006085~acetyl-CoA biosynthetic process	9	0.248619	0.000818692	MLYCD, DLD, MPC1, MPC2, DLAT, PDHA1, PDHX, ACAT1, PDHB	3139	13	16651	3.67238	0.999748	0.0286582	1.66033
GOTERM_BP_FAT	GO:1901991~negative regulation of mitotic cell cycle phase transition	46	1.27072	0.000853072	E2F1, DYNC1LI1, CNOT8, CTDSPL, HUS1, RPS27L, CDC73, CNOT1, CNOT7, PTEN, GTSE1, ZNF207, PLAGL1, TRIAP1, ZFP36L2, CSNK2A1, PRMT2, CNOT6L, NPM1, BRD7, PKD2, TPR, GPNMB, RPS27A, BUB3, TFDP1, ZW10, FBXO7, APC, PCID2, ZNF830, TAOK3, GPR132, ATM, NAE1, CCND1, DACT1, CDKN1B, PLK2, BTG2, RGCC, CNOT11, FBXO31, UBB, ZNF385A, SMARCA4	3139	152	16651	1.60533	0.999822	0.0297413	1.72948
GOTERM_BP_FAT	GO:0006086~acetyl-CoA biosynthetic process from pyruvate	7	0.19337	0.000879646	DLD, MPC1, MPC2, DLAT, PDHA1, PDHX, PDHB	3139	8	16651	4.64149	0.999864	0.0305487	1.78289
GOTERM_BP_FAT	GO:0046700~heterocycle catabolic process	104	2.87293	0.000892351	RPL17, CNOT8, ZC3HAV1, RPL15, CNOT1, CNOT7, APOBEC3C, RBM8A, PDE4A, PDE4B, NT5C2, LSM5, RPL26L1, LSM1, RC3H1, SAMD4A, RPS27A, RPL35A, ALDH6A1, ZHX2, MTPAP, PDE4D, PDE4C, DIS3L, RNASEH2B, HNRNPR, RPS17, PDE5A, PELO, XRN1, LRPPRC, PNPT1, ENPP4, OAS2, UHMK1, RPL7, HNMT, CNOT6L, EIF3E, HNRNPD, RPL5, RPL10A, RPL7A, RPS24, PAIP1, GALT, SMG1, RPL23A, CASC3, RPS6, TET2, ATM, DNASE2, UPF3A, EIF4B, DNASE1,…	3139	410	16651	1.34555	0.999881	0.0308773	1.80842
GOTERM_BP_FAT	GO:1903313~positive regulation of mRNA metabolic process	20	0.552486	0.000898285	ZFP36, CNOT8, ZC3HAV1, CPEB3, TRA2B, PNPT1, SNW1, CNOT1, CDC73, HSPA1A, CNOT7, RBMX, HNRNPR, PRPF19, ZFP36L2, TNRC6C, BTG2, TNRC6B, RC3H1, HSPA8	3139	49	16651	2.16512	0.999888	0.0309736	1.82034
GOTERM_BP_FAT	GO:0009967~positive regulation of signal transduction	318	8.78453	0.000902679	MEF2C, EFNA1, ITSN2, CTNNB1, CITED2, MAP3K7, ZFP91, MAP3K6, DDX17, DIRAS1, MAP3K5, BDNF, MAP3K4, CD44, HTRA2, CTGF, GAB1, SH3BGR, STAM, PELI2, RAPGEF2, RAPGEF1, MAP2K6, SYK, MAP2K5, ADAM9, RNF220, BRAF, SKP2, SYNJ2BP, CTNNA1, BCL2L11, MAPK1, SPAG9, PPP1CA, CD36, ATP2C1, LPAR6, UBR5, JUN, F3, MAPK9, ABAT, MAPK8, ATPIF1, EIF2AK2, SIVA1, CYP1B1, PPP2R3A, ERBB4, ERBB3, HFE, AKAP13, HSPA1A, RIMS2, CD7…	3139	1441	16651	1.17061	0.999892	0.0310172	1.82916
GOTERM_BP_FAT	GO:0006119~oxidative phosphorylation	35	0.966851	0.000918672	NDUFB3, UQCRC2, NDUFB4, NDUFB5, NDUFB6, SNCA, COX7A2L, UQCRFS1, SDHAF2, NDUFAF1, COX5B, DNAJC15, UQCR10, NDUFS4, FXN, GBAS, NDUFS8, NDUFS2, NDUFS1, COX15, NDUFA4, NDUFA6, ND2, NDUFA7, CYCS, AK2, TEFM, SDHA, VCP, COA6, UQCRH, SDHC, DLD, ATP5C1, PMPCB	3139	107	16651	1.73514	0.999909	0.0314515	1.86128
GOTERM_BP_FAT	GO:0022904~respiratory electron transport chain	35	0.966851	0.000918672	NDUFB3, UQCRC2, NDUFB4, NDUFB5, NDUFB6, SNCA, COX7A2L, UQCRFS1, SDHAF2, NDUFAF1, COX5B, DNAJC15, UQCR10, NDUFS4, NDUFS8, ETFDH, NDUFS2, NDUFS1, ETFB, ETFA, COX15, NDUFA4, ALDH5A1, NDUFA6, ND2, NDUFA7, CYCS, PPARGC1A, SDHA, SDHB, COA6, UQCRH, SDHC, DLD, PMPCB	3139	107	16651	1.73514	0.999909	0.0314515	1.86128
GOTERM_BP_FAT	GO:1902807~negative regulation of cell cycle G1/S phase transition	33	0.911602	0.000927943	E2F1, CNOT8, CTDSPL, SUSD2, RPS27L, CDC73, CNOT1, CNOT7, PTEN, GTSE1, PLAGL1, TRIAP1, PRMT2, CNOT6L, NPM1, BRD7, PKD2, GPNMB, RPS27A, TFDP1, FBXO7, ATM, CCND1, CDKN1B, DACT1, BTG2, PLK2, RGCC, CNOT11, FBXO31, UBB, ZNF385A, SMARCA4	3139	99	16651	1.76819	0.999917	0.0316569	1.8799
GOTERM_BP_FAT	GO:0051170~nuclear import	80	2.20994	0.00100424	HSP90AB1, CHERP, PDIA3, SNRPD3, NUP62CL, KANK1, CTNNB1, MDFIC, ZFYVE9, RAB23, RANBP1, DDX20, RANBP2, TPR, SYK, NUP133, MCM3AP, NUP88, RAN, PKIG, G3BP2, IPO8, PKIA, MAPK1, RBPMS, DACT1, CD36, RPAIN, IPO7, JUN, UBR5, IPO5, TXN, SNRPB, KPNA5, KPNA4, AKAP1, KPNA3, EDA, SNRPE, KPNA1, MED1, NUP98, ERBB4, PPM1A, KEAP1, SUFU, SEMA5A, CYLD, CEP57, NUP50, PKD2, BCL3, CCDC22, NUP54, TNPO1, FBXW11, GEMIN5, R…	3139	302	16651	1.40518	0.999962	0.0341013	2.03296
GOTERM_BP_FAT	GO:0045892~negative regulation of transcription, DNA-templated	256	7.07182	0.00101533	XRCC5, MEF2C, EFNA1, SNCA, ZNF639, MED25, CTNNB1, CITED2, NONO, CUL3, ZGPAT, N4BP2L2, EPC1, H2AFV, ZFP90, H2AFZ, H2AFY, RARA, CRY1, MAP2K5, RARG, RCOR3, RCOR1, STRN3, ZHX1, ZHX2, HMG20A, UBR2, MECOM, PPARGC1B, UXT, CD36, MTF2, JUN, PRDM1, PIAS1, TNRC18, TAF9B, HEXIM1, BCOR, TCF4, IKZF4, KLF12, KLF11, UBP1, FNIP1, FNIP2, SAP130, SFRP1, MLX, JAZF1, SMURF2, NCOR1, ATAD2B, KAT6A, BACH1, CREBRF, PPARA…	3139	1138	16651	1.19329	0.999966	0.0343561	2.05518
GOTERM_BP_FAT	GO:0019439~aromatic compound catabolic process	106	2.92818	0.00104232	RPL17, CNOT8, ZC3HAV1, RPL15, CNOT1, CNOT7, APOBEC3C, RBM8A, PDE4A, PDE4B, NT5C2, LSM5, RPL26L1, LSM1, RC3H1, RPS27A, SAMD4A, RPL35A, ZHX2, MTPAP, PDE4D, PDE4C, DIS3L, RNASEH2B, HNRNPR, RPS17, PDE5A, PELO, XRN1, LRPPRC, PNPT1, ENPP4, OAS2, UHMK1, RPL7, HNMT, CNOT6L, EIF3E, HNRNPD, RPL5, RPL10A, RPL7A, RPS24, MAOA, PAIP1, MAOB, EPHX2, GALT, SMG1, RPL23A, CASC3, RPS6, ATM, UPF3A, DNASE2, EIF4B, DNA…	3139	421	16651	1.33559	0.999974	0.0351362	2.10927
GOTERM_BP_FAT	GO:0009144~purine nucleoside triphosphate metabolic process	73	2.01657	0.00104363	UQCRC2, PPARA, FIGNL1, ATP5B, SNCA, STOML2, RHOQ, UQCRFS1, COX5B, NDUFAF1, PKM, UQCR10, DNAJC15, NDUFS4, FXN, GBAS, ATP5S, SLC25A23, NDUFS8, ATP5L, OGT, DHTKD1, NDUFS2, INSR, NDUFS1, ATP5J, COX15, ND2, CYCS, FBP1, PFKP, PFKM, PPARGC1A, NME7, NME3, UQCRH, ADK, DLD, ATP5C1, PMPCB, NDUFB3, NDUFB4, NDUFB5, NDUFB6, PFKFB2, NFS1, HSPA1A, ATP6V1B2, COX7A2L, SDHAF2, ARNT, TPI1, ECD, PRKAA1, PRKAA2, GAPDH…	3139	271	16651	1.4289	0.999974	0.0350631	2.1119
GOTERM_BP_FAT	GO:0006974~cellular response to DNA damage stimulus	188	5.19337	0.00108408	HMGN1, XRCC5, MMS19, MORF4L1, RAD51C, CNOT8, ZAK, CNOT1, RPS27L, FOXO3, CNOT7, NONO, EPC2, CD44, HTRA2, TPT1, SPRED2, TLK1, CRY1, RPS27A, MAP2K6, PMS1, CIB1, POLH, USP1, RINT1, RNASEH2B, BCL2L11, PITHD1, DCLRE1C, MAPK1, RPAIN, HUWE1, ASCC3, UBR5, RGCC, SMARCA5, RAD18, NEK4, RAD23B, HUS1, MRPS11, CLU, TAF9B, BCL2L2, HSPA1A, RRM2B, TRRAP, CD74, PLAGL1, FBXW7, HNRNPK, CNOT6L, NPM1, DNAJA1, RNF169, T…	3139	809	16651	1.2327	0.999983	0.0362775	2.1929
GOTERM_BP_FAT	GO:0032269~negative regulation of cellular protein metabolic process	227	6.27072	0.00110493	MALSU1, NELL1, SNCA, SYNCRIP, CDC16, AQP1, CTNNB1, CUL3, ZGPAT, CD44, H2AFY, RARA, OGT, CRY1, RAPGEF1, EIF2B3, EIF2B4, MAP2K5, RECK, GTPBP4, ANAPC5, ROCK1, PCID2, RAN, WNK1, SYNJ2BP, MECOM, PPARGC1A, FRY, THY1, EIF2AK1, MTF2, UBR5, JUN, EIF2AK2, CHORDC1, HFE, HSPA1A, PIN1, HEXIM1, BCOR, FBXO7, LAMTOR5, MAP2K1, TAOK3, CDC23, EPRS, SERPINI1, CDC26, FNIP1, FXR1, SFRP1, AIDA, RGS3, RGS4, DEPTOR, NCOR…	3139	998	16651	1.20655	0.999986	0.0368408	2.23462
GOTERM_BP_FAT	GO:0043631~RNA polyadenylation	17	0.469613	0.0011071	ZC3H14, SYMPK, CSTF3, CPEB3, PNPT1, GRSF1, MTPAP, CDC73, CTR9, PAPOLA, PAPD4, NUDT21, CPSF6, PAPOLG, RNF20, CSTF1, SSU72	3139	39	16651	2.31224	0.999986	0.0367905	2.23895
GOTERM_BP_FAT	GO:2000134~negative regulation of G1/S transition of mitotic cell cycle	32	0.883978	0.00112625	E2F1, CNOT8, CTDSPL, RPS27L, CDC73, CNOT1, CNOT7, PTEN, GTSE1, PLAGL1, TRIAP1, PRMT2, CNOT6L, NPM1, BRD7, PKD2, GPNMB, RPS27A, TFDP1, FBXO7, ATM, CCND1, CDKN1B, DACT1, BTG2, PLK2, RGCC, CNOT11, FBXO31, UBB, ZNF385A, SMARCA4	3139	96	16651	1.76819	0.999989	0.037293	2.27727
GOTERM_BP_FAT	GO:0031400~negative regulation of protein modification process	140	3.8674	0.00114602	CTDSPL, HMGCR, NELL1, ZNF451, SNCA, CDC16, CTNNB1, CUL3, PRKAR2B, ZGPAT, PRKAR2A, MYOCD, TARDBP, SPRED2, H2AFY, STK39, OGT, RNF149, CRY1, RAPGEF1, INSR, RPS27A, CIB1, CEP85, GTPBP4, ANAPC5, SOCS2, ROCK1, PKIG, WNK1, PDE4D, SYNJ2BP, SOCS5, MECOM, PKIA, PPARGC1A, FRY, THY1, PSMA2, PSMA1, MTF2, ARRB1, UBR5, IGBP1, JUN, PSMA4, FGFR1OP, PSMA3, AKAP1, CHORDC1, ANAPC16, GCLC, HFE, HSPA1A, ENSA, PSMA7, T…	3139	581	16651	1.27821	0.999991	0.0378117	2.31679
GOTERM_BP_FAT	GO:0048207~vesicle targeting, rough ER to cis-Golgi	23	0.635359	0.00115043	PPP6C, SEC24B, CTSZ, BET1, PPP6R3, RAB1A, CUL3, ANKRD28, GORASP1, TRAPPC6B, SEC16A, MCFD2, TRAPPC4, SEC13, TMED10, GOSR2, SERPINA1, AREG, SAR1B, SEC23IP, TRAPPC3, TRAPPC10, TRAPPC2	3139	61	16651	2.00008	0.999991	0.0378313	2.32561
GOTERM_BP_FAT	GO:0048208~COPII vesicle coating	23	0.635359	0.00115043	PPP6C, SEC24B, CTSZ, BET1, PPP6R3, RAB1A, CUL3, ANKRD28, GORASP1, TRAPPC6B, SEC16A, MCFD2, TRAPPC4, SEC13, TMED10, GOSR2, SERPINA1, AREG, SAR1B, SEC23IP, TRAPPC3, TRAPPC10, TRAPPC2	3139	61	16651	2.00008	0.999991	0.0378313	2.32561
GOTERM_BP_FAT	GO:0051236~establishment of RNA localization	53	1.46409	0.00115904	SRSF1, ENY2, XPO1, NUP62CL, EIF5A, RBM8A, SRRM1, QKI, RANBP1, RANBP2, TPR, ZFP36, KHDRBS1, MCM3AP, NUP133, CHTOP, NUP88, RAN, HNRNPA2B1, G3BP2, PARP11, NUPL2, SARNP, EIF4A3, SLU7, LRPPRC, NUP98, AGFG1, SRSF10, PNPT1, SRSF11, HNRNPA3, NUP50, CDC40, MRPL18, TNKS, NUP54, XPOT, UPF2, CKAP5, SMG1, NXF1, CASC3, ATR, HNRNPA1, ATM, UPF3A, PHAX, SRSF5, UPF3B, SRSF7, SRSF6, SEC13	3139	184	16651	1.52794	0.999992	0.0379855	2.34281
GOTERM_BP_FAT	GO:0061732~mitochondrial acetyl-CoA biosynthetic process from pyruvate	6	0.165746	0.00119949	DLD, MPC1, MPC2, PDHA1, PDHX, PDHB	3139	6	16651	5.30456	0.999995	0.0391593	2.42364
GOTERM_BP_FAT	GO:0090114~COPII-coated vesicle budding	24	0.662983	0.00121103	PPP6C, SEC24B, CTSZ, BET1, PPP6R3, RAB1A, CUL3, MIA3, ANKRD28, GORASP1, TRAPPC6B, SEC16A, MCFD2, TRAPPC4, SEC13, TMED10, GOSR2, SERPINA1, AREG, SAR1B, SEC23IP, TRAPPC3, TRAPPC10, TRAPPC2	3139	65	16651	1.95861	0.999995	0.0394015	2.44667
GOTERM_BP_FAT	GO:0048199~vesicle targeting, to, from or within Golgi	24	0.662983	0.00121103	PPP6C, SEC24B, CTSZ, BET1, PPP6R3, WIPI1, RAB1A, CUL3, ANKRD28, GORASP1, TRAPPC6B, SEC16A, MCFD2, TRAPPC4, SEC13, TMED10, GOSR2, SERPINA1, AREG, SAR1B, SEC23IP, TRAPPC3, TRAPPC10, TRAPPC2	3139	65	16651	1.95861	0.999995	0.0394015	2.44667
GOTERM_BP_FAT	GO:1902589~single-organism organelle organization	376	10.3867	0.00127634	MEF2C, RAD51C, DYNC1LI1, DYNC1LI2, CHMP3, PDLIM7, CHMP5, AIF1, VPS54, SNCA, DYNC2LI1, STOML2, MYLIP, AQP1, RAB1A, CTNNB1, HOOK3, CUL3, CTGF, ATXN10, COL4A3BP, CCSAP, RAB23, PIK3CA, H2AFY, TBPL1, APOO, STAG1, ACAA2, OPA1, FAM21C, KIF5B, BRAF, ROCK1, PCID2, RAN, RAP1GDS1, OPTN, CTNNA1, PCM1, PPARGC1A, MARK4, PPARGC1B, BCL2L11, DCTN1, MARK1, FRY, RND3, UXT, CEP350, ATP2C1, CNTROB, RGCC, FLII, PDE4DI…	3139	1737	16651	1.14825	0.999998	0.0413502	2.57698
GOTERM_BP_FAT	GO:0019318~hexose metabolic process	64	1.76796	0.00130073	PPARA, COX11, GNPDA1, GNPDA2, LEPR, PASK, PDX1, PDHB, PKM, SUPT20H, PIK3CA, PDHA1, OGT, RANBP2, CRY1, INSR, OMA1, ACADM, SOGA1, ALDH5A1, FBP1, PFKP, PFKM, PPARGC1A, PPP1CB, PGM2, MAN2A1, PPP1CA, GHRL, MDH2, SORD, FUT8, FUT7, CREM, PFKFB2, FUT5, OAS1, DUSP12, G6PC3, EPM2AIP1, TPI1, GALM, SORBS1, PPP1R3F, HECTD4, PRKAA1, GAPDH, GPD2, AIMP1, PTPN2, FBN1, GALT, IGF1, DLAT, FUCA2, FUCA1, SLC25A11, SLC…	3139	233	16651	1.45705	0.999998	0.0419898	2.62561
GOTERM_BP_FAT	GO:2001251~negative regulation of chromosome organization	35	0.966851	0.00131612	XRCC5, DYNC1LI1, SNCA, ZNF451, ZNF207, SET, CSNK2A1, SETMAR, H2AFY, TNKS, HNRNPC, TPR, BCOR, ASF1A, ERCC4, ERCC1, BUB3, RTEL1, APC, ZW10, CTBP1, JARID2, PCID2, FOXP3, SIRT1, HNRNPA1, ATM, RAD50, ATRX, MTF2, OTUB1, UBR5, KDM4B, AICDA, ATAD2B	3139	109	16651	1.7033	0.999998	0.0423413	2.65628
GOTERM_BP_FAT	GO:0022900~electron transport chain	35	0.966851	0.00131612	NDUFB3, UQCRC2, NDUFB4, NDUFB5, NDUFB6, SNCA, COX7A2L, UQCRFS1, SDHAF2, NDUFAF1, COX5B, DNAJC15, UQCR10, NDUFS4, NDUFS8, ETFDH, NDUFS2, NDUFS1, ETFB, ETFA, COX15, NDUFA4, ALDH5A1, NDUFA6, ND2, NDUFA7, CYCS, PPARGC1A, SDHA, SDHB, COA6, UQCRH, SDHC, DLD, PMPCB	3139	109	16651	1.7033	0.999998	0.0423413	2.65628
GOTERM_BP_FAT	GO:0006903~vesicle targeting	27	0.745856	0.00132902	PPP6C, SEC24B, AP1M2, BET1, PPP6R3, RAB1A, CUL3, GORASP1, TRAPPC6B, SEC16A, TMED10, SERPINA1, CLASP2, SAR1B, SEC23IP, CTSZ, NLGN1, WIPI1, ANKRD28, MCFD2, TRAPPC4, SEC13, GOSR2, AREG, TRAPPC10, TRAPPC3, TRAPPC2	3139	77	16651	1.86004	0.999999	0.0426123	2.68199
GOTERM_BP_FAT	GO:0061014~positive regulation of mRNA catabolic process	13	0.359116	0.00135839	ZFP36, ZFP36L2, CNOT8, TNRC6C, ZC3HAV1, BTG2, CPEB3, PNPT1, CNOT1, CNOT7, TNRC6B, HNRNPR, RC3H1	3139	26	16651	2.65228	0.999999	0.0433964	2.74047
GOTERM_BP_FAT	GO:0031647~regulation of protein stability	63	1.74033	0.00136511	HSP90AB1, HIP1R, WFS1, BTRC, SNCA, NAA15, NAA16, CCT2, MYLIP, PTEN, GTSE1, ZNF207, GOLGA7, ANK2, PEX2, ASPH, RNF149, SOX17, TPR, KHDRBS1, GTPBP4, ZSWIM7, PPARGC1A, USP28, MAPK1, DACT1, SIAH1, FBXL3, USP7, DERL1, USP3, SAV1, CLU, TAF9B, CTSA, HSPA1A, CDC73, CDC37, PIN1, QRSL1, FBXW7, PFN2, SUMO1, IFT46, TAF9, VPS35, PER3, GAPDH, CDC37L1, FBXW11, HSPA8, FBXO7, PDCD10, NF2, IGF1, SIRT1, LAMP2, CCT4,…	3139	229	16651	1.45933	0.999999	0.0434695	2.75386
GOTERM_BP_FAT	GO:0043393~regulation of protein binding	51	1.40884	0.00143914	HSP90AB1, MEF2C, PPARA, CTHRC1, HIP1R, SORL1, MITD1, GTSE1, B2M, TIAM1, RALB, RAPGEF2, GTPBP4, ROCK1, PCBD1, ARHGEF7, RAN, ADNP, SPAG9, PPP1CA, DACT1, ARRB1, EPB41L5, HIPK2, SLPI, MAPK8, MAPRE1, AMFR, MAPRE3, ADD2, ADAM15, ADD1, PACS1, DERL1, HFE, FKBP1A, TCF7L2, DTNBP1, PIN1, PLCL1, HNRNPK, ICA1, SNAPIN, CAPRIN2, IFIT2, IFIT1, PLK2, AIDA, CSNK1E, ID1, GSK3B	3139	177	16651	1.52843	1	0.0456304	2.90111
GOTERM_BP_FAT	GO:0010557~positive regulation of macromolecule biosynthetic process	349	9.64088	0.00146129	MEF2C, HMGN1, PRR16, MED25, ZNF639, NAA15, NAA16, STOML2, SYNCRIP, CCT2, RORA, MED21, RFXAP, CTNNB1, CITED2, PGR, EPC1, DDX17, FLI1, MAP3K4, CTGF, ZFP90, H2AFZ, CREB3L2, RARA, OGT, MAP2K6, SYK, MAP2K5, STAG1, RARG, PCBD2, PCID2, RAN, PCBD1, STRN3, MED14, MED13, MECOM, PPARGC1A, PPARGC1B, MAPK1, MTF2, JUN, MED17, RGCC, MAPK9, PIAS2, PIAS1, NEK4, ERBB4, GPBP1L1, CRTC1, TAF9B, CHCHD2, UHMK1, PIN1, P…	3139	1605	16651	1.15345	1	0.046172	2.94513
GOTERM_BP_FAT	GO:0010941~regulation of cell death	337	9.30939	0.00149244	MEF2C, PNMA2, EFNA1, AIF1, SNCA, NAA15, NAA16, AQP1, CTNNB1, CITED2, NONO, MAP3K5, BDNF, CD44, HTRA2, CTGF, KIFAP3, PIK3CA, PSENEN, RARA, PELI3, OGT, RAPGEF2, MAP2K6, MAP2K5, ACAA2, OPA1, RARG, BRAF, ROCK1, PCID2, KIAA0141, SKP2, CTNNA1, MECOM, PPARGC1A, MARK4, BCL2L11, PPP1CA, NME3, JUN, SERBP1, F3, RGCC, MAPK9, ATPIF1, MAPK8, PIAS1, EIF2AK2, HIGD2A, PNMA1, SIVA1, CYP1B1, ERBB4, ERBB3, TAF9B, ST…	3139	1546	16651	1.1563	1	0.046987	3.00701
GOTERM_BP_FAT	GO:0050851~antigen receptor-mediated signaling pathway	63	1.74033	0.00153165	MEF2C, ELF1, BTRC, STOML2, PTEN, MAP3K7, PDE4B, PSMD1, PSMD2, PIK3CA, SPG21, PSMD7, RC3H1, RPS27A, PAG1, CHUK, CUL1, SYK, LYN, PDE4D, SKP1, HLA-DQA1, THY1, PSMA2, UBE2N, PSMA1, MAPK1, PSMA4, PSMA3, HLA-DPA1, PSME3, PSME4, UBB, HLA-DRA, TNFRSF21, HLA-DRB1, SLC39A10, CACNB3, PSMA7, PSMB5, PSMF1, LPXN, UBE2D2, PSMB2, IGHA1, SH2B2, UBE2D1, TRAF6, FBXW11, PTPN6, PTPN2, MALT1, FOXP3, PSMB8, PSMB9, DENN…	3139	230	16651	1.45299	1	0.0480428	3.08483
GOTERM_BP_FAT	GO:0007050~cell cycle arrest	65	1.79558	0.0015544	E2F1, CNOT8, ZAK, TSG101, MED25, CNOT1, CNOT7, GTSE1, CUL3, TRIAP1, CUL2, GATA6, SETMAR, CAB39, RPS27A, MAP2K6, CUL1, KHDRBS1, CCNK, PRKAB2, CDK4, VASH1, JMY, CCND1, PA2G4, BTG2, RGCC, CNOT11, UBB, DST, CAB39L, PNPT1, PPM1A, RRAGD, TCF7L2, UHMK1, MLF1, RRAGC, PLAGL1, MACF1, CNOT6L, NPM1, PKD2, HBP1, PRKAA1, SKIL, PRKAA2, TFDP1, APC, LAMTOR5, LAMTOR3, LAMTOR4, MAP2K1, GAS2, STRADB, ATM, NOTCH2, CD…	3139	239	16651	1.44266	1	0.0485889	3.12996
GOTERM_BP_FAT	GO:0023014~signal transduction by protein phosphorylation	203	5.60773	0.00157569	MEF2C, EFNA1, CTNNB1, CUL3, MAP3K7, MAP3K6, MAP3K5, DIRAS1, MAP3K4, CD44, CTGF, GAB1, PELI2, CAB39, RAPGEF2, RAPGEF1, MAP2K6, CUL1, MAP2K5, ADAM9, SYK, MAGI3, BRAF, WNK1, SKP1, SYNJ2BP, MECOM, BRAP, MAPK1, SPAG9, CD36, MAPK6, JUN, MAPK9, MAPK8, EIF2AK2, NEK4, ERBB4, ERBB3, NEK1, AKAP13, CD74, PIN1, KBTBD7, DVL2, LAMTOR3, MAP2K1, TAOK1, TGFBR2, TAOK3, EPHA7, SFRP1, AIDA, RGS3, RGS4, NTRK2, NCOR1, …	3139	888	16651	1.21264	1	0.0490868	3.17218
GOTERM_BP_FAT	GO:0051098~regulation of binding	79	2.18232	0.00158126	MEF2C, HSP90AB1, E2F1, CTHRC1, PPARA, RSF1, HIP1R, SORL1, MED25, MITD1, PDX1, GTSE1, B2M, CTNNB1, ZNF304, HEY1, MYOCD, TIAM1, ZFP90, RALB, RARA, RAPGEF2, GTPBP4, CTBP2, ROCK1, PCBD1, RAN, ARHGEF7, ADNP, SPAG9, EIF4A3, PPP1CA, DACT1, ARRB1, JUN, EPB41L5, TXN, HIPK2, SLPI, MAPK8, AMFR, MAPRE1, MAPRE3, CLN5, ADD2, ADD1, ADAM15, PACS1, DERL1, RAP1GAP, HFE, FKBP1A, DTNBP1, TCF7L2, PIN1, PLCL1, SUMO1, …	3139	302	16651	1.38762	1	0.049105	3.18322
GOTERM_BP_FAT	GO:0044270~cellular nitrogen compound catabolic process	104	2.87293	0.00162326	RPL17, CNOT8, ZC3HAV1, RPL15, CNOT1, CNOT7, APOBEC3C, RBM8A, PDE4A, PDE4B, NT5C2, LSM5, RPL26L1, LSM1, RC3H1, SAMD4A, RPS27A, RPL35A, ALDH6A1, ZHX2, MTPAP, PDE4D, PDE4C, DIS3L, RNASEH2B, HNRNPR, RPS17, PDE5A, PELO, XRN1, LRPPRC, PNPT1, ENPP4, OAS2, UHMK1, RPL7, HNMT, CNOT6L, EIF3E, HNRNPD, RPL5, RPL10A, RPL7A, RPS24, PAIP1, GALT, SMG1, RPL23A, CASC3, RPS6, TET2, ATM, DNASE2, UPF3A, EIF4B, DNASE1,…	3139	417	16651	1.32296	1	0.050223	3.26644
GOTERM_BP_FAT	GO:0016311~dephosphorylation	107	2.9558	0.00163684	CTTNBP2NL, MEF2C, IMPAD1, CTDSPL, PPP2R5A, BTRC, NT5DC3, PTPN21, IQGAP1, NT5DC1, NT5C2, DNAJC6, RPRD1B, RPRD1A, PTPRM, ROCK1, WNK1, FBP1, PDXP, PPP1CC, PTPRO, PTPDC1, PPP1CB, PPARGC1B, CTDSPL2, PPP1CA, IGBP1, PPP2R5E, AKAP1, EIF2AK2, PPP2R3A, SSH1, PFKFB2, DUSP12, ENSA, DUSP11, SDHAF2, G6PC3, PIN1, PPP1R3C, PPP2R2C, PPTC7, PTPN6, PTPN3, PTPN2, EPM2A, EPHX2, PPA2, PTPN12, DUSP28, CSRNP3, CSRNP2, H…	3139	431	16651	1.31691	1	0.0504786	3.29333
GOTERM_BP_FAT	GO:0072359~circulatory system development	217	5.99448	0.00167167	MEF2C, EFNA1, NAA15, RORA, AQP1, RNF213, CITED2, CTNNB1, EPC1, CTGF, COL4A3BP, GAB1, ERAP1, PIK3CA, RARA, RAPGEF2, RAPGEF1, GNG5, MAP2K5, SYK, RECK, PTPRM, ROCK1, SYNJ2BP, VASH1, THY1, MAPK1, JUN, F3, RGCC, RYR2, ATPIF1, PRDM1, CYP1B1, ERBB4, ERBB3, ENPP2, AKAP13, WARS2, PIN1, SEMA5A, NPHP3, AGGF1, HEXIM1, GYS1, OBSL1, BCOR, TCF4, DVL2, MAP2K1, TGFBR2, RNF207, UBP1, ATM, NOTCH2, LAMA4, ADAP2, SFR…	3139	957	16651	1.20281	1	0.0513692	3.36228
GOTERM_BP_FAT	GO:0072358~cardiovascular system development	217	5.99448	0.00167167	MEF2C, EFNA1, NAA15, RORA, AQP1, RNF213, CITED2, CTNNB1, EPC1, CTGF, COL4A3BP, GAB1, ERAP1, PIK3CA, RARA, RAPGEF2, RAPGEF1, GNG5, MAP2K5, SYK, RECK, PTPRM, ROCK1, SYNJ2BP, VASH1, THY1, MAPK1, JUN, F3, RGCC, RYR2, ATPIF1, PRDM1, CYP1B1, ERBB4, ERBB3, ENPP2, AKAP13, WARS2, PIN1, SEMA5A, NPHP3, AGGF1, HEXIM1, GYS1, OBSL1, BCOR, TCF4, DVL2, MAP2K1, TGFBR2, RNF207, UBP1, ATM, NOTCH2, LAMA4, ADAP2, SFR…	3139	957	16651	1.20281	1	0.0513692	3.36228
GOTERM_BP_FAT	GO:1902680~positive regulation of RNA biosynthetic process	302	8.34254	0.00172274	MEF2C, HMGN1, MED25, ZNF639, NAA15, NAA16, RORA, MED21, RFXAP, CTNNB1, CITED2, PGR, EPC1, DDX17, FLI1, ZFP90, H2AFZ, CREB3L2, RARA, OGT, MAP2K5, STAG1, RARG, PCBD2, PCID2, RAN, PCBD1, STRN3, MED14, MED13, MECOM, PPARGC1A, PPARGC1B, MAPK1, MTF2, JUN, MED17, RGCC, MAPK9, PIAS2, PIAS1, NEK4, ERBB4, GPBP1L1, CRTC1, TAF9B, CHCHD2, PIN1, PLAGL1, TNKS, TCF4, PLAGL2, PLAG1, DVL2, ASXL2, IKZF4, IKZF2, SMA…	3139	1375	16651	1.16507	1	0.0527378	3.4633
GOTERM_BP_FAT	GO:0097190~apoptotic signaling pathway	139	3.83978	0.00183698	WFS1, RPS6KB1, RPS27L, PDX1, FOXO3, UBQLN1, CTNNB1, NONO, CUL3, CUL2, MAP3K5, CD44, HTRA2, CASP8AP2, TPT1, PELI3, CUL1, CIB1, MAP2K5, ACAA2, OPA1, ERP29, KIAA0141, CTNNA1, BCL2L11, PPP1CA, IGBP1, JUN, MAPK9, ATPIF1, MAPK8, NFE2L2, NGF, SIVA1, FGFR1, GCLC, CYP1B1, GGCT, ERBB3, CLU, TAF9B, HSPA1A, BCL2L2, RRM2B, TIMP3, DIDO1, CD74, FIS1, FBXW7, HNRNPK, DDX3X, ITGAV, DNAJA1, DIABLO, FAM162A, TAF9, S…	3139	583	16651	1.26472	1	0.0559691	3.68887
GOTERM_BP_FAT	GO:0032434~regulation of proteasomal ubiquitin-dependent protein catabolic process	35	0.966851	0.00185549	HSP90AB1, RAD23B, GCLC, NELL1, CLU, UBQLN4, RNF217, HFE, KEAP1, UBQLN1, BAG5, SUMO2, ARIH1, SUMO1, ARIH2, N4BP1, TAF9, DDA1, RCHY1, FBXO22, CSNK1A1, NUB1, SOCS5, UFL1, PRICKLE1, VCP, PLK2, CSNK1E, UBE2K, ZFAND2A, GSK3B, PSMD10, SVIP, PIAS1, NFE2L2	3139	111	16651	1.67261	1	0.056348	3.72537
GOTERM_BP_FAT	GO:0006901~vesicle coating	23	0.635359	0.00186303	PPP6C, SEC24B, CTSZ, BET1, PPP6R3, RAB1A, CUL3, ANKRD28, GORASP1, TRAPPC6B, SEC16A, MCFD2, TRAPPC4, SEC13, TMED10, GOSR2, SERPINA1, AREG, SAR1B, SEC23IP, TRAPPC3, TRAPPC10, TRAPPC2	3139	63	16651	1.93658	1	0.0564014	3.74023
GOTERM_BP_FAT	GO:0044839~cell cycle G2/M phase transition	55	1.51934	0.00199833	BACH1, RAD51C, BTRC, PRKAR2B, ACTR1A, H2AFY, MASTL, BRD4, DYNC1H1, RPS27A, CUL1, KHDRBS1, PPP2R1A, CCNH, RINT1, SKP2, CEP41, GPR132, OPTN, SKP1, DCTN3, CDK4, PCM1, PKIA, PPP1CB, RNASEH2B, MARK4, DCTN1, PPM1D, CCND1, FGFR1OP, FBXL7, MAPRE1, UBB, HAUS2, HAUS1, HUS1, ENSA, CEP57, NPM1, PPP1R12A, CAMK2D, PAFAH1B1, FBXW11, PHLDA1, TAF2, CCP110, CEP192, CKAP5, ZNF830, PCNT, TAOK3, ATM, NAE1, CSNK1E	3139	197	16651	1.48097	1	0.060196	4.00663
GOTERM_BP_FAT	GO:0034504~protein localization to nucleus	93	2.56906	0.00207499	HSP90AB1, XPO1, LZTS2, CHERP, PDIA3, NUP62CL, CCT2, KANK1, GTSE1, CTNNB1, PLRG1, MDFIC, ZFYVE9, RAB23, RANBP1, RANBP2, OGT, TPR, SYK, NUP133, MCM3AP, RAN, NUP88, PKIG, G3BP2, IPO8, SKP1, PKIA, MAPK1, RBPMS, DACT1, CD36, RPAIN, IPO7, JUN, UBR5, IPO5, TXN, KPNA5, KPNA4, COL1A1, EDA, KPNA3, AKAP1, KPNA1, MED1, NUP98, ASUN, ERBB4, PPM1A, KEAP1, SOX9, SUFU, SEMA5A, CYLD, HNRNPM, SUMO1, CEP57, NUP50, P…	3139	369	16651	1.33692	1	0.062249	4.15724
GOTERM_BP_FAT	GO:0006732~coenzyme metabolic process	81	2.23757	0.00209075	LDHB, PPARA, HMGCR, SNCA, ACOT1, PDHB, FAR1, ACOT9, TPK1, MTHFD1, PKM, TP53I3, AASDHPPT, MCEE, ELOVL2, OGT, PDHA1, DHTKD1, SUCLA2, INSR, SARDH, HMGCL, MRI1, PCBD2, PCBD1, SUCLG2, FBP1, PFKP, PFKM, COQ7, PPARGC1A, MTRR, COQ6, COQ4, PGM2, SLC25A32, NNT, PANK3, PANK1, DLD, ATPIF1, GPAM, MDH2, ME1, PFKFB2, NFS1, AASS, PDSS1, ACAT1, PDSS2, ARNT, TPI1, ACSL1, NUDT7, ECD, IDH1, PRKAA1, PRKAA2, HSD17B4, …	3139	314	16651	1.36837	1	0.0625219	4.18817
GOTERM_BP_FAT	GO:0071407~cellular response to organic cyclic compound	131	3.61878	0.00210107	MEF2C, THRB, ZC3HAV1, AIF1, BTRC, SNCA, ADCY6, CNOT1, RPS6KB1, FOXO3, RORA, AQP1, CTNNB1, ATP2B1, PGR, DDX17, SLC16A1, DDX18, PGRMC2, PDE4B, RALB, H2AFZ, RARA, RAPGEF2, CRY1, RAPGEF1, RARG, FECH, RAN, STRN3, HNRNPA2B1, SKP2, PDXP, MED14, ARID1A, PDE4D, MED13, CTNNA1, PPARGC1A, PPARGC1B, MED17, UBR5, RYR2, PIAS2, COL1A1, PIAS1, AKAP1, SMARCA4, GCLC, CYP1B1, SSH1, GNAI1, DIAPH1, UBA5, KEAP1, PAQR9,…	3139	547	16651	1.27038	1	0.0626362	4.20843
GOTERM_BP_FAT	GO:0043067~regulation of programmed cell death	315	8.70166	0.00217908	MEF2C, PNMA2, EFNA1, AIF1, SNCA, NAA15, NAA16, AQP1, CTNNB1, CITED2, NONO, MAP3K5, BDNF, CD44, HTRA2, CTGF, KIFAP3, PIK3CA, PSENEN, RARA, PELI3, RAPGEF2, MAP2K6, MAP2K5, ACAA2, OPA1, RARG, ROCK1, BRAF, PCID2, KIAA0141, SKP2, CTNNA1, MECOM, PPARGC1A, MARK4, BCL2L11, PPP1CA, NME3, JUN, SERBP1, F3, RGCC, MAPK9, MAPK8, ATPIF1, PIAS1, EIF2AK2, HIGD2A, PNMA1, SIVA1, CYP1B1, ERBB4, ERBB3, TAF9B, STK17B,…	3139	1446	16651	1.15556	1	0.0646971	4.3614
GOTERM_BP_FAT	GO:1901361~organic cyclic compound catabolic process	109	3.01105	0.00219343	RPL17, CNOT8, ZC3HAV1, RPL15, CNOT1, CNOT7, APOBEC3C, RBM8A, PDE4A, NT5C2, PDE4B, LSM5, RPL26L1, LSM1, RC3H1, RPS27A, SAMD4A, RPL35A, ALDH6A1, ZHX2, MTPAP, PDE4D, PDE4C, DIS3L, RNASEH2B, HNRNPR, RPS17, PDE5A, PELO, XRN1, LRPPRC, PNPT1, ENPP4, OAS2, UHMK1, RPL7, HNMT, CNOT6L, EIF3E, HNRNPD, RPL5, RPL10A, RPL7A, RPS24, MAOA, PAIP1, MAOB, EPHX2, GALT, SMG1, RPL23A, CASC3, RPS6, TET2, ATM, UPF3A, DNA…	3139	444	16651	1.30224	1	0.0649193	4.38951
GOTERM_BP_FAT	GO:0007017~microtubule-based process	146	4.03315	0.00220197	XPO1, DYNC1LI1, DYNC1LI2, CHMP3, CHMP5, SNCA, RAB1A, HOOK3, CTNNB1, KIF13A, SLC16A1, CCSAP, KIFAP3, RAB21, CIB1, CEP85, OPA1, KIF5B, PCM1, DCTN3, MARK4, DCTN1, MARK1, BICD1, DPCD, TRIM37, UXT, CEP350, IGBP1, FGFR1OP, CNTROB, NEK9, PDCD6IP, CHORDC1, DST, LRPPRC, NGF, NEK3, CRIPT, CHMP2B, BLOC1S6, NPHP3, DNAAF2, KATNA1, NPM1, CCSER2, OBSL1, TUBE1, SKA2, TNKS, SSX2IP, CLASP2, DIXDC1, NIN, CKAP5, PCN…	3139	619	16651	1.25116	1	0.064974	4.40623
GOTERM_BP_FAT	GO:0072329~monocarboxylic acid catabolic process	33	0.911602	0.00229301	ACOX2, PPARA, ACADSB, ECH1, SORD, ECHS1, ACAT1, HADHA, ALDH3A2, HADHB, AUH, PEX7, PLIN5, CYP39A1, IVD, PEX2, MCEE, ETFDH, BDH2, PEX13, ACAD8, HSD17B4, HADH, ETFB, ETFA, ACAA2, ECI2, CPT1B, ACADM, PHYH, LPIN1, HIBCH, SCP2	3139	104	16651	1.68318	1	0.0673747	4.58437
GOTERM_BP_FAT	GO:0001731~formation of translation preinitiation complex	12	0.331492	0.00230139	EIF3C, EIF4B, EIF3B, RPL13A, EIF3H, EIF4H, EIF3E, EIF5, EIF2S3, DENR, EIF3J, EIF2D	3139	24	16651	2.65228	1	0.0674172	4.60076
GOTERM_BP_FAT	GO:0071560~cellular response to transforming growth factor beta stimulus	59	1.62983	0.00234073	MEF2C, LTBP2, ZNF451, POSTN, ZEB1, CITED2, MAP3K7, FOS, FNTA, MYOCD, HTRA1, ZFYVE9, ZYX, PDGFD, USP15, RPS27A, ADAM9, PPARGC1A, LDLRAD4, TRIM33, JUN, UBE2M, EPB41L5, HIPK2, COL1A2, COL1A1, UBB, FMOD, FUT8, USP9Y, USP9X, COL3A1, PPM1A, CD109, ITGB5, FKBP1A, SOX6, SOX9, ITGB1, CDH5, PIN1, ZFP36L2, SKIL, MTMR4, SMAD9, SMAD5, FBN1, TGFBR2, SNW1, SIRT1, DKK3, NREP, SFRP1, PENK, FYN, ID1, SMURF2, RNF11…	3139	216	16651	1.44893	1	0.0683331	4.67762
GOTERM_BP_FAT	GO:0010647~positive regulation of cell communication	341	9.41989	0.00236852	MEF2C, EFNA1, SNCA, ITSN2, CTNNB1, CITED2, MAP3K7, ZFP91, MAP3K6, DDX17, DIRAS1, MAP3K5, BDNF, MAP3K4, CD44, HTRA2, CTGF, GAB1, SH3BGR, STAM, PELI2, RAPGEF2, RAPGEF1, MAP2K6, SYK, MAP2K5, ADAM9, RNF220, BRAF, KIF5B, SKP2, SYNJ2BP, CTNNA1, BCL2L11, SPAG9, MAPK1, PPP1CA, CD36, ATP2C1, LPAR6, UBR5, JUN, F3, MAPK9, ABAT, ATPIF1, MAPK8, EIF2AK2, UNC13A, SIVA1, CYP1B1, PPP2R3A, ERBB4, HLA-DRB1, ERBB3, …	3139	1577	16651	1.14702	1	0.0689181	4.73188
GOTERM_BP_FAT	GO:0042981~regulation of apoptotic process	312	8.61878	0.00237364	MEF2C, PNMA2, EFNA1, AIF1, SNCA, NAA15, NAA16, AQP1, CTNNB1, CITED2, NONO, MAP3K5, BDNF, CD44, HTRA2, CTGF, KIFAP3, PIK3CA, PSENEN, RARA, PELI3, RAPGEF2, MAP2K6, MAP2K5, ACAA2, OPA1, RARG, ROCK1, BRAF, PCID2, KIAA0141, SKP2, CTNNA1, PPARGC1A, BCL2L11, PPP1CA, NME3, JUN, SERBP1, F3, RGCC, MAPK9, MAPK8, ATPIF1, PIAS1, EIF2AK2, HIGD2A, PNMA1, SIVA1, CYP1B1, ERBB4, ERBB3, TAF9B, STK17B, AKAP13, BCL2L…	3139	1432	16651	1.15574	1	0.0688644	4.74189
GOTERM_BP_FAT	GO:0050658~RNA transport	51	1.40884	0.00240647	SRSF1, ENY2, XPO1, NUP62CL, EIF5A, RBM8A, SRRM1, QKI, RANBP1, RANBP2, TPR, ZFP36, KHDRBS1, MCM3AP, NUP133, CHTOP, NUP88, RAN, HNRNPA2B1, G3BP2, PARP11, NUPL2, SARNP, EIF4A3, SLU7, LRPPRC, NUP98, AGFG1, SRSF10, PNPT1, SRSF11, HNRNPA3, NUP50, CDC40, MRPL18, TNKS, NUP54, XPOT, UPF2, CKAP5, SMG1, NXF1, CASC3, HNRNPA1, UPF3A, PHAX, SRSF5, UPF3B, SRSF7, SRSF6, SEC13	3139	181	16651	1.49465	1	0.0695847	4.80593
GOTERM_BP_FAT	GO:0050657~nucleic acid transport	51	1.40884	0.00240647	SRSF1, ENY2, XPO1, NUP62CL, EIF5A, RBM8A, SRRM1, QKI, RANBP1, RANBP2, TPR, ZFP36, KHDRBS1, MCM3AP, NUP133, CHTOP, NUP88, RAN, HNRNPA2B1, G3BP2, PARP11, NUPL2, SARNP, EIF4A3, SLU7, LRPPRC, NUP98, AGFG1, SRSF10, PNPT1, SRSF11, HNRNPA3, NUP50, CDC40, MRPL18, TNKS, NUP54, XPOT, UPF2, CKAP5, SMG1, NXF1, CASC3, HNRNPA1, UPF3A, PHAX, SRSF5, UPF3B, SRSF7, SRSF6, SEC13	3139	181	16651	1.49465	1	0.0695847	4.80593
GOTERM_BP_FAT	GO:0016197~endosomal transport	67	1.85083	0.00240827	TGOLN2, RAB9A, CHMP3, RAB5B, TSG101, CHMP5, CHMP4A, VPS54, SORL1, VPS37A, HOOK3, KIF13A, HOOK1, DPY30, TBC1D14, ANKRD50, PIK3C3, TRAK1, EPG5, VPS13A, STAM, AP5M1, RAB6A, RPS27A, RAB21, ARL1, FAM21C, FAM21A, M6PR, DCTN1, SPAG9, SCYL2, LYST, UBB, SNX12, ANKFY1, VPS26A, CLN5, TRAPPC10, SNX9, SNX18, ATG14, STAM2, KIAA0196, SNX1, EEA1, RDX, SNX3, ABCA1, CHMP2B, MTMR2, BLOC1S6, SQSTM1, PIKFYVE, LMTK2, …	3139	252	16651	1.41034	1	0.0694368	4.80945
GOTERM_BP_FAT	GO:0042254~ribosome biogenesis	85	2.34807	0.00243919	RPL17, XPO1, FASTKD2, UTP18, MALSU1, GTPBP10, RPL15, RPS27L, PTEN, DCAF13, WDR37, WDR36, DDX28, MAK16, RRN3, DKC1, RRP1B, RPS3A, MRPL36, RPL26L1, RPP30, TFB2M, DHX30, RPS27A, RPL35A, GTPBP4, RRP1, RAN, RRP36, NUP88, DIEXF, PAPD5, MRPS7, EXOSC1, DIS3L, NCL, RSL1D1, EIF4A3, PA2G4, C1QBP, RPL41, RPS17, RIOK3, AAMP, RPL3L, C1D, MRPS11, RPL27A, ERI2, RPL37, RIOK2, MRPL11, PPAN, CHD7, DDX49, RPL32, RPL…	3139	334	16651	1.34996	1	0.070098	4.86974
GOTERM_BP_FAT	GO:0030433~ER-associated ubiquitin-dependent protein catabolic process	26	0.718232	0.00245306	DERL1, KIAA0368, WFS1, UBE2G2, TRIM13, EDEM3, UBQLN1, ERLEC1, RNF103, YOD1, JKAMP, UFD1L, UBE4B, UBE2J1, CCDC47, TMEM67, PSMC6, DNAJB9, VCP, PSMC3, RNF5, PSMC2, SVIP, AMFR, NFE2L2, SEL1L	3139	76	16651	1.81472	1	0.0702834	4.89678
GOTERM_BP_FAT	GO:0016050~vesicle organization	76	2.09945	0.00247598	SEC24B, CHMP3, TSG101, CHMP5, CHMP4A, MYO7A, GRIK5, VPS37A, MITD1, RAB1A, TMF1, CUL3, KIF13A, TMEM175, TRAPPC6B, SERPINA1, SAR1B, TBPL1, CTSZ, STX3, STX2, KIF5B, C2CD5, VPS8, ANKRD28, STXBP6, ZPBP2, LYST, TRAPPC4, PDCD6IP, SNX12, ANKFY1, UNC13A, TRAPPC10, TRAPPC3, TRAPPC2, SNX19, SNX9, PPP6C, SNX18, TYRP1, AGFG1, SNX7, BET1, SNX1, PPP6R3, EEA1, SNX3, ABCA1, DTNBP1, SAMD9L, CHMP2B, BLOC1S6, MIA3, …	3139	293	16651	1.37593	1	0.0707171	4.94143
GOTERM_BP_FAT	GO:0006378~mRNA polyadenylation	16	0.441989	0.0024783	ZC3H14, SYMPK, CSTF3, CPEB3, PNPT1, GRSF1, MTPAP, CDC73, CTR9, PAPOLA, NUDT21, CPSF6, PAPOLG, RNF20, CSTF1, SSU72	3139	38	16651	2.2335	1	0.0705824	4.94597
GOTERM_BP_FAT	GO:0043436~oxoacid metabolic process	190	5.24862	0.00247833	LDHB, GNPDA1, GNPDA2, SNCA, SLC7A8, GGT1, IARS2, HIBADH, PDHB, PRKAR2B, PECR, SLC16A1, APOA5, ELOVL2, MRPL39, PDHA1, HADH, INSR, EIF2B4, HMGCL, SYK, ALDH6A1, ACAA2, PCBD1, SUCLG2, PRKAB2, FBP1, LYPLA2, PPARGC1A, SLC25A32, PYCR2, RARS, DLD, MAPK9, ABAT, MDH2, GATC, ME1, PAM, ARV1, ACADSB, GCLC, CYP1B1, ADHFE1, GNE, GLUD2, GLUD1, PFKFB2, FARS2, CTPS1, WARS2, KEAP1, ACAT1, CD74, HADHA, ARNT, HADHB, …	3139	833	16651	1.20992	1	0.0703853	4.94601
GOTERM_BP_FAT	GO:0019752~carboxylic acid metabolic process	189	5.22099	0.00247845	LDHB, GNPDA1, GNPDA2, SNCA, SLC7A8, GGT1, IARS2, HIBADH, PDHB, PRKAR2B, PECR, SLC16A1, APOA5, ELOVL2, MRPL39, PDHA1, HADH, INSR, EIF2B4, HMGCL, SYK, ALDH6A1, ACAA2, PCBD1, SUCLG2, PRKAB2, FBP1, LYPLA2, PPARGC1A, SLC25A32, PYCR2, RARS, DLD, MAPK9, ABAT, MDH2, GATC, ME1, PAM, ARV1, ACADSB, GCLC, CYP1B1, ADHFE1, GNE, GLUD2, GLUD1, PFKFB2, FARS2, CTPS1, WARS2, KEAP1, ACAT1, CD74, HADHA, ARNT, HADHB, …	3139	828	16651	1.21082	1	0.0701919	4.94625
GOTERM_BP_FAT	GO:0006606~protein import into nucleus	74	2.0442	0.00249823	HSP90AB1, CHERP, PDIA3, NUP62CL, KANK1, CTNNB1, MDFIC, ZFYVE9, RAB23, RANBP1, RANBP2, TPR, SYK, NUP133, MCM3AP, NUP88, RAN, PKIG, G3BP2, IPO8, PKIA, MAPK1, RBPMS, DACT1, CD36, RPAIN, IPO7, JUN, UBR5, IPO5, TXN, KPNA5, KPNA4, AKAP1, KPNA3, EDA, KPNA1, MED1, NUP98, ERBB4, PPM1A, KEAP1, SUFU, SEMA5A, CYLD, CEP57, NUP50, PKD2, BCL3, CCDC22, NUP54, TNPO1, FBXW11, RBM22, SPRN, IPO11, NF1, LMNA, FZD1, I…	3139	284	16651	1.38217	1	0.0705353	4.98476
GOTERM_BP_FAT	GO:0044744~protein targeting to nucleus	74	2.0442	0.00249823	HSP90AB1, CHERP, PDIA3, NUP62CL, KANK1, CTNNB1, MDFIC, ZFYVE9, RAB23, RANBP1, RANBP2, TPR, SYK, NUP133, MCM3AP, NUP88, RAN, PKIG, G3BP2, IPO8, PKIA, MAPK1, RBPMS, DACT1, CD36, RPAIN, IPO7, JUN, UBR5, IPO5, TXN, KPNA5, KPNA4, AKAP1, KPNA3, EDA, KPNA1, MED1, NUP98, ERBB4, PPM1A, KEAP1, SUFU, SEMA5A, CYLD, CEP57, NUP50, PKD2, BCL3, CCDC22, NUP54, TNPO1, FBXW11, RBM22, SPRN, IPO11, NF1, LMNA, FZD1, I…	3139	284	16651	1.38217	1	0.0705353	4.98476
GOTERM_BP_FAT	GO:1902593~single-organism nuclear import	74	2.0442	0.00249823	HSP90AB1, CHERP, PDIA3, NUP62CL, KANK1, CTNNB1, MDFIC, ZFYVE9, RAB23, RANBP1, RANBP2, TPR, SYK, NUP133, MCM3AP, NUP88, RAN, PKIG, G3BP2, IPO8, PKIA, MAPK1, RBPMS, DACT1, CD36, RPAIN, IPO7, JUN, UBR5, IPO5, TXN, KPNA5, KPNA4, AKAP1, KPNA3, EDA, KPNA1, MED1, NUP98, ERBB4, PPM1A, KEAP1, SUFU, SEMA5A, CYLD, CEP57, NUP50, PKD2, BCL3, CCDC22, NUP54, TNPO1, FBXW11, RBM22, SPRN, IPO11, NF1, LMNA, FZD1, I…	3139	284	16651	1.38217	1	0.0705353	4.98476
GOTERM_BP_FAT	GO:0023056~positive regulation of signaling	342	9.44751	0.00250818	MEF2C, EFNA1, SNCA, ITSN2, CTNNB1, CITED2, MAP3K7, ZFP91, MAP3K6, DDX17, DIRAS1, MAP3K5, BDNF, MAP3K4, CD44, HTRA2, CTGF, GAB1, SH3BGR, STAM, PELI2, RAPGEF2, RAPGEF1, MAP2K6, SYK, MAP2K5, ADAM9, RNF220, BRAF, KIF5B, SKP2, SYNJ2BP, CTNNA1, BCL2L11, SPAG9, MAPK1, PPP1CA, CD36, ATP2C1, LPAR6, UBR5, JUN, F3, MAPK9, ABAT, ATPIF1, MAPK8, EIF2AK2, UNC13A, SIVA1, CYP1B1, PPP2R3A, ERBB4, HLA-DRB1, ERBB3, …	3139	1583	16651	1.14603	1	0.07061	5.00415
GOTERM_BP_FAT	GO:0006839~mitochondrial transport	73	2.01657	0.0026331	E2F1, CYB5R1, HIP1R, ATP5B, FAM20B, STOML2, SAE1, TIMM50, MIPEP, COX5B, ZNF205, SLC25A20, BAG4, HTRA2, SLC25A23, ATP5S, ATP5L, DNAJC19, ATP5J, ACAA2, SLC25A5, SLC25A6, PRKAB2, NPEPPS, TIMM23, CDKL2, BCL2L11, TIMM8B, SLC25A32, CTSK, HUWE1, ATP5C1, MAPK9, MAPK8, ATPIF1, PMPCA, BID, SIVA1, YWHAZ, SAMM50, PNPT1, MTX1, TIMM10, HSPA1A, CHCHD4, HSPA1L, FIS1, MRS2, ARIH2, FBXW7, MOAP1, MTCH2, HNMT, TOMM5…	3139	280	16651	1.38297	1	0.0737932	5.24705
GOTERM_BP_FAT	GO:0045786~negative regulation of cell cycle	115	3.1768	0.00272825	DYNC1LI1, CNOT8, ZAK, CTDSPL, NELL1, MED25, RPS27L, CNOT1, CNOT7, CTNNB1, CUL3, CUL2, CSNK2A1, HTRA2, MYOCD, GATA6, H2AFY, CAB39, PRKACB, RPS27A, CUL1, MAP2K6, PCID2, RINT1, PRKAB2, GPR132, VASH1, TRIM37, PA2G4, RGCC, DST, SMARCA4, HUS1, PNPT1, ANGEL2, TIMP2, RRAGD, UHMK1, RRAGC, PLAGL1, FBXW7, MACF1, CNOT6L, HEXIM1, NPM1, TNKS, SKIL, TFDP1, FBXO7, LAMTOR5, LAMTOR3, LAMTOR4, MAP2K1, PTPN3, ZNF830…	3139	475	16651	1.28426	1	0.0761486	5.43167
GOTERM_BP_FAT	GO:0071310~cellular response to organic substance	470	12.9834	0.002756	MEF2C, XRCC5, LTBP2, AIF1, SYNCRIP, RORA, SSR1, CTNNB1, B2M, CITED2, MAP3K7, PGR, MAP3K5, CTGF, PIK3CA, ZNF106, OGT, JAGN1, GNG5, MAP2K6, SYK, ADAM9, MAP2K5, KIF5B, SKP2, MED14, MED13, CTNNA1, BCL2L11, HLA-DQA1, CTDSPL2, MAPK1, F3, JUN, MED17, MAPK9, RYR2, HLA-DPA1, MAPK8, EIF2AK2, HLA-DRA, CYP1B1, HLA-DRB1, GNAI1, HFE, HSPA1A, UBA5, ATP6V0B, TCF4, MAP2K1, KLF11, TGFBR2, ESRRG, MPC2, UBE2L3, SRSF…	3139	2231	16651	1.1175	1	0.0766825	5.48545
GOTERM_BP_FAT	GO:0045727~positive regulation of translation	32	0.883978	0.00277567	PRR16, COA3, CPEB3, PASK, EIF5A, SYNCRIP, RPS27L, RPS6KB1, UHMK1, DDX3X, METTL3, NPM1, HNRNPD, BCL3, PIWIL2, FAM129A, USP16, SAMD4A, KHDRBS1, PAIP1, ESR1, ELAVL1, YTHDF2, EEF2, CDK4, LARP4B, UPF3A, MAPK1, EIF4A3, UPF3B, C1QBP, NCOR1	3139	101	16651	1.68065	1	0.0769975	5.52354
GOTERM_BP_FAT	GO:0009086~methionine biosynthetic process	9	0.248619	0.00285583	ADI1, MRI1, MTHFD1, MTHFD2L, MTR, APIP, EIF2B1, EIF2B4, MTRR	3139	15	16651	3.18273	1	0.078918	5.67866
GOTERM_BP_FAT	GO:0005996~monosaccharide metabolic process	65	1.79558	0.00296217	PPARA, COX11, GNPDA1, GNPDA2, LEPR, PASK, PDX1, PDHB, PKM, SUPT20H, PIK3CA, PDHA1, OGT, RANBP2, CRY1, INSR, OMA1, ACADM, SOGA1, ALDH5A1, FBP1, PFKP, RBKS, PFKM, PPARGC1A, PPP1CB, PGM2, MAN2A1, PPP1CA, GHRL, MDH2, SORD, FUT8, FUT7, CREM, PFKFB2, FUT5, OAS1, DUSP12, G6PC3, EPM2AIP1, TPI1, GALM, SORBS1, PPP1R3F, HECTD4, PRKAA1, GAPDH, GPD2, AIMP1, PTPN2, FBN1, GALT, IGF1, DLAT, FUCA2, FUCA1, SLC25A1…	3139	245	16651	1.40733	1	0.0815156	5.88407
GOTERM_BP_FAT	GO:0006367~transcription initiation from RNA polymerase II promoter	49	1.35359	0.00298835	PPARA, THRB, ZNF451, MED25, MED23, TBP, RORA, PGR, CTGF, GTF2A2, RARA, YAP1, ATF7IP, RARG, CCNH, ESR1, GTF2H3, CCNC, MED14, MED13, GTF2B, PPARGC1A, MED6, MED7, GTF2I, MED17, NCOA6, CAND1, NPPA, MED1, POLR2L, POLR2K, TAF9B, NR3C2, NR3C1, POLR2C, POLR2B, VDR, TAF9, TCF4, TAF2, ESRRG, SNW1, DACH1, MED31, NOTCH2, PSMC6, PSMC3, PSMC2	3139	174	16651	1.49381	1	0.0819841	5.93457
GOTERM_BP_FAT	GO:0031123~RNA 3'-end processing	35	0.966851	0.00301867	SRSF1, CPEB3, PNPT1, SRSF11, CDC73, ERI2, DKC1, RBM8A, CDC40, NUDT21, SRRM1, ZC3H14, SYMPK, CSTF3, CHTOP, MTPAP, GRSF1, CASC3, CSTF2T, CTR9, SARNP, EIF4A3, SRSF5, PAPOLA, UPF3B, SRSF7, SRSF6, PTCD1, SLU7, CPSF6, PAPOLG, RNF20, CSTF1, SSU72, BARD1	3139	114	16651	1.62859	1	0.0825586	5.99304
GOTERM_BP_FAT	GO:0090150~establishment of protein localization to membrane	92	2.54144	0.00306742	E2F1, RPL17, OXA1L, PPP2R5A, CHMP4A, RPL15, RHOQ, PEX3, AMN, SSR1, KIF13A, GOLGA7, BLZF1, ANK1, ANK2, RPS3A, TMEM59, GOPC, RPL26L1, OGT, GOLGA4, RPS27A, CIB1, DLG1, RPL35A, ROCK1, BRAF, KIF5B, C2CD5, TTC7B, MPP5, OPTN, NRXN1, ARL6, BCL2L11, BBS1, COLQ, RPL41, RPS17, RPL3L, RANGRF, MAPK8, SRP72, BID, ARL6IP1, PACS1, YWHAZ, RTP4, SAMM50, RPL27A, TIMM10, CACNB2, RDX, RPL37, SEC62, ITGB1, SEC63, FIS1…	3139	369	16651	1.32255	1	0.083611	6.08697
GOTERM_BP_FAT	GO:2001020~regulation of response to DNA damage stimulus	45	1.24309	0.00315281	PPP4R2, FIGNL1, FAM175A, TAF9B, CLU, FEM1B, CD74, FAM168A, TRIAP1, ERCC8, HNRNPK, CD44, FIGN, SETMAR, TPT1, SPRED2, RNF169, TAF9, BRD4, SKIL, CRY1, APEX1, RTEL1, BRCC3, POLH, USP1, RINT1, ATR, SIRT1, RNASEH2B, UIMC1, ATM, EYA3, UBE2N, NSMCE4A, CUL4A, RIF1, OTUB1, UBR5, EEF1E1, PSMD10, BRE, BABAM1, NEK4, ZNF385A	3139	157	16651	1.52041	1	0.0856092	6.25126
GOTERM_BP_FAT	GO:0000165~MAPK cascade	193	5.33149	0.00315393	MEF2C, FGF18, ZAK, EFNA1, HMGCR, FGF14, BTRC, DSTYK, FGF12, ANKRD6, IQGAP1, CTNNB1, MAP3K7, CUL3, MAP3K6, DIRAS1, MAP3K5, MAP3K4, CD44, MDFIC, CTGF, TIAM1, GAB1, SPRED2, PDGFC, PELI2, RNF149, PDGFD, RAPGEF2, RAPGEF1, INSR, RPS27A, MAP2K6, CUL1, CIB1, MAP2K5, ADAM9, SYK, MAGI3, BRAF, ERP29, SKP1, SYNJ2BP, MECOM, BRAP, PSMA2, MAP4K3, NCAM1, MAP4K4, MAPK1, PSMA1, SPAG9, PLCE1, CD36, MAPK6, GPR55, AR…	3139	852	16651	1.20162	1	0.0854097	6.25342
GOTERM_BP_FAT	GO:0007034~vacuolar transport	75	2.07182	0.00315393	TGOLN2, RAB9A, CHMP3, RAB5B, TSG101, CHMP5, CHMP4A, VPS54, SORL1, VPS37A, HOOK3, KIF13A, HOOK1, DPY30, TBC1D14, ANKRD50, TRAK1, PIK3C3, EPG5, VPS13A, STAM, AP5M1, RAB6A, RPS27A, RAB21, ARL1, FAM21C, FAM21A, M6PR, DCTN1, TMEM106B, SPAG9, MAPK1, BVES, SCYL2, LYST, UBB, SNX12, ANKFY1, VPS26A, CLN5, TRAPPC10, SNX9, SNX18, FGFR1, ATG14, STAM2, KIAA0196, SNX1, EEA1, RDX, SNX3, ABCA1, CHMP2B, MTMR2, BLO…	3139	291	16651	1.36715	1	0.0851823	6.25342
GOTERM_BP_FAT	GO:0043484~regulation of RNA splicing	33	0.911602	0.00319701	SRSF1, SRSF10, TRA2B, RBM5, HSPA1A, RBM7, WTAP, UHMK1, PRPF19, HNRNPK, AGGF1, RBM8A, TIA1, CLK4, PQBP1, CDK12, AHNAK, HSPA8, RBM22, RBM20, HNRNPA2B1, SAP18, YTHDC1, SNW1, AFF2, RBMX, SRPK1, SRSF5, SON, SRSF7, C1QBP, SRSF6, HNRNPH1	3139	106	16651	1.65142	1	0.0860668	6.3362
GOTERM_BP_FAT	GO:0023051~regulation of signaling	643	17.7624	0.00323145	MEF2C, CTHRC1, RORA, ITSN2, CTNNB1, CITED2, MAP3K7, CUL3, MAP3K6, DIRAS1, MAP3K5, MAP3K4, CTGF, SH3BGR, PIK3CA, OGT, MAP2K6, SYK, ADAM9, MAP2K5, ACAA2, MAGI3, OPA1, KIF5B, BRAF, SIPA1L2, SKP2, MED13, MECOM, CTNNA1, PTPRO, BCL2L11, BRAP, CTDSPL2, THY1, SPAG9, MAPK1, PPP1CA, SCYL2, F3, JUN, ABAT, MAPK9, RYR2, ATPIF1, MAPK8, EIF2AK2, UNC13A, RALGPS1, PPP2R3A, CYP1B1, ARHGEF26, HLA-DRB1, ERBB4, ARHGE…	3139	3119	16651	1.09357	1	0.0867237	6.40233
GOTERM_BP_FAT	GO:0045893~positive regulation of transcription, DNA-templated	295	8.14917	0.00323704	MEF2C, HMGN1, ZNF639, MED25, NAA15, NAA16, RORA, MED21, RFXAP, CTNNB1, CITED2, PGR, EPC1, DDX17, FLI1, ZFP90, H2AFZ, CREB3L2, RARA, OGT, MAP2K5, STAG1, RARG, PCBD2, PCID2, RAN, PCBD1, STRN3, MED14, MED13, MECOM, PPARGC1A, PPARGC1B, MAPK1, MTF2, JUN, MED17, RGCC, MAPK9, PIAS2, PIAS1, NEK4, ERBB4, GPBP1L1, CRTC1, TAF9B, CHCHD2, PIN1, PLAGL1, TNKS, TCF4, PLAGL2, PLAG1, ASXL2, DVL2, IKZF4, IKZF2, SMA…	3139	1355	16651	1.15487	1	0.0866379	6.41305
GOTERM_BP_FAT	GO:1903508~positive regulation of nucleic acid-templated transcription	295	8.14917	0.00323704	MEF2C, HMGN1, ZNF639, MED25, NAA15, NAA16, RORA, MED21, RFXAP, CTNNB1, CITED2, PGR, EPC1, DDX17, FLI1, ZFP90, H2AFZ, CREB3L2, RARA, OGT, MAP2K5, STAG1, RARG, PCBD2, PCID2, RAN, PCBD1, STRN3, MED14, MED13, MECOM, PPARGC1A, PPARGC1B, MAPK1, MTF2, JUN, MED17, RGCC, MAPK9, PIAS2, PIAS1, NEK4, ERBB4, GPBP1L1, CRTC1, TAF9B, CHCHD2, PIN1, PLAGL1, TNKS, TCF4, PLAGL2, PLAG1, ASXL2, DVL2, IKZF4, IKZF2, SMA…	3139	1355	16651	1.15487	1	0.0866379	6.41305
GOTERM_BP_FAT	GO:0003012~muscle system process	100	2.76243	0.0032502	MEF2C, AIF1, RPS6KB1, FGF12, TTN, ANK2, MYOCD, GATA6, TIAM1, CTGF, LTB4R, COL4A3BP, PDE4B, PIK3CA, ASPH, MAP2K6, SCN2B, ROCK1, RAP1GDS1, PDE4D, EEF2, SSPN, PPARGC1A, TNNT3, PLCE1, HSPB6, PDE5A, ABAT, RYR2, AKAP1, MYL2, CACNB2, AKAP13, ITGB5, KCNJ2, PIN1, ECE1, MLIP, CFLAR, CACNA2D1, KCNB2, SMAD5, RNF207, MYL12A, PSMB9, P2RX2, TMOD3, FBXO32, IKBKB, CACNA1C, TMOD1, SRSF1, MYBPC3, HSBP1, EDNRA, DES,…	3139	407	16651	1.30333	1	0.0867462	6.43832
GOTERM_BP_FAT	GO:0071559~response to transforming growth factor beta	59	1.62983	0.00326448	MEF2C, LTBP2, ZNF451, POSTN, ZEB1, CITED2, MAP3K7, FOS, FNTA, MYOCD, HTRA1, ZFYVE9, ZYX, PDGFD, USP15, RPS27A, ADAM9, PPARGC1A, LDLRAD4, TRIM33, JUN, UBE2M, EPB41L5, HIPK2, COL1A2, COL1A1, UBB, FMOD, FUT8, USP9Y, USP9X, COL3A1, PPM1A, CD109, ITGB5, FKBP1A, SOX6, SOX9, ITGB1, CDH5, PIN1, ZFP36L2, SKIL, MTMR4, SMAD9, SMAD5, FBN1, TGFBR2, SNW1, SIRT1, DKK3, NREP, SFRP1, PENK, FYN, ID1, SMURF2, RNF11…	3139	219	16651	1.42908	1	0.086882	6.46571
GOTERM_BP_FAT	GO:0055086~nucleobase-containing small molecule metabolic process	170	4.69613	0.00327075	LDHB, GMPR2, WFS1, HMGCR, SNCA, ADCY6, STOML2, RORA, AQP1, COX5B, APOBEC3C, PDHB, UQCR10, SLC25A23, PDE4A, NT5C2, PDE4B, PDHA1, OGT, INSR, TBPL1, ALDH6A1, MAGI3, FBP1, PDE4D, TXNDC9, PDE4C, RNASEH2B, PPARGC1A, NME7, PGM2, MAPK1, NME3, NNT, DLD, PDE5A, ATP5C1, ADSL, ATPIF1, MDH2, ME1, PFKFB2, ENPP4, CTPS1, HSPA1A, OAS1, RRM2B, ATP6V1B2, ABCA1, OAS2, TIMP2, ACAT1, SDHAF2, CMPK1, TK2, ARNT, NPHP3, T…	3139	741	16651	1.21697	1	0.0868139	6.47774
GOTERM_BP_FAT	GO:0006405~RNA export from nucleus	37	1.0221	0.00329272	ENY2, SRSF1, NUP98, AGFG1, SRSF10, SRSF11, NUP62CL, EIF5A, RBM8A, NUP50, CDC40, SRRM1, RANBP1, NUP54, RANBP2, TPR, XPOT, KHDRBS1, NUP133, UPF2, CHTOP, RAN, NUP88, HNRNPA2B1, SMG1, CASC3, NXF1, NUPL2, HNRNPA1, SARNP, EIF4A3, PHAX, SRSF5, UPF3B, SRSF7, SRSF6, SLU7	3139	123	16651	1.59568	1	0.0871437	6.51986
GOTERM_BP_FAT	GO:0030162~regulation of proteolysis	164	4.53039	0.00330678	BTRC, NELL1, SNCA, RNF217, UBQLN4, RPS27L, CDC16, UBQLN1, AQP1, MAP3K5, CSNK2A1, CD44, HTRA2, CASP8AP2, ROBO1, CTGF, CFH, PRKACB, ASPH, OGT, FBXO22, RPS27A, CUL1, MAP2K5, ADAM9, RECK, ANAPC5, PCID2, KIAA0141, SKP1, SOCS5, CLPX, BCL2L11, PCOLCE2, PSMA2, PSMA1, CST6, ARRB1, F3, IGBP1, PSMA4, PSMA3, CSTB, ATPIF1, NFE2L2, PIAS1, NGF, ARL6IP1, ANAPC16, SNX9, RAD23B, GCLC, CLU, HFE, GSAP, TIMP4, KEAP1,…	3139	712	16651	1.22184	1	0.0872719	6.54682
GOTERM_BP_FAT	GO:0031401~positive regulation of protein modification process	256	7.07182	0.00331028	MEF2C, EFNA1, AIF1, PPP2R5A, FAM20A, NELL1, ADCY6, SNCA, CDC16, CTNNB1, MAP3K7, ZFP91, MAP3K6, DIRAS1, MAP3K5, MAP3K4, CD44, CTGF, GAB1, PIK3CA, PELI2, CAB39, OGT, RAPGEF2, RAPGEF1, MAP2K6, CUL1, MAP2K5, ADAM9, SYK, CHTOP, ANAPC5, BRAF, TADA2B, SKP2, WNK1, SKP1, PPARGC1A, MAPK1, SPAG9, CD36, MTF2, JUN, RGCC, MAPK9, PIAS1, EIF2AK2, ERBB4, ERBB3, ENPP2, HFE, AKAP13, CD74, PIN1, PFN2, RCHY1, DVL2, L…	3139	1162	16651	1.16865	1	0.0871334	6.55352
GOTERM_BP_FAT	GO:0014706~striated muscle tissue development	89	2.45856	0.00331105	MEF2C, CCNT2, HLF, KCNAB1, HMGCR, MYBPC3, RPS6KB1, GPCPD1, TTN, CXADR, PTEN, CITED2, CTNNB1, FOS, DDX17, FAM228B, MYOCD, GATA6, HAMP, SEMA3C, RARA, SOX17, FGF2, IFRD1, FBXO22, ACADM, EEF2, ARID1A, NEBL, BVES, BTG2, SGCG, XIRP2, FHOD3, FOXC2, RYR2, ZFPM2, KDM6B, NPPA, SGCB, MED1, FGFR2, FGFR1, NACA, MYL2, ERBB4, ERBB3, SAV1, BMPR2, AKAP13, XK, FKBP1A, EGLN1, SOX6, TPM1, ITGB1, WT1, PIN1, PLAGL1, A…	3139	356	16651	1.32614	1	0.0869272	6.55499
GOTERM_BP_FAT	GO:0000186~activation of MAPKK activity	20	0.552486	0.00336074	LAMTOR3, ZAK, BRAF, KIDINS220, GRM1, MAP3K7, MAP3K6, MAP3K5, MAP3K4, CRKL, MAP3K2, RAP1A, NRK, JAK2, EIF2AK2, CRK, RAPGEF1, FGF2, NGF, ADAM9	3139	54	16651	1.96465	1	0.0879471	6.65018
GOTERM_BP_FAT	GO:0034976~response to endoplasmic reticulum stress	70	1.9337	0.00339849	CREBRF, KIAA0368, PDIA3, WFS1, UBE2G2, PDIA6, UFC1, PDX1, UBQLN1, ERLEC1, SSR1, MAP3K5, RNF103, TPP1, TARDBP, COL4A3BP, CREB3L2, YOD1, FAM129A, OPA1, JKAMP, UFD1L, AIFM1, UBE2J1, CCDC47, EEF2, BCL2L11, DCTN1, TMEM67, UFL1, CCND1, UBE2K, JUN, NFE2L2, AMFR, USP25, EIF2AK2, ADD1, TMX1, DERL1, TMX3, TRIM13, UBA5, HSPA1A, EDEM3, SEC62, SEC63, UFM1, TMEM33, SEC61A2, MBTPS2, PTPN2, UBE4B, LMNA, SIRT1, W…	3139	269	16651	1.38037	1	0.0886627	6.72244
GOTERM_BP_FAT	GO:0034250~positive regulation of cellular amide metabolic process	36	0.994475	0.00340875	PRR16, COA3, CPEB3, PASK, CLU, EIF5A, GSAP, SYNCRIP, RPS27L, RPS6KB1, UHMK1, DDX3X, METTL3, NPM1, HNRNPD, BCL3, PIWIL2, FAM129A, USP16, SAMD4A, KHDRBS1, PAIP1, ESR1, ELAVL1, YTHDF2, EEF2, CDK4, LARP4B, UPF3A, MAPK1, EIF4A3, UPF3B, C1QBP, CSNK1E, NFE2L2, NCOR1	3139	119	16651	1.60474	1	0.0886906	6.74208
GOTERM_BP_FAT	GO:0051056~regulation of small GTPase mediated signal transduction	77	2.12707	0.00341056	ARHGAP18, RHOQ, ARHGAP17, ITSN2, KANK1, ARHGAP12, CUL3, SPRY1, ARHGAP20, ARHGAP5, ROBO1, TIAM1, ARHGAP1, OGT, RAPGEF1, NET1, ARHGEF7, ARHGEF6, SCAI, FBP1, SIPA1L2, ARHGEF9, ARHGEF12, ARHGAP23, ARHGEF10, ARHGAP30, MURC, RALGAPA1, PLCE1, GPR55, RASGRF1, ARRB1, LPAR6, BNIP2, SPATA13, KALRN, NGF, FGD2, RALGPS1, ARHGEF26, RAP1GAP, ARHGEF25, RALGAPB, COL3A1, AKAP13, RDX, ABCA1, ARFGEF2, TIMP2, ITGB1, M…	3139	301	16651	1.35698	1	0.0885084	6.74553
GOTERM_BP_FAT	GO:0000470~maturation of LSU-rRNA	12	0.331492	0.00341701	RSL1D1, GTPBP4, WDR37, RPL7, MAK16, RRP15, RPL7L1, WDR12, RPL10A, RPL7A, RPF1, NSA2	3139	25	16651	2.54619	1	0.0884423	6.75787
GOTERM_BP_FAT	GO:0007030~Golgi organization	30	0.828729	0.00343387	YWHAZ, ATL2, RAB1A, BAG5, ARHGAP21, BLZF1, TMED5, GORASP1, PRMT5, ATP8B1, OBSL1, TMED10, CLASP2, SEC23IP, TRIP11, VCPIP1, ZW10, CSNK1A1, ARL1, PDCD10, MAP2K1, ARHGEF7, NSFL1C, HACE1, OPTN, USP6NL, MAPK1, COG1, GOLGB1, COG2	3139	94	16651	1.69294	1	0.0886332	6.79011
GOTERM_BP_FAT	GO:0042773~ATP synthesis coupled electron transport	29	0.801105	0.00349944	NDUFB3, UQCRC2, NDUFB4, NDUFB5, NDUFB6, SNCA, COX7A2L, UQCRFS1, NDUFAF1, COX5B, SDHAF2, DNAJC15, UQCR10, NDUFS4, NDUFS8, NDUFS2, NDUFS1, COX15, NDUFA4, NDUFA6, ND2, NDUFA7, CYCS, SDHA, COA6, UQCRH, SDHC, DLD, PMPCB	3139	90	16651	1.70925	1	0.0900208	6.9154
GOTERM_BP_FAT	GO:0030522~intracellular receptor signaling pathway	73	2.01657	0.00350721	PTGES3, PPARA, THRB, ZC3HAV1, CNOT1, RORA, CITED2, CTNNB1, MAP3K7, LSM14A, ANKRD17, DDX17, PRMT2, DDX60, RARA, PUM2, CRY1, RPS27A, MAP2K6, CHUK, CTBP2, RARG, RAN, STRN3, ESR1, SKP2, ARID1A, MED14, MED13, PPARGC1A, PPARGC1B, UFL1, UBE2N, C1QBP, MED17, UBR5, NCOA6, PIAS2, UBB, PIAS1, CLOCK, SMARCA4, MED1, DCBLD2, IFIH1, UBE3A, CREM, EGLN2, UBA5, HSPA1A, NR3C1, ARNT, ALDH1A2, CYLD, PLIN5, VDR, UFM1,…	3139	283	16651	1.36831	1	0.0899835	6.93023
GOTERM_BP_FAT	GO:0043201~response to leucine	6	0.165746	0.00354323	PIK3C3, UBR2, RPS6KB1, UBR1, PDX1, PPARGC1A	3139	7	16651	4.54676	1	0.0906368	6.99898
GOTERM_BP_FAT	GO:0051640~organelle localization	118	3.25967	0.00357374	XPO1, DYNC1LI2, CHMP3, FGF14, CHMP5, PLXNA2, CHMP4A, SNCA, GRIK5, RAB1A, HOOK3, CTNNB1, CCDC141, CUL3, KIF13A, DAB1, KIFAP3, OGT, SAR1B, SLC4A5, SYK, RAB27A, OPA1, KIF5B, BRAF, RAN, SYNJ2BP, PCM1, DCTN4, DCTN1, BICD1, TMEM106B, UXT, TRAPPC4, PDCD6IP, ANKFY1, UNC13A, TRAPPC3, LRPPRC, TRAPPC2, NAPB, RIMS2, CHMP2B, BLOC1S6, PFN2, GORASP1, TMED10, CLASP2, SEC23IP, NIN, SYT11, CDC23, CCDC155, SNAPIN, …	3139	493	16651	1.26965	1	0.0911521	7.05718
GOTERM_BP_FAT	GO:1901863~positive regulation of muscle tissue development	23	0.635359	0.00361383	MEF2C, FGFR2, FGFR1, NACA, ERBB4, ERBB3, HMGCR, IGF1, RPS6KB1, PPARGC1A, FOXP1, PIN1, CTNNB1, MYOCD, GATA6, HAMP, MAPK14, MEG3, ZFPM2, PRKAA1, SOX17, FGF2, BMPR1A	3139	66	16651	1.84856	1	0.0918969	7.1336
GOTERM_BP_FAT	GO:0044092~negative regulation of molecular function	245	6.76796	0.0037238	CTTNBP2NL, OXA1L, PPP2R5A, NELL1, SNCA, CDC16, AQP1, B2M, CUL3, ZGPAT, CD44, ZFP90, H2AFY, CAB39, MAP2K5, RECK, GTPBP4, ANAPC5, ROCK1, PCID2, WNK1, MED13, PPARGC1A, FRY, THY1, SPAG9, PPP1CA, JUN, MAPK8, PIAS2, ATPIF1, CHORDC1, SIVA1, CYP1B1, HFE, NPRL2, PIN1, HEXIM1, TNKS, FBXO7, LAMTOR5, TAOK3, NDFIP1, CDC23, SERPINI1, CDC26, FNIP1, TAX1BP1, PRPSAP2, SFRP1, CSRNP3, AIDA, RGS3, CSRNP2, RGS4, GRK6…	3139	1111	16651	1.16977	1	0.0943256	7.34289
GOTERM_BP_FAT	GO:0006403~RNA localization	58	1.60221	0.00382734	ENY2, SRSF1, XPO1, NUP62CL, EIF5A, CCT2, DKC1, RBM8A, SRRM1, QKI, RANBP1, RANBP2, TPR, KHDRBS1, ZFP36, MCM3AP, NUP133, CHTOP, NUP88, RAN, HNRNPA2B1, G3BP2, PARP11, NUPL2, BICD1, SARNP, EIF4A3, SLU7, LRPPRC, NUP98, AGFG1, SRSF10, PNPT1, SRSF11, HNRNPA3, NUP50, CDC40, MRPL18, TNKS, NUP54, XPOT, UPF2, CKAP5, SMG1, NXF1, CASC3, ATR, HNRNPA1, ATM, UPF3A, PHAX, SRSF5, CCT4, UPF3B, SRSF7, SRSF6, SEC13, …	3139	216	16651	1.42437	1	0.0965812	7.53954
GOTERM_BP_FAT	GO:0071495~cellular response to endogenous stimulus	267	7.37569	0.00383439	MEF2C, LTBP2, AIF1, ADCY6, SNCA, POSTN, RORA, AQP1, CTNNB1, CITED2, ATP2B1, MAP3K7, PGR, DDX17, CD44, CTGF, HTRA1, GAB1, PIK3CA, ZNF106, RARA, OGT, RAPGEF2, CRY1, RAPGEF1, GNG5, ADAM9, SYK, RARG, RAN, STRN3, SKP2, MED14, UBR2, UBR1, MED13, CTNNA1, PPARGC1A, PPARGC1B, CTDSPL2, MAPK1, CD36, UBR5, JUN, MED17, RYR2, PIAS2, PIAS1, HFE, UBA5, ATP6V0B, PIN1, LAMTOR5, LAMTOR3, UFSP2, LAMTOR4, SMAD9, KLF9…	3139	1220	16651	1.16092	1	0.0965104	7.55292
GOTERM_BP_FAT	GO:0016578~histone deubiquitination	11	0.303867	0.00390813	ENY2, BRCC3, USP3, ATXN7, TRRAP, USP16, USP34, USP15, MYSM1, ATXN7L3, UIMC1	3139	22	16651	2.65228	1	0.0980325	7.69269
GOTERM_BP_FAT	GO:0046395~carboxylic acid catabolic process	53	1.46409	0.00395692	ACOX2, PPARA, GNPDA1, GNPDA2, HIBADH, AUH, PEX7, CYP39A1, PEX2, MCEE, MCCC1, ACAD8, HADH, HMGCL, ACAA2, ALDH6A1, ACADM, PCBD1, ALDH5A1, LPIN1, ALDH7A1, DLD, ABAT, OAT, ACADSB, ECH1, SORD, GLUD2, GLUD1, ECHS1, AASS, ACAT1, HADHA, ALDH3A2, HADHB, PLIN5, HNMT, IVD, ETFDH, GCSH, BDH2, PEX13, HSD17B4, ETFB, ENOSF1, ETFA, CPT1B, ECI2, PHYH, AMDHD2, GLS, HIBCH, SCP2	3139	194	16651	1.44918	1	0.0989516	7.78509
GOTERM_BP_FAT	GO:0050680~negative regulation of epithelial cell proliferation	36	0.994475	0.00395729	MEF2C, FGFR2, RAP1GAP, SAV1, CD109, CDC73, SOX9, PTEN, VDR, FBXW7, PEX2, ROBO1, ATOH8, DLG1, PDCD10, PTPRM, AIMP1, KLF9, IFT80, NF1, SYNJ2BP, STAT1, VASH1, CDKN1B, SFRP1, IFT57, PHB2, SULF1, RGCC, GHRL, ATPIF1, PTCH1, EAF2, INTU, MED1, NFIB	3139	120	16651	1.59137	1	0.0987171	7.78579
GOTERM_BP_FAT	GO:0071383~cellular response to steroid hormone stimulus	65	1.79558	0.00401247	CREBRF, PTGES3, PPARA, THRB, CNOT1, FOXO3, RORA, AQP1, CTNNB1, ATP2B1, PGR, DDX17, PRMT2, HEY1, PGRMC2, SRD5A1, RARA, CRY1, ERRFI1, ZFP36, FECH, RARG, RAN, AIFM1, STRN3, ESR1, SKP2, ARID1A, MED14, MED13, PPARGC1A, PPARGC1B, UFL1, MED17, UBR5, NCOA6, PIAS2, PIAS1, CLOCK, SMARCA4, MED1, UBE3A, NR3C2, EGLN2, UBA5, ABHD2, NR3C1, PAQR9, ZFP36L2, VDR, RPL32, UFM1, DNAJA1, UFSP2, KLF9, ESRRG, ATP1A2, UB…	3139	248	16651	1.39031	1	0.0997798	7.89016
GOTERM_BP_FAT	GO:0038095~Fc-epsilon receptor signaling pathway	45	1.24309	0.00407433	BTRC, FER, PSMA7, MAP3K7, PSMB5, FOS, PSMF1, UBE2D2, PSMB2, PSMD1, PSMD2, PIK3CA, TRAF6, UBE2D1, NFATC3, FBXW11, PSMD7, CHUK, RPS27A, CUL1, SYK, LYN, MALT1, SKP1, PSMB8, TAB3, PSMB9, PSMA2, UBE2N, PSMA1, MAPK1, PSMC6, PSMC3, PSMD11, PSMA4, JUN, PSMC2, PSMD10, PSMA3, MAPK9, MAPK8, PSME3, PSME4, UBB, IKBKB	3139	159	16651	1.50129	1	0.100993	8.00703
GOTERM_BP_FAT	GO:0043401~steroid hormone mediated signaling pathway	50	1.38122	0.00409138	CREBRF, PTGES3, PPARA, THRB, CNOT1, RORA, CTNNB1, PGR, DDX17, PRMT2, PGRMC2, RARA, CRY1, RARG, RAN, STRN3, ESR1, SKP2, MED14, ARID1A, MED13, PPARGC1A, PPARGC1B, UFL1, MED17, UBR5, NCOA6, PIAS2, PIAS1, CLOCK, MED1, SMARCA4, UBE3A, NR3C2, EGLN2, ABHD2, UBA5, NR3C1, PAQR9, VDR, UFM1, DNAJA1, UFSP2, ESRRG, SIRT1, FOXP1, PAGR1, SFRP1, PHB2, JAK2	3139	181	16651	1.46535	1	0.101147	8.03923
GOTERM_BP_FAT	GO:0061013~regulation of mRNA catabolic process	13	0.359116	0.00417897	ZFP36, ZFP36L2, CNOT8, TNRC6C, ZC3HAV1, BTG2, CPEB3, PNPT1, CNOT1, CNOT7, TNRC6B, HNRNPR, RC3H1	3139	29	16651	2.3779	1	0.102951	8.20442
GOTERM_BP_FAT	GO:0002181~cytoplasmic translation	20	0.552486	0.00424278	MRPL2, RPL35A, CPEB3, RPL15, YTHDF2, EEF2, DENR, EIF2D, EIF4B, EIF3B, GSPT1, RPL7, METTL3, RPL22, EIF4H, PCBP2, RPL7L1, GSPT2, RPL26L1, EIF3J	3139	55	16651	1.92893	1	0.104188	8.32459
GOTERM_BP_FAT	GO:0000086~G2/M transition of mitotic cell cycle	50	1.38122	0.00459572	BACH1, RAD51C, BTRC, PRKAR2B, ACTR1A, BRD4, MASTL, DYNC1H1, CUL1, RPS27A, KHDRBS1, PPP2R1A, CCNH, RINT1, SKP2, CEP41, GPR132, OPTN, SKP1, DCTN3, CDK4, PCM1, PPP1CB, MARK4, DCTN1, PPM1D, CCND1, FGFR1OP, FBXL7, MAPRE1, UBB, HAUS2, HAUS1, HUS1, ENSA, CEP57, PPP1R12A, PAFAH1B1, FBXW11, PHLDA1, TAF2, CCP110, CEP192, CKAP5, ZNF830, PCNT, TAOK3, ATM, NAE1, CSNK1E	3139	182	16651	1.4573	1	0.112099	8.98654
GOTERM_BP_FAT	GO:0010942~positive regulation of cell death	146	4.03315	0.00466317	MEF2C, PNMA2, ZAK, HMGCR, SNCA, GRIK5, RBM5, RPS27L, PDX1, FOXO3, CTNNB1, MAP3K5, HTRA2, CASP8AP2, TIAM1, CTGF, ROBO1, TIA1, PSENEN, DDX20, RAPGEF2, RPS27A, MAP2K6, NET1, RARG, CTNNA1, MARK4, PPARGC1A, BCL2L11, ASCL1, PPP1CA, ARRB1, F3, JUN, RGCC, MAPK9, MAPK8, ATPIF1, EIF2AK2, NGF, KALRN, PNMA1, FGD2, SIVA1, CYP1B1, ERBB4, CLU, STK17B, AKAP13, TIMP3, ITGB1, WT1, PIN1, FIS1, VDR, FBXW7, DDX3X, MT…	3139	631	16651	1.22736	1	0.113378	9.11253
GOTERM_BP_FAT	GO:0051276~chromosome organization	259	7.1547	0.00473102	HMGN1, XRCC5, DYNC1LI1, RAD51C, CHMP3, CHMP5, SNCA, CCT2, CTNNB1, MAP3K7, CUL3, EPC1, EPC2, MAP3K4, H2AFV, H2AFZ, H2AFY, TLK1, SAP30L, OGT, STAG1, CHTOP, PCID2, RCOR1, TADA2B, HMG20A, UBR2, SKP1, MECOM, PPARGC1A, DCLRE1C, MAPK1, HUWE1, ASCC3, MTF2, UBR5, PRDM2, MAPK8, PELO, RAD23B, TDRD3, TNRC18, TAF9B, TADA1, HSPA1A, PBRM1, SKA2, TNKS, SUPT7L, BCOR, NUDC, KANSL2, TAOK1, CDC23, CCDC155, ATR, CDC2…	3139	1185	16651	1.15939	1	0.114659	9.2391
GOTERM_BP_FAT	GO:0010646~regulation of cell communication	631	17.4309	0.0047705	MEF2C, CTHRC1, ITSN2, RORA, CTNNB1, CITED2, MAP3K7, CUL3, MAP3K6, DIRAS1, MAP3K5, MAP3K4, CTGF, SH3BGR, PIK3CA, OGT, MAP2K6, SYK, ADAM9, MAP2K5, ACAA2, MAGI3, OPA1, KIF5B, BRAF, SIPA1L2, SKP2, MED13, MECOM, CTNNA1, PTPRO, BCL2L11, BRAP, CTDSPL2, THY1, SPAG9, MAPK1, PPP1CA, SCYL2, F3, JUN, ABAT, MAPK9, RYR2, ATPIF1, MAPK8, EIF2AK2, UNC13A, RALGPS1, PPP2R3A, CYP1B1, ARHGEF26, HLA-DRB1, ERBB4, ARHGE…	3139	3069	16651	1.09064	1	0.115285	9.31266
GOTERM_BP_FAT	GO:0086012~membrane depolarization during cardiac muscle cell action potential	9	0.248619	0.00477491	CACNA2D1, SLC8A1, ANK2, SCN2B, CACNA1G, CACNB2, ATP1A2, KCNJ2, CACNA1C	3139	16	16651	2.98381	1	0.115111	9.32088
GOTERM_BP_FAT	GO:0070536~protein K63-linked deubiquitination	12	0.331492	0.00492667	CYLD, ATXN3, BRCC3, OTUD1, FAM175B, VCP, BRE, BABAM1, YOD1, USP16, USP25, UIMC1	3139	26	16651	2.44826	1	0.118272	9.60312
GOTERM_BP_FAT	GO:0006325~chromatin organization	174	4.80663	0.0050077	MORF4L1, HMGN1, ZNF451, SNCA, CBX6, CTNNB1, RCBTB1, MAP3K7, ZNF304, DPY30, EPC1, EPC2, H2AFV, MYOCD, MIER1, H2AFZ, EED, H2AFY, TLK1, SAP30L, OGT, NUP133, SATB1, CHTOP, RCOR1, TADA2B, HMG20A, ARID1A, UBR2, SKP1, MECOM, PPARGC1A, SUZ12, TRIM37, KDM2B, HUWE1, MTF2, ARRB1, UBR5, SMARCA5, PRDM2, MAPK8, SMARCA1, RNF20, SMARCA2, EP400, SMARCA4, EID1, MEAF6, TDRD3, TNRC18, TAF9B, TADA1, TRRAP, SOX9, POLE…	3139	768	16651	1.20181	1	0.119818	9.75348
GOTERM_BP_FAT	GO:0009719~response to endogenous stimulus	348	9.61326	0.00507459	MEF2C, LTBP2, AIF1, SNCA, ADCY6, POSTN, RORA, AQP1, CTNNB1, CITED2, ATP2B1, MAP3K7, PGR, DDX17, CD44, CTGF, HTRA1, PIK3C3, GAB1, PIK3CA, ZNF106, RARA, OGT, RAPGEF2, CRY1, RAPGEF1, GNG5, EIF2B3, EIF2B4, SYK, ADAM9, RARG, BRAF, RAN, STRN3, SKP2, MED14, UBR2, UBR1, MED13, CTNNA1, PPARGC1A, PPARGC1B, CTDSPL2, MAPK1, CD36, UBR5, JUN, MED17, F3, RYR2, ABAT, MAPK9, PIAS2, PIAS1, GNAI1, CATSPERG, HFE, UB…	3139	1631	16651	1.13181	1	0.121036	9.87743
GOTERM_BP_FAT	GO:0006733~oxidoreduction coenzyme metabolic process	40	1.10497	0.00510929	ME1, PPARA, LDHB, HMGCR, PFKFB2, PDSS1, PDHB, PDSS2, ARNT, PKM, TPI1, TP53I3, IDH1, PRKAA1, RPIA, PRKAA2, PDHA1, DHTKD1, PDHX, INSR, GAPDH, NADK2, NOX1, PFKP, FBP1, MPC1, IGF1, MPC2, PFKM, COQ7, PPARGC1A, COQ6, PGM2, COQ4, NNT, VCP, DLD, PGK1, NCOR1, MDH2	3139	139	16651	1.52649	1	0.121528	9.94165
GOTERM_BP_FAT	GO:0044802~single-organism membrane organization	193	5.33149	0.00514541	RPL17, OXA1L, CHMP3, PPP2R5A, CHMP4A, RPL15, SNCA, GRIK5, STOML2, LZTFL1, SSR1, KIF13A, FNTA, ANK1, ANK2, TIAM1, TARDBP, RPL26L1, OGT, RAPGEF2, RPS27A, OMA1, CIB1, APOO, NUP133, RPL35A, TUB, ACAA2, OPA1, ROCK1, BRAF, KIF5B, C2CD5, TTC7B, PARP11, OPTN, NUPL2, DCTN1, BCL2L11, COLQ, RPS17, NEK9, MAPK8, ATPIF1, SRP72, ANKFY1, KALRN, ARL6IP1, PACS1, SIVA1, SNX9, ARV1, RTP4, CRIPT, CLU, PPIL2, CACNB2, …	3139	861	16651	1.18906	1	0.122048	10.0085
GOTERM_BP_FAT	GO:1902275~regulation of chromatin organization	45	1.24309	0.00521686	EID1, ZNF274, SNCA, ZNF451, CTCF, CTNNB1, ZNF304, SET, MYOCD, MIER1, RTF1, EED, CAMK2D, BRD7, H2AFY, PIWIL2, TLK1, OGT, TPR, BCOR, ASF1A, CTBP1, CHTOP, JARID2, TADA2B, SNW1, FOXP3, SIRT1, PPARGC1A, ATM, CTR9, ATRX, UBE2N, RPS6KA4, WDR61, ARRB1, MTF2, OTUB1, UBR5, KDM4B, SETD7, AICDA, MAPK8, RNF20, ATAD2B	3139	161	16651	1.48264	1	0.12335	10.1405
GOTERM_BP_FAT	GO:0043065~positive regulation of apoptotic process	137	3.78453	0.00537384	MEF2C, PNMA2, ZAK, HMGCR, SNCA, GRIK5, RBM5, RPS27L, FOXO3, CTNNB1, MAP3K5, HTRA2, CASP8AP2, TIAM1, CTGF, ROBO1, TIA1, PSENEN, DDX20, RAPGEF2, RPS27A, MAP2K6, NET1, RARG, CTNNA1, PPARGC1A, BCL2L11, ASCL1, PPP1CA, ARRB1, F3, JUN, RGCC, MAPK9, ATPIF1, MAPK8, EIF2AK2, NGF, KALRN, PNMA1, FGD2, SIVA1, CYP1B1, ERBB4, CLU, STK17B, AKAP13, TIMP3, ITGB1, WT1, PIN1, VDR, FIS1, FBXW7, DDX3X, MTCH2, DNAJA1, …	3139	590	16651	1.23174	1	0.126532	10.4299
GOTERM_BP_FAT	GO:0071230~cellular response to amino acid stimulus	21	0.58011	0.00538474	LAMTOR5, LAMTOR3, GCLC, LAMTOR4, CPEB3, COL3A1, UBR2, UBR1, ZEB1, RRAGD, COL5A2, COL4A6, RRAGC, HNRNPK, NTRK2, IPO5, COL1A2, HNRNPD, PDGFC, COL1A1, PDGFD	3139	60	16651	1.85659	1	0.126479	10.45
GOTERM_BP_FAT	GO:0006369~termination of RNA polymerase II transcription	22	0.607735	0.00541942	SRSF1, CHTOP, CSTF3, SNRPD3, SRSF11, CASC3, SARNP, EIF4A3, PAPOLA, SRSF5, UPF3B, SRSF7, SRSF6, RBM8A, CDC40, NUDT21, SNRPB, SRRM1, SLU7, CSTF1, SNRPE, SSU72	3139	64	16651	1.82344	1	0.126948	10.5138
GOTERM_BP_FAT	GO:0043068~positive regulation of programmed cell death	138	3.81215	0.00545614	MEF2C, PNMA2, ZAK, HMGCR, SNCA, GRIK5, RBM5, RPS27L, FOXO3, CTNNB1, MAP3K5, HTRA2, CASP8AP2, TIAM1, CTGF, ROBO1, TIA1, PSENEN, DDX20, RAPGEF2, RPS27A, MAP2K6, NET1, RARG, CTNNA1, MARK4, PPARGC1A, BCL2L11, ASCL1, PPP1CA, ARRB1, F3, JUN, RGCC, MAPK9, ATPIF1, MAPK8, EIF2AK2, NGF, KALRN, PNMA1, FGD2, SIVA1, CYP1B1, ERBB4, CLU, STK17B, AKAP13, TIMP3, ITGB1, WT1, PIN1, VDR, FIS1, FBXW7, DDX3X, MTCH2, D…	3139	595	16651	1.2303	1	0.127459	10.5813
GOTERM_BP_FAT	GO:0016310~phosphorylation	469	12.9558	0.00566954	MEF2C, PPP2R5A, AIF1, CTNNB1, MAP3K7, CUL3, MAP3K6, DIRAS1, MAP3K5, MAP3K4, DIRAS3, CTGF, CLK4, PIK3C3, PIK3CA, TLK1, CAB39, OGT, CUL1, MAP2K6, SYK, ADAM9, MAP2K5, IKBKAP, MAGI3, BRAF, ROCK1, TTC7B, SKP1, MECOM, MARK4, MARK1, BRAP, NME7, THY1, SPAG9, MAPK1, NME3, EIF2AK1, MAPK6, SCYL2, JUN, MAPK9, MAPK8, EIF2AK2, CHORDC1, ERBB4, ERBB3, HFE, DUSP12, SDHAF2, PFN2, HEXIM1, KBTBD7, TNKS, DVL2, MAP2K1…	3139	2246	16651	1.10767	1	0.131811	10.9727
GOTERM_BP_FAT	GO:0009891~positive regulation of biosynthetic process	376	10.3867	0.00571761	MEF2C, HMGN1, PRR16, AIF1, ADCY6, SNCA, MED25, ZNF639, NAA15, NAA16, STOML2, SYNCRIP, CCT2, RORA, MED21, RFXAP, CTNNB1, CITED2, PGR, EPC1, DDX17, FLI1, MAP3K4, CTGF, ZFP90, H2AFZ, CREB3L2, RARA, OGT, MAP2K6, RAB27A, SYK, MAP2K5, STAG1, RARG, PCBD2, PCID2, RAN, PCBD1, STRN3, MED14, MED13, MECOM, PPARGC1A, PPARGC1B, MAPK1, MTF2, JUN, MED17, RGCC, MAPK9, PIAS2, PIAS1, NEK4, ERBB4, GPBP1L1, CRTC1, TA…	3139	1777	16651	1.1224	1	0.132551	11.0607
GOTERM_BP_FAT	GO:0070646~protein modification by small protein removal	43	1.18785	0.00574144	ENY2, USP7, USP30, USPL1, USP3, FAM175B, USP9Y, USP9X, COPS3, COPS4, TRRAP, FAM63A, FAM63B, CYLD, USP53, USP38, YOD1, USP16, USP34, USP15, MYSM1, USP32, VCPIP1, USP31, STAMBP, BRCC3, USP1, FAM76B, FAM76A, UIMC1, ATXN7L3, USP28, ATXN3, OTUD1, VCP, OTUB1, ATXN7, BRE, BABAM1, USP46, UCHL3, USP25, USP24	3139	153	16651	1.49082	1	0.132763	11.1042
GOTERM_BP_FAT	GO:0008535~respiratory chain complex IV assembly	11	0.303867	0.00576063	COX14, COX11, COA3, COA6, COX20, COA1, CHCHD5, SMIM20, COX17, SCO1, COX15	3139	23	16651	2.53696	1	0.132875	11.1393
GOTERM_BP_FAT	GO:0031146~SCF-dependent proteasomal ubiquitin-dependent protein catabolic process	11	0.303867	0.00576063	FBXW7, RNF7, BTRC, FBXL5, FBXO31, FBXL7, SKP1, FBXO9, FBXW11, FBXL3, CUL1	3139	23	16651	2.53696	1	0.132875	11.1393
GOTERM_BP_FAT	GO:1902253~regulation of intrinsic apoptotic signaling pathway by p53 class mediator	11	0.303867	0.00576063	TRIAP1, HNRNPK, CD44, RRN3, TAF9B, TAF9, UBB, RRM2B, SIRT1, ZNF385A, CD74	3139	23	16651	2.53696	1	0.132875	11.1393
GOTERM_BP_FAT	GO:0006352~DNA-templated transcription, initiation	60	1.65746	0.00577233	PPARA, RSF1, THRB, ZNF451, MED25, TBP, MED23, RORA, CTNNB1, PGR, RRN3, CTGF, GTF2A2, TFB2M, RARA, YAP1, TBPL1, ATF7IP, RARG, POLR1D, CCNH, ESR1, TTF1, GTF2H3, MED14, CCNC, POLR1B, MED13, PPARGC1A, GTF2B, MED6, MED7, GTF2I, JUN, MED17, NCOA6, SMARCA5, CAND1, NPPA, MED1, POLR2L, POLR2K, TAF9B, NR3C2, NR3C1, POLR2C, POLR2B, VDR, TAF9, TCF4, TAF2, ESRRG, SNW1, POLR3GL, DACH1, MED31, NOTCH2, PSMC6, PS…	3139	229	16651	1.38984	1	0.132825	11.1607
GOTERM_BP_FAT	GO:0030518~intracellular steroid hormone receptor signaling pathway	37	1.0221	0.00582092	PTGES3, UBE3A, EGLN2, CNOT1, UBA5, NR3C1, CTNNB1, DDX17, PRMT2, UFM1, DNAJA1, CRY1, UFSP2, RAN, STRN3, SKP2, ESR1, MED14, ARID1A, MED13, SIRT1, PPARGC1A, PPARGC1B, FOXP1, UFL1, PAGR1, SFRP1, UBR5, PHB2, MED17, NCOA6, JAK2, PIAS2, PIAS1, CLOCK, SMARCA4, MED1	3139	127	16651	1.54542	1	0.133566	11.2494
GOTERM_BP_FAT	GO:0006082~organic acid metabolic process	203	5.60773	0.0059224	LDHB, SNCA, GGT1, IARS2, HIBADH, MRPL39, PDHA1, EIF2B4, SYK, ACAA2, SUCLG2, PCBD1, PPARGC1A, NNT, RARS, DLD, MAPK9, ABAT, MDH2, GATC, ARV1, ACADSB, CYP1B1, PFKFB2, FARS2, WARS2, ACAT1, CD74, HADHA, HADHB, QRSL1, TPI1, HNMT, GCSH, IDH1, FH, ODC1, PTGR1, ST6GAL1, PTGR2, MPC1, EPRS, MPC2, DLAT, PPA2, GGT7, MLYCD, PLA2G4C, NCOR1, PPARA, AUH, MTHFD1, PKM, AASDHPPT, CYP39A1, LONP2, MCCC1, MCEE, GPX4, Q…	3139	913	16651	1.17944	1	0.13543	11.4344
GOTERM_BP_FAT	GO:0042775~mitochondrial ATP synthesis coupled electron transport	28	0.773481	0.00597255	NDUFB3, UQCRC2, NDUFB4, NDUFB5, NDUFB6, SNCA, COX7A2L, UQCRFS1, NDUFAF1, COX5B, SDHAF2, DNAJC15, UQCR10, NDUFS4, NDUFS8, NDUFS2, NDUFS1, COX15, NDUFA4, NDUFA6, ND2, NDUFA7, CYCS, SDHA, UQCRH, SDHC, DLD, PMPCB	3139	89	16651	1.66885	1	0.136192	11.5257
GOTERM_BP_FAT	GO:0006487~protein N-linked glycosylation	28	0.773481	0.00597255	OSTC, TUSC3, FUT8, FUT7, FUT5, UBE2G2, ALG6, EDEM3, ALG8, PRKCSH, ST6GALNAC6, ST3GAL2, GORASP1, ST3GAL6, DAD1, RPN2, MGAT4B, MGAT4A, ST6GAL1, MAN1A2, UBE2J1, MAN1C1, MAN2A1, PGM3, VCP, MCFD2, DOLPP1, MGAT5	3139	89	16651	1.66885	1	0.136192	11.5257
GOTERM_BP_FAT	GO:0033044~regulation of chromosome organization	73	2.01657	0.00603241	XRCC5, DYNC1LI1, SNCA, ZNF451, CTCF, CCT2, ZNF207, CTNNB1, CUL3, ZNF304, CSNK2A1, MAP3K4, DKC1, MYOCD, MIER1, RTF1, SETMAR, EED, BRD7, H2AFY, PIWIL2, TLK1, OGT, TPR, RTEL1, ZW10, CHTOP, CTBP1, PCID2, TADA2B, PPARGC1A, RAD50, UBE2N, MAPK1, MTF2, ARRB1, UBR5, AICDA, MAPK8, RNF20, USP7, EID1, ZNF274, POT1, SET, CAMK2D, TNKS, HNRNPC, BCOR, ASF1A, ERCC4, BUB3, ERCC1, APC, JARID2, CDC23, SNW1, ATR, FOX…	3139	289	16651	1.33991	1	0.137155	11.6345
GOTERM_BP_FAT	GO:0097193~intrinsic apoptotic signaling pathway	71	1.96133	0.0061533	ZMAT1, E2F1, FIGNL1, WFS1, ZMAT3, HINT1, RPS27L, PDX1, ZNF346, UBQLN1, NONO, BAG5, CUL3, TRIAP1, HSPH1, CUL2, MAP3K5, CD44, HTRA2, RRN3, TPT1, CUL1, OPA1, AIFM1, CYCS, ERP29, BCL2L11, USP28, IL20RA, UBE2K, HIPK2, SIAH1, UBB, NFE2L2, BID, SIVA1, CYP1B1, CLU, TAF9B, BCL2L2, HSPA1A, RRM2B, IVNS1ABP, CD74, FIS1, MOAP1, FBXW7, HNRNPK, DDX3X, DNAJA1, BCL3, DIABLO, TAF9, SKIL, PLAGL2, EPO, MSH6, DNM1L, …	3139	280	16651	1.34508	1	0.139398	11.854
GOTERM_BP_FAT	GO:0080134~regulation of response to stress	300	8.28729	0.00621975	PVR, MEF2C, CADM1, GGT1, RORA, ERLEC1, B2M, NONO, MAP3K7, CD47, MAP3K6, MAP3K5, MAP3K4, CD44, HTRA2, CTGF, HTRA1, PIK3C3, GAB1, CFH, ERAP1, OGT, CRY1, CUL1, MAP2K6, SYK, MAGI3, OPA1, DUOXA2, BRAF, POLH, RINT1, UBE2J1, SKP1, MECOM, VASH1, BCL2L11, MAPK1, SPAG9, EIF2AK1, CD36, UBR5, F3, MAPK9, ABAT, PIAS1, EIF2AK2, CHORDC1, NEK4, HLA-DRB1, TAF9B, ENPP4, CHCHD2, HSPA1A, CD74, CDC37, HSPA1L, DNAAF2, …	3139	1396	16651	1.13995	1	0.140484	11.9743
GOTERM_BP_FAT	GO:0051262~protein tetramerization	41	1.1326	0.00631237	ME1, OXA1L, KCNC3, HLA-DRB1, HMGCR, CRTC1, AASS, CNGB1, HPRT1, KCNJ2, UXS1, PDSS1, PDSS2, MTMR2, MIP, NUDT21, CAT, NUP54, USP16, INSR, HMGCL, FH, HSD17B8, DNM1L, ACADM, PCBD2, PCBD1, ALDH5A1, SYT11, TRPA1, NLGN1, FBP1, S100A10, CBR4, CRYZ, GLS, GFPT1, CPSF6, ADSL, ATPIF1, APIP	3139	145	16651	1.49991	1	0.14211	12.1419
GOTERM_BP_FAT	GO:0006997~nucleus organization	41	1.1326	0.00631237	USPL1, NUP98, ASUN, CHMP3, AGFG1, CHMP5, CHMP4A, PITPNB, CHMP2B, TMF1, SUMO1, RRN3, TMEM33, TARDBP, NUP50, GOPC, TOR1B, PAFAH1B1, RANBP2, NUP54, TPR, TBPL1, GOLM1, PPP2R1A, NUP133, OSBPL8, NUP88, NSFL1C, LMNA, PARP11, SUN1, POLR1B, NUPL2, LPIN1, DCTN1, SRPK1, ATXN7, HIPK2, NEK9, PDCD6IP, PSME4	3139	145	16651	1.49991	1	0.14211	12.1419
GOTERM_BP_FAT	GO:0098727~maintenance of cell number	41	1.1326	0.00631237	FGFR1, POLR2L, POLR2K, PRRX1, CDC73, FOXO3, MED21, SOX9, POLR2C, POLR2B, MMP24, HOOK3, CTNNB1, ZFP36L2, METTL3, MED28, PAX8, RTF1, TPT1, PIWIL2, YAP1, LSM1, FGF2, BRAF, ZHX2, IGF1, MED14, PCM1, FZD7, SMC3, CTR9, NOTCH2, SS18, MED7, KDM2B, SFRP1, CUL4A, RIF1, MTF2, MED17, BMPR1A	3139	145	16651	1.49991	1	0.14211	12.1419
GOTERM_BP_FAT	GO:0044712~single-organism catabolic process	187	5.16575	0.00632938	GNPDA1, GNPDA2, WFS1, GPCPD1, UBQLN1, APOBEC3C, HIBADH, ERLEC1, PDE4A, NT5C2, APOA5, PDE4B, HADH, INSR, HMGCL, PLD3, ALDH6A1, ACAA2, PLD1, SPTLC1, PCBD1, FBP1, UBE2J1, RBKS, PDE4D, PDE4C, PPARGC1A, PGM2, PLCE1, NAPEPLD, COLQ, DLD, PDE5A, COL1A2, ABAT, COL1A1, NFE2L2, AMFR, ADAMTS2, ACADSB, DERL1, CYP1B1, GLUD2, ENPP2, PFKFB2, GLUD1, ENPP4, ACAT1, HADHA, ARNT, HADHB, GALM, TPI1, HNMT, IVD, GALC, G…	3139	836	16651	1.18655	1	0.142151	12.1726
GOTERM_BP_FAT	GO:0030258~lipid modification	67	1.85083	0.00637766	ACOX2, PPARA, FGF18, IMPA2, IMPAD1, SYNJ1, PIP5K1B, PTEN, AUH, PEX7, LONP2, PEX2, GAB1, APOA5, PIK3C3, PIK3CA, SYNJ2, ACAD8, HADH, FGF2, IP6K2, ACAA2, ACADM, PIK3C2A, TTC7B, PI4KA, ADIPOR1, PI4KB, PPARGC1A, FGFR2, FGFR1, ACADSB, ECH1, ERBB4, ERBB3, ECHS1, ACAT1, HADHA, ALDH3A2, HADHB, MTMR2, PLIN5, MTMR1, IVD, PIKFYVE, ETFDH, PEX13, BDH2, PRKAA1, HSD17B4, MTMR6, AGK, ETFB, ETFA, CPT1B, ECI2, EPHX…	3139	262	16651	1.35651	1	0.142842	12.2598
GOTERM_BP_FAT	GO:0000289~nuclear-transcribed mRNA poly(A) tail shortening	14	0.38674	0.0064873	ZFP36, CNOT8, CPEB3, PAIP1, CNOT1, CNOT7, EIF4B, EIF4A3, TNRC6C, BTG2, CNOT6L, CNOT11, TNRC6B, SAMD4A	3139	34	16651	2.18423	1	0.144799	12.4575
GOTERM_BP_FAT	GO:0044282~small molecule catabolic process	84	2.32044	0.00649133	ACOX2, PPARA, IMPA2, GNPDA1, GNPDA2, SYNJ1, ESD, PTEN, HIBADH, AUH, PEX7, PKM, CYP39A1, PEX2, MCEE, MCCC1, ACAD8, HADH, HMGCL, ALDH6A1, ACAA2, ACADM, PCBD1, ALDH5A1, PFKP, FBP1, RBKS, PFKM, LPIN1, MTRR, HAGH, PGM2, ALDH7A1, ADO, PPM1K, DLD, ABAT, OAT, ACADSB, SORD, ECH1, FUT8, FUT7, GLUD2, PFKFB2, GLUD1, FUT5, ADH5, AASS, ECHS1, ACAT1, HADHA, ALDH3A2, HADHB, MTMR2, PLIN5, TPI1, GALM, HNMT, NUDT9,…	3139	341	16651	1.30669	1	0.144565	12.4648
GOTERM_BP_FAT	GO:1903827~regulation of cellular protein localization	132	3.64641	0.00656054	XPO1, CHERP, PPP2R5A, XPO4, FAM20B, SAE1, CCT2, LZTFL1, IQGAP1, ERLEC1, KANK1, CTNNB1, HTRA2, MDFIC, RALB, RAB23, H2AFY, OGT, ASPH, CIB1, KIF5B, C2CD5, PKIG, UBE2J1, SYNJ2BP, NPEPPS, PCM1, PKIA, CDKL2, BCL2L11, CTDSPL2, RBPMS, CD36, HUWE1, UBR5, ATPIF1, MAPK8, EDA, AKAP1, KALRN, ERBB4, CRIPT, HFE, KEAP1, ITGB1, UHMK1, PIN1, HSPA1L, SEMA5A, HNRNPM, FIS1, FBXW7, ARIH2, HNRNPK, HNMT, NUMB, DNAJA1, C…	3139	569	16651	1.23058	1	0.145674	12.5894
GOTERM_BP_FAT	GO:0043623~cellular protein complex assembly	132	3.64641	0.00656054	OXA1L, CHMP3, AIF1, CHMP4A, SNCA, MED25, CCT2, TTN, KANK1, RAB1A, KIF13A, UQCR10, VMA21, PDGFC, OPA1, FAM21C, RAP1GDS1, TMEM126B, DCTN1, ARPC1A, CD36, PDE4DIP, SMIM20, ADD2, HLA-DRA, ADD1, HLA-DRB1, DIAPH1, CLU, CHCHD5, ATF1, PFN2, MIA3, DNAAF2, TMED10, CLASP2, FCHO2, CDC42EP3, SRP54, NIN, SPTBN4, ARFIP1, EIF4B, CDKN1B, COA6, SLAIN2, EIF4H, TMOD3, SPTBN1, HSPD1, TMOD1, NDUFAF4, NDUFAF5, COX14, CO…	3139	569	16651	1.23058	1	0.145674	12.5894
GOTERM_BP_FAT	GO:0044106~cellular amine metabolic process	34	0.939227	0.00659413	SLC44A1, SNCA, AZIN1, COMT, PSMA7, HPRT1, PSMB5, PSMF1, HNMT, PSMD1, PSMB2, PSMD2, AMD1, SARDH, PSMD7, ODC1, MAOA, MAOB, PSMB8, PSMB9, PSMA2, PSMA1, PSMC6, ALDH7A1, PSMC3, PSMD11, PSMA4, PSMC2, PSMD10, PSMA3, ABAT, PSME3, PSME4, SMS	3139	115	16651	1.5683	1	0.146046	12.6498
GOTERM_BP_FAT	GO:0045844~positive regulation of striated muscle tissue development	22	0.607735	0.00661236	MEF2C, FGFR2, FGFR1, NACA, ERBB4, ERBB3, HMGCR, IGF1, RPS6KB1, FOXP1, PIN1, CTNNB1, MYOCD, GATA6, HAMP, MAPK14, MEG3, ZFPM2, PRKAA1, SOX17, FGF2, BMPR1A	3139	65	16651	1.79539	1	0.146102	12.6825
GOTERM_BP_FAT	GO:0048636~positive regulation of muscle organ development	22	0.607735	0.00661236	MEF2C, FGFR2, FGFR1, NACA, ERBB4, ERBB3, HMGCR, IGF1, RPS6KB1, FOXP1, PIN1, CTNNB1, MYOCD, GATA6, HAMP, MAPK14, MEG3, ZFPM2, PRKAA1, SOX17, FGF2, BMPR1A	3139	65	16651	1.79539	1	0.146102	12.6825
GOTERM_BP_FAT	GO:0042762~regulation of sulfur metabolic process	10	0.276243	0.0066546	DLD, SNCA, COMT, DLAT, PDHA1, NFE2L2, PDHX, TCF7L2, PDHB, CTNNB1	3139	20	16651	2.65228	1	0.146648	12.7584
GOTERM_BP_FAT	GO:0006555~methionine metabolic process	10	0.276243	0.0066546	ADI1, MRI1, MTHFD1, MTHFD2L, MTR, APIP, SMS, EIF2B1, EIF2B4, MTRR	3139	20	16651	2.65228	1	0.146648	12.7584
GOTERM_BP_FAT	GO:0032259~methylation	82	2.26519	0.00667065	NDUFAF5, RNMT, DPH5, EZH1, SNRPD3, ARID4B, COPRS, CTCF, MOV10L1, TRMT10C, WTAP, CTNNB1, PRMT3, DPY30, FOS, ZNF304, TRMT1L, PRMT2, ASMTL, PRMT5, TRMT5, RTF1, SETMAR, EED, PIWIL2, TFB2M, PIK3CA, H2AFY, RAB6A, OGT, ATF7IP, SATB1, CHTOP, METTL5, METTL2A, METTL7A, MECOM, MTRR, PRDM8, SUZ12, BTG2, TRMT11, MTF2, ASH1L, PCMTD1, SNRPB, GNAS, PRDM2, PRDM1, RNF20, ZNF274, KMT2C, TYW3, COMT, METTL25, METTL3,…	3139	332	16651	1.31016	1	0.146658	12.7872
GOTERM_BP_FAT	GO:2001233~regulation of apoptotic signaling pathway	92	2.54144	0.0067284	E2F1, PDIA3, WFS1, FIGNL1, HIP1R, RPS6KB1, PDX1, UBQLN1, ZNF205, PTEN, CTNNB1, NONO, BAG5, HSPH1, TRIAP1, CD44, FXN, RRN3, HTRA2, TPT1, YAP1, PELI3, MAP2K5, PPP2R1A, ACAA2, OPA1, LTBR, SLC25A5, ERP29, CTNNA1, BCL2L11, EYA3, PPP1CA, IL20RA, IGBP1, MAPK9, SIAH1, PSME3, MAPK8, ATPIF1, UBB, NFE2L2, BID, SIVA1, FGFR1, YWHAZ, GCLC, CLU, TAF9B, BCL2L2, HSPA1A, RRM2B, IVNS1ABP, FEM1B, TCF7L2, TIMP3, CD74…	3139	379	16651	1.28765	1	0.147514	12.8908
GOTERM_BP_FAT	GO:0070997~neuron death	74	2.0442	0.0067886	MEF2C, HSP90AB1, PPARA, WFS1, CHMP4A, SNCA, SORL1, GRIK5, FOXO3, CTNNB1, NONO, BAG5, MAP3K5, TRIM2, BDNF, HTRA2, CASP7, PIK3CA, SLC25A27, GHR, ROCK1, MAGI1, BRAF, AIFM1, ADNP, ESR1, PPARGC1A, NLRP1, BCL2L11, FAM134B, ASCL1, KDM2B, BTG2, JUN, UBE2M, HIPK2, SIAH1, NGF, BID, TNFRSF21, GCLC, ERBB3, CLU, EGLN2, PIN1, FBXW7, SET, NPM1, DIABLO, FAM162A, GPNMB, GAPDH, RASA1, EPO, FBXO7, STAMBP, AIMP2, NF…	3139	295	16651	1.33063	1	0.148415	12.9987
GOTERM_BP_FAT	GO:0051028~mRNA transport	42	1.16022	0.00680981	ENY2, SRSF1, XPO1, NUP98, AGFG1, SRSF10, SRSF11, EIF5A, HNRNPA3, RBM8A, NUP50, CDC40, SRRM1, QKI, TNKS, RANBP2, NUP54, TPR, ZFP36, MCM3AP, NUP133, UPF2, CHTOP, NUP88, HNRNPA2B1, G3BP2, SMG1, PARP11, NXF1, CASC3, NUPL2, HNRNPA1, SARNP, UPF3A, EIF4A3, SRSF5, UPF3B, SRSF7, SRSF6, SLU7, SEC13, LRPPRC	3139	150	16651	1.48528	1	0.148524	13.0366
GOTERM_BP_FAT	GO:0086004~regulation of cardiac muscle cell contraction	12	0.331492	0.00691844	SUMO1, ANK2, PLN, PDE4B, CAMK2D, DSC2, RYR2, RNF207, PDE4D, ATP1A2, KCNJ2, CACNA1C	3139	27	16651	2.35758	1	0.150391	13.2309
GOTERM_BP_FAT	GO:0031056~regulation of histone modification	39	1.07735	0.00693167	EID1, ZNF274, SNCA, ZNF451, CTCF, CTNNB1, ZNF304, SET, MYOCD, RTF1, EED, CAMK2D, BRD7, H2AFY, PIWIL2, OGT, BCOR, CTBP1, CHTOP, JARID2, TADA2B, SNW1, FOXP3, SIRT1, PPARGC1A, ATM, CTR9, ATRX, UBE2N, RPS6KA4, WDR61, ARRB1, MTF2, OTUB1, UBR5, KDM4B, SETD7, MAPK8, RNF20	3139	137	16651	1.51006	1	0.150336	13.2545
GOTERM_BP_FAT	GO:0051100~negative regulation of binding	39	1.07735	0.00693167	E2F1, PPARA, RSF1, RAP1GAP, SORL1, HFE, MITD1, DTNBP1, GTSE1, B2M, PIN1, ZNF304, SUMO1, HNRNPK, HEY1, ZFP90, RALB, TNKS, GTPBP4, ROCK1, ADNP, EIF4A3, SPAG9, IFIT2, IFIT1, PPP1CA, DACT1, CSNK1E, ID1, JUN, PLN, GSK3B, EPB41L5, SLPI, JAK2, MAPK8, MAPRE1, ADAM15, NFIB	3139	137	16651	1.51006	1	0.150336	13.2545
GOTERM_BP_FAT	GO:0000184~nuclear-transcribed mRNA catabolic process, nonsense-mediated decay	36	0.994475	0.00696026	RPL17, RPL15, RPL27A, RPL37, UHMK1, RPL7, RPL32, RBM8A, RPS3A, EIF3E, RPL26L1, RPL5, RPL10A, RPL7A, RPS27A, RPS24, PPP2R1A, RPL35A, UPF2, SMG1, RPL23A, CASC3, RPS6, ETF1, UPF3A, EIF4A3, UPF3B, GSPT1, RPL41, RPS17, RPL22, RPL13A, PNRC2, GSPT2, RPL3L, RPL37A	3139	124	16651	1.54003	1	0.150588	13.3055
GOTERM_BP_FAT	GO:0030029~actin filament-based process	152	4.1989	0.00699843	MEF2C, PDLIM7, AIF1, FGF12, MYLIP, AQP1, TTN, KANK1, CUL3, ANK2, CTGF, PDE4B, RALA, ROCK1, SCN2B, FAM21C, BRAF, RAN, RAP1GDS1, PDXP, PDE4D, CTNNA1, PPARGC1B, NEBL, FRY, ARPC1A, TNNT3, RND3, ATP2C1, ARRB1, RGCC, RYR2, FLII, PDE4DIP, ADD2, ADD1, FGD2, PAM, SSH1, MYL2, DIAPH1, CACNB2, AKAP13, ITGB5, ASAP3, DAAM1, KCNJ2, ITGB1, CORO2B, SEMA5A, PFN2, OBSL1, CLASP2, FGD6, CDC42EP3, CFLAR, DIXDC1, CACNA…	3139	667	16651	1.20883	1	0.151029	13.3736
GOTERM_BP_FAT	GO:0090317~negative regulation of intracellular protein transport	28	0.773481	0.00703246	UBE2G2, PPM1A, KEAP1, ERLEC1, SUFU, BAG4, CYLD, MDFIC, RAB23, PKD2, CCDC22, YOD1, OGT, FBXW11, NF1, PKIG, G3BP2, FZD1, UBE2J1, PKIA, CD36, GSK3B, PSMD10, TXN, SVIP, FAF1, AKAP1, BARD1	3139	90	16651	1.65031	1	0.151386	13.4343
GOTERM_BP_FAT	GO:0055025~positive regulation of cardiac muscle tissue development	15	0.414365	0.00703573	FGFR2, MEF2C, FGFR1, ERBB4, ERBB3, IGF1, FOXP1, PIN1, MYOCD, HAMP, GATA6, MAPK14, ZFPM2, FGF2, BMPR1A	3139	38	16651	2.0939	1	0.151132	13.4401
GOTERM_BP_FAT	GO:1903312~negative regulation of mRNA metabolic process	15	0.414365	0.00703573	ZC3H14, SRSF10, TRA2B, HNRNPA2B1, SYNCRIP, SAP18, RBMX, CTR9, BAG4, HNRNPK, SRSF7, C1QBP, SRSF6, RNF20, BARD1	3139	38	16651	2.0939	1	0.151132	13.4401
GOTERM_BP_FAT	GO:0009968~negative regulation of signal transduction	244	6.74033	0.00708365	CTHRC1, SNCA, RORA, RNF213, CTNNB1, NONO, CUL3, ZGPAT, CD44, HTRA2, HTRA1, STAM, PELI3, CRY1, RAPGEF1, MAP2K5, ACAA2, OPA1, STRN3, UBR2, OPTN, SYNJ2BP, UBR1, MED13, MECOM, CTNNA1, PTPRO, BRAP, CTDSPL2, THY1, SCYL2, PIAS2, PRDM1, PPP2R3A, ERBB3, TAF9B, HSPA1A, BCL2L2, NPRL2, SDHAF2, CD74, PIN1, NPHP3, DVL2, TGFBR2, EPM2A, TAOK3, TAX1BP3, ATM, FNIP1, SFRP1, AIDA, RGS3, RGS4, RGS5, GRK6, DEPTOR, SMU…	3139	1120	16651	1.15564	1	0.151762	13.5255
GOTERM_BP_FAT	GO:0016054~organic acid catabolic process	58	1.60221	0.00708692	ACOX2, PPARA, GNPDA1, GNPDA2, HIBADH, AUH, PEX7, CYP39A1, PEX2, MCEE, MCCC1, ACAD8, HADH, HMGCL, ACAA2, ALDH6A1, ACADM, PCBD1, ALDH5A1, LPIN1, MTRR, ADO, ALDH7A1, PPM1K, DLD, ABAT, OAT, ACADSB, ECH1, SORD, GLUD2, GLUD1, ECHS1, AASS, ACAT1, HADHA, ALDH3A2, HADHB, PLIN5, HNMT, IVD, ETFDH, GCSH, BDH2, PEX13, HSD17B4, ETFB, ENOSF1, ETFA, CPT1B, ECI2, BCKDHB, PHYH, DBT, AMDHD2, GLS, HIBCH, SCP2	3139	222	16651	1.38587	1	0.151507	13.5313
GOTERM_BP_FAT	GO:0009117~nucleotide metabolic process	154	4.25414	0.00709472	LDHB, GMPR2, WFS1, HMGCR, SNCA, ADCY6, STOML2, RORA, AQP1, COX5B, PDHB, UQCR10, SLC25A23, PDE4A, NT5C2, PDE4B, PDHA1, OGT, INSR, TBPL1, MAGI3, FBP1, PDE4D, PDE4C, RNASEH2B, PPARGC1A, NME7, PGM2, NME3, NNT, DLD, PDE5A, ATP5C1, ADSL, ATPIF1, MDH2, ME1, PFKFB2, CTPS1, HSPA1A, OAS1, RRM2B, ABCA1, ATP6V1B2, OAS2, TIMP2, ACAT1, SDHAF2, CMPK1, TK2, ARNT, NPHP3, TPI1, ECE1, IDH1, NADK2, ADSSL1, MOCS2, MP…	3139	677	16651	1.20665	1	0.151343	13.5452
GOTERM_BP_FAT	GO:0051130~positive regulation of cellular component organization	262	7.23757	0.00713066	FAM20B, SNCA, MED25, STOML2, CCT2, ITSN2, CTNNB1, B2M, CUL3, CD47, BDNF, MAP3K4, HTRA2, CTGF, H2AFY, OGT, RAPGEF2, RAPGEF1, RAB21, RAB27A, ADAM9, SYK, CHTOP, OPA1, FAM21C, ROCK1, BRAF, KIF5B, TADA2B, SYNJ2BP, PPARGC1A, DCTN1, BCL2L11, MAPK1, CD36, MAPK6, HUWE1, SCYL2, MTF2, JUN, RGCC, MAPK9, MAPK8, ATPIF1, UNC13A, SIVA1, ENPP2, CRTC1, HFE, RIMS2, HSPA1L, SEMA5A, ARIH2, PFN2, HNMT, MACF1, OBSL1, T…	3139	1210	16651	1.14859	1	0.151733	13.6091
GOTERM_BP_FAT	GO:0051348~negative regulation of transferase activity	88	2.43094	0.00715256	COX11, PPP2R5A, HMGCR, NELL1, SORL1, CDC16, PRDX3, PTEN, CUL3, BAG5, ZGPAT, PRKAR2B, SPRY1, PRKAR2A, MYOCD, GBAS, PSMD1, PSMD2, SPRED2, H2AFY, RANBP2, PSMD7, ERRFI1, RPS27A, CIB1, ZFP36, PPP2R1A, CEP85, ANAPC5, SOCS2, LYN, PKIG, WNK1, SOCS5, PKIA, THY1, PSMA2, PSMA1, BGN, PSMA4, FGFR1OP, PSMA3, PSME3, UBB, CHORDC1, ANAPC16, PSMA7, NPRL2, DTNBP1, POT1, PSMB5, PSMF1, HEXIM1, PSMB2, NPM1, DNAJA1, UB…	3139	361	16651	1.29308	1	0.151846	13.6481
GOTERM_BP_FAT	GO:1901800~positive regulation of proteasomal protein catabolic process	27	0.745856	0.00723808	GCLC, CLU, RNF217, KEAP1, UBQLN1, ARIH1, SUMO2, SUMO1, ARIH2, FBXW7, RCHY1, FBXO22, CSNK1A1, NUB1, SOCS5, PSMC6, PRICKLE1, VCP, PLK2, CSNK1E, PSMC3, ZFAND2A, PSMD10, GSK3B, PSMC2, NFE2L2, PIAS1	3139	86	16651	1.66538	1	0.153201	13.8
GOTERM_BP_FAT	GO:0006353~DNA-templated transcription, termination	31	0.856354	0.00741259	SRSF1, POLR2L, POLR2K, SNRPD3, SRSF11, TBP, RBM8A, PRMT5, NUDT21, CDC40, SRRM1, CSTF3, CHTOP, CCNH, POLR1D, GTF2H3, TTF1, POLR1B, CASC3, SARNP, EIF4A3, SRSF5, PAPOLA, UPF3B, SRSF7, SRSF6, SNRPB, SLU7, CSTF1, SNRPE, SSU72	3139	103	16651	1.59652	1	0.156278	14.1092
GOTERM_BP_FAT	GO:0019827~stem cell population maintenance	40	1.10497	0.00749903	FGFR1, POLR2L, POLR2K, PRRX1, CDC73, FOXO3, MED21, SOX9, POLR2C, POLR2B, MMP24, HOOK3, CTNNB1, ZFP36L2, METTL3, MED28, PAX8, RTF1, TPT1, PIWIL2, YAP1, LSM1, FGF2, BRAF, ZHX2, MED14, PCM1, FZD7, SMC3, CTR9, NOTCH2, SS18, MED7, KDM2B, SFRP1, CUL4A, RIF1, MTF2, MED17, BMPR1A	3139	142	16651	1.49424	1	0.157628	14.262
GOTERM_BP_FAT	GO:1903828~negative regulation of cellular protein localization	40	1.10497	0.00749903	LZTS2, PPP2R5A, UBE2G2, PPM1A, RHOQ, KEAP1, LZTFL1, SUFU, ERLEC1, CYLD, HSPH1, BAG4, MDFIC, TMEM59, NUMB, GOPC, RAB23, DNAJA1, PKD2, H2AFY, CCDC22, YOD1, OGT, FBXW11, PKIG, NF1, FZD1, UBE2J1, G3BP2, TAX1BP3, PKIA, CD36, GSK3B, PSMD10, TXN, SVIP, FAF1, AKAP1, TRIP6, BARD1	3139	142	16651	1.49424	1	0.157628	14.262
GOTERM_BP_FAT	GO:0034660~ncRNA metabolic process	132	3.64641	0.00774212	RPL17, RPL15, INTS2, TBP, RPS27L, IARS2, TRMT1L, MAK16, RPL26L1, RPP30, H2AFY, TFB2M, MRPL39, RPRD1B, RPRD1A, RPS27A, IKBKAP, RPL35A, GTPBP4, RRP1, HNRNPA2B1, DIS3L, RSL1D1, PA2G4, TRMT11, RPS17, RIOK3, RARS, XRN1, SMARCA4, GATC, FARS2, MRPS11, PNPT1, UBA5, WARS2, RIOK2, QRSL1, DDX49, METTL3, RPL7, TSR3, RPL5, TAF9, RPL10A, RPL7A, RPS24, TSR2, HENMT1, THUMPD1, EPRS, THUMPD3, RPL23A, RPS6, RPF1, P…	3139	572	16651	1.22413	1	0.161984	14.6902
GOTERM_BP_FAT	GO:0050686~negative regulation of mRNA processing	13	0.359116	0.00785011	ZC3H14, SRSF10, TRA2B, HNRNPA2B1, SAP18, RBMX, CTR9, HNRNPK, SRSF7, C1QBP, SRSF6, RNF20, BARD1	3139	31	16651	2.22449	1	0.163719	14.8798
GOTERM_BP_FAT	GO:1990542~mitochondrial transmembrane transport	23	0.635359	0.00790771	CPT1B, SAMM50, ATP5B, PRKAB2, TIMM10, ATP5F1, MPC1, STOML2, TIMM50, MPC2, CHCHD4, TIMM23, COX5B, SLC25A20, MRS2, SMDT1, SLC25A23, ATP5S, TOMM40L, ATP5C1, ATP5L, PRKAA2, ATP5J	3139	70	16651	1.74293	1	0.164484	14.9808
GOTERM_BP_FAT	GO:0051297~centrosome organization	33	0.911602	0.00791041	XPO1, CHMP3, CHMP5, HAUS2, HAUS1, CETN3, CTNNB1, CHMP2B, SLC16A1, NPM1, PPP1R12A, PKD2, TUBE1, RANBP1, SSX2IP, CEP85, CCP110, CEP192, CKAP5, PCM1, TUBGCP2, ARHGEF10, DCTN1, TMEM67, TRIM37, UXT, PLK2, BNIP2, CEP68, CNTROB, PDCD6IP, CHORDC1, MDM1	3139	112	16651	1.56295	1	0.1642	14.9855
GOTERM_BP_FAT	GO:2000480~negative regulation of cAMP-dependent protein kinase activity	6	0.165746	0.00798253	PRKAR2B, PRKAR2A, PKIG, PRKAR1A, PKIA, SIRT1	3139	8	16651	3.97842	1	0.165234	15.1118
GOTERM_BP_FAT	GO:0018205~peptidyl-lysine modification	97	2.67956	0.00799321	MORF4L1, ZNF451, SNCA, EIF5A, SAE1, CTNNB1, MAP3K7, ZNF304, DPY30, EPC1, EPC2, MYOCD, EED, H2AFY, OGT, STAG1, NUP133, TADA2B, NUPL2, MECOM, PPARGC1A, ARRB1, MTF2, PRDM2, PIAS2, PIAS1, EP400, MEAF6, EID1, IFIH1, TAF9B, TADA1, TRRAP, ARNT, POLE4, HNRNPK, POLE3, NUP50, SUPT7L, TAF9, HNRNPC, NUP54, BCOR, KANSL2, TP53BP1, SNW1, FOXP3, TET2, CTR9, WDR61, NSMCE4A, SAP130, MSL1, METTL10, RWDD3, KAT6A, US…	3139	405	16651	1.27047	1	0.165101	15.1304
GOTERM_BP_FAT	GO:0031328~positive regulation of cellular biosynthetic process	368	10.1657	0.00800567	MEF2C, HMGN1, PRR16, AIF1, ADCY6, SNCA, MED25, ZNF639, NAA15, NAA16, STOML2, SYNCRIP, CCT2, RORA, MED21, RFXAP, CTNNB1, CITED2, PGR, EPC1, DDX17, FLI1, MAP3K4, ZFP90, H2AFZ, CREB3L2, RARA, OGT, SYK, MAP2K5, STAG1, RARG, PCBD2, PCID2, RAN, PCBD1, STRN3, MED14, MED13, MECOM, PPARGC1A, PPARGC1B, MAPK1, MTF2, JUN, MED17, RGCC, MAPK9, PIAS2, PIAS1, NEK4, ERBB4, GPBP1L1, CRTC1, TAF9B, CHCHD2, UHMK1, PI…	3139	1745	16651	1.11867	1	0.165003	15.1522
GOTERM_BP_FAT	GO:0009250~glucan biosynthetic process	19	0.524862	0.00805281	PTGES3, ACADM, EPM2A, PASK, IGF1, GYG1, PPP1CB, EPM2AIP1, PGM2, PPP1CA, PPP1R3C, SORBS1, GSK3B, GFPT1, PPP1R3F, GYS1, UBB, INSR, RPS27A	3139	54	16651	1.86642	1	0.165558	15.2346
GOTERM_BP_FAT	GO:0002753~cytoplasmic pattern recognition receptor signaling pathway	19	0.524862	0.00805281	IFIH1, ZC3HAV1, HSPA1A, TAB3, MAP3K7, DDX58, LSM14A, UBE2N, ANKRD17, CYLD, C1QBP, DDX60, UBB, PUM2, IKBKB, TRAF6, MAP2K6, RPS27A, CHUK	3139	54	16651	1.86642	1	0.165558	15.2346
GOTERM_BP_FAT	GO:0019637~organophosphate metabolic process	243	6.71271	0.00811278	LDHB, ADCY6, SNCA, STOML2, RORA, GPCPD1, AQP1, TPK1, PIK3C3, NT5C2, GAB1, PIK3CA, PDHA1, OGT, TBPL1, MAGI3, TTC7B, LPCAT2, PPARGC1A, NME7, PGM2, PGM3, NME3, NAPEPLD, NNT, PITPNM3, DLD, ATP5C1, ADSL, ATPIF1, MDH2, ERBB4, ERBB3, ENPP2, PFKFB2, HSPA1A, OAS1, OAS2, ACAT1, SDHAF2, TK2, HADHA, HADHB, PLAA, NPHP3, SERINC5, TPI1, SERINC1, IDH1, GPD2, MOCS2, MPC1, MPC2, ATM, PRPSAP2, PLA2G4C, IDI1, NCOR1,…	3139	1118	16651	1.15296	1	0.166351	15.3393
GOTERM_BP_FAT	GO:0070816~phosphorylation of RNA polymerase II C-terminal domain	8	0.220994	0.00829407	CCNT2, CCNK, CCNH, CDK12, CCNL1, GTF2H3, CCNC, CDK13	3139	14	16651	3.03117	1	0.169407	15.6551
GOTERM_BP_FAT	GO:1902165~regulation of intrinsic apoptotic signaling pathway in response to DNA damage by p53 class mediator	8	0.220994	0.00829407	TRIAP1, HNRNPK, CD44, TAF9B, TAF9, SIRT1, ZNF385A, CD74	3139	14	16651	3.03117	1	0.169407	15.6551
GOTERM_BP_FAT	GO:0019083~viral transcription	49	1.35359	0.00841852	CCNT2, RPL17, RSF1, RPL15, ZNF639, MDFIC, RPS3A, TARDBP, RPL26L1, RANBP2, TPR, RPS27A, ZFP36, RPL35A, NUP133, NUP88, NUPL2, GTF2B, RPL41, RPS17, JUN, RPL3L, SMARCA4, NUP98, POLR2L, POLR2K, RPL27A, TRIM13, RPL37, POLR2C, POLR2B, RPL7, RPL32, NELFCD, NUP50, CHD1, RPL5, RPL10A, RPL7A, NUP54, RPS24, NUCKS1, TRIM27, SNW1, RPL23A, RPS6, RPL22, RPL13A, RPL37A	3139	183	16651	1.42035	1	0.171384	15.8712
GOTERM_BP_FAT	GO:0060211~regulation of nuclear-transcribed mRNA poly(A) tail shortening	7	0.19337	0.00862427	ZFP36, TNRC6C, BTG2, CPEB3, CNOT1, CNOT7, TNRC6B	3139	11	16651	3.37563	1	0.17485	16.2273
GOTERM_BP_FAT	GO:0060213~positive regulation of nuclear-transcribed mRNA poly(A) tail shortening	7	0.19337	0.00862427	ZFP36, TNRC6C, BTG2, CPEB3, CNOT1, CNOT7, TNRC6B	3139	11	16651	3.37563	1	0.17485	16.2273
GOTERM_BP_FAT	GO:0042135~neurotransmitter catabolic process	7	0.19337	0.00862427	HNMT, COLQ, ALDH5A1, MAOA, MAOB, ABAT, COMT	3139	11	16651	3.37563	1	0.17485	16.2273
GOTERM_BP_FAT	GO:2001242~regulation of intrinsic apoptotic signaling pathway	42	1.16022	0.00864916	BID, FIGNL1, WFS1, CLU, TAF9B, BCL2L2, HSPA1A, PDX1, RRM2B, UBQLN1, IVNS1ABP, CD74, BAG5, NONO, CYLD, FIS1, TRIAP1, HSPH1, FBXW7, HNRNPK, CD44, RRN3, HTRA2, DDX3X, TPT1, DNAJA1, TAF9, SKIL, PLAGL2, EPO, DNM1L, OPA1, PTPN2, ERP29, NOX1, SIRT1, BCL2L11, IL20RA, SIAH1, NFE2L2, UBB, ZNF385A	3139	152	16651	1.46573	1	0.174962	16.2703
GOTERM_BP_FAT	GO:0006289~nucleotide-excision repair	34	0.939227	0.00869719	MMS19, USP7, HMGN1, RAD23B, POLR2L, POLR2K, COPS3, COPS4, HUS1, POLR2C, POLR2B, RPA1, PRPF19, SUMO2, ERCC8, SUMO1, TCEA1, ERCC4, SLC30A9, ERCC1, RPS27A, CCNH, ZNF830, GTF2H3, UBE2I, SIRT1, UBE2N, PPIE, ATXN3, CUL4A, POLD2, CUL4B, UBB, RNF111	3139	117	16651	1.54149	1	0.175498	16.3532
GOTERM_BP_FAT	GO:0032091~negative regulation of protein binding	26	0.718232	0.00877417	PPARA, SORL1, HFE, MITD1, DTNBP1, GTSE1, PIN1, B2M, HNRNPK, RALB, GTPBP4, ROCK1, ADNP, SPAG9, IFIT2, PPP1CA, IFIT1, DACT1, CSNK1E, ID1, GSK3B, EPB41L5, SLPI, MAPK8, MAPRE1, ADAM15	3139	83	16651	1.66167	1	0.176563	16.4859
GOTERM_BP_FAT	GO:0010948~negative regulation of cell cycle process	61	1.68508	0.00881467	E2F1, DYNC1LI1, CNOT8, CTDSPL, SUSD2, RPS27L, CNOT1, CNOT7, PTEN, GTSE1, ZNF207, TRIAP1, CSNK2A1, PRMT2, SETMAR, BRD7, H2AFY, BRD4, TPR, RPS27A, ZW10, CCNK, PCID2, GPR132, CDK4, TMEM67, TRIM37, CCND1, DACT1, BTG2, RGCC, CNOT11, UBB, MDM1, SMARCA4, HUS1, CDC73, PRPF19, PLAGL1, ZFP36L2, FBXW7, CNOT6L, NPM1, PKD2, TNKS, GPNMB, BUB3, TFDP1, FBXO7, APC, ZNF830, TAOK3, ATM, SMC3, NAE1, ATRX, CDKN1B, PL…	3139	238	16651	1.35957	1	0.176955	16.5556
GOTERM_BP_FAT	GO:0051099~positive regulation of binding	39	1.07735	0.00890361	PACS1, MEF2C, HSP90AB1, CTHRC1, DERL1, HIP1R, MED25, HFE, FKBP1A, PDX1, TCF7L2, B2M, PLCL1, MYOCD, TIAM1, RALB, RARA, TRAF6, RAPGEF2, CTBP2, RAN, ARHGEF7, S100A10, IGF1, CAPRIN2, DACT1, PLK2, ARRB1, GSK3B, HIPK2, TXN, EPB41L5, JAK2, MAPRE1, AMFR, MAPRE3, CLN5, ADD2, ADD1	3139	139	16651	1.48833	1	0.178227	16.7085
GOTERM_BP_FAT	GO:0010970~establishment of localization by movement along microtubule	30	0.828729	0.00892484	SPG7, KLC3, DTNBP1, RAB1A, ARHGAP21, BLOC1S6, KIF13A, AP3M2, IFT46, AP3M1, KIFAP3, PAFAH1B1, SSX2IP, IFT43, RAB6A, FYCO1, RAB21, OPA1, KIF5B, SNAPIN, PCM1, BICD1, DCTN1, ARL3, UXT, ICK, KIF1B, IFT57, UBB, LRPPRC	3139	100	16651	1.59137	1	0.178263	16.745
GOTERM_BP_FAT	GO:0033674~positive regulation of kinase activity	118	3.25967	0.00896865	MEF2C, FGF18, ZAK, EFNA1, FAM20A, NELL1, SNCA, ADCY6, DSTYK, IQGAP1, MAP3K7, MAP3K6, ZFP91, PRKAR2B, MAP3K5, DIRAS1, PRKAR2A, DAB1, MAP3K4, CD44, TIAM1, MDFIC, GAB1, RALB, PIK3CA, PDGFC, PRKACB, PDGFD, CAB39, RAPGEF2, RAPGEF1, INSR, RPS27A, MAP2K6, CIB1, SYK, ADAM9, MAP2K5, BRAF, ERP29, WNK1, MAP4K3, SPAG9, MAPK1, PLCE1, ARRB1, RGCC, PDE5A, EIF2AK2, NGF, FGD2, SNX9, FGFR1, CACUL1, ERBB4, ERBB3, P…	3139	507	16651	1.23459	1	0.178709	16.8202
GOTERM_BP_FAT	GO:0000077~DNA damage checkpoint	41	1.1326	0.00909481	E2F1, CNOT8, ZAK, CDC14B, FAM175A, HUS1, RPS27L, CNOT1, CNOT7, GTSE1, PRPF19, PLAGL1, TRIAP1, CNOT6L, NPM1, BRD4, RPS27A, TFDP1, BRCC3, TAOK1, TP53BP1, ZNF830, RINT1, TAOK3, ATR, UIMC1, ATM, USP28, CCND1, CDKN1B, BTG2, PLK2, MAPK14, RGCC, BRE, BABAM1, CNOT11, FBXO31, UBB, ZNF385A, CLOCK	3139	148	16651	1.46951	1	0.180638	17.0364
GOTERM_BP_FAT	GO:0051259~protein oligomerization	114	3.14917	0.00909718	OXA1L, KCNC3, CHMP3, HMGCR, CHMP4A, STOML2, CNGB1, PRKCSH, UXS1, RNF213, CTNNB1, ATXN10, OGT, CAB39, INSR, HMGCL, PCBD2, BRAF, PCBD1, TRPA1, FBP1, CTNNA1, BCL2L11, ST13, SPAG9, CLPP, COL1A2, ADSL, ATPIF1, AMFR, COL1A1, ME1, SNX9, PAM, DERL1, HLA-DRB1, CRTC1, CLU, PNPT1, OAS1, KCNA6, KEAP1, KCNJ2, PDSS1, ACAT1, PDSS2, FIS1, NPM1, TMED10, NUP54, SKIL, FH, DVL2, KCNB2, SYT11, S100A10, KCTD3, MALT1, …	3139	488	16651	1.23918	1	0.180329	17.0404
GOTERM_BP_FAT	GO:0042992~negative regulation of transcription factor import into nucleus	15	0.414365	0.00910797	NF1, PPM1A, G3BP2, KEAP1, SUFU, CYLD, CD36, PSMD10, GSK3B, PKD2, RAB23, CCDC22, FAF1, AKAP1, FBXW11	3139	39	16651	2.04021	1	0.180173	17.0589
GOTERM_BP_FAT	GO:0007179~transforming growth factor beta receptor signaling pathway	43	1.18785	0.00922894	FMOD, LTBP2, FUT8, USP9Y, USP9X, ZNF451, COL3A1, CD109, PPM1A, ITGB5, FKBP1A, ITGB1, CDH5, PIN1, CITED2, MAP3K7, FOS, FNTA, MYOCD, HTRA1, ZFYVE9, ZYX, SKIL, USP15, RPS27A, MTMR4, ADAM9, SMAD9, TGFBR2, FBN1, SMAD5, SNW1, SIRT1, LDLRAD4, ID1, JUN, HIPK2, UBE2M, COL1A2, SMURF2, UBB, BMPR1A, RNF111	3139	157	16651	1.45284	1	0.181991	17.2656
GOTERM_BP_FAT	GO:0055007~cardiac muscle cell differentiation	29	0.801105	0.00927153	MEF2C, MYL2, AKAP13, SOX6, TTN, CXADR, ITGB1, WT1, PIN1, MYOCD, GATA6, HAMP, SORBS2, CAMK2D, OBSL1, RARA, SLC8A1, ACADM, LMNA, IGF1, ARID1A, FOXP1, NEBL, BVES, FHOD3, KDM6B, NPPA, MYH10, SGCB	3139	96	16651	1.60242	1	0.1824	17.3383
GOTERM_BP_FAT	GO:0051648~vesicle localization	65	1.79558	0.00928798	SEC24B, FGF14, MYO7A, SNCA, SYNJ1, GRIK5, CANX, PTEN, RAB1A, CTNNB1, KIF13A, CUL3, TRAPPC6B, KIFAP3, MKKS, SERPINA1, SAR1B, RAB27A, CTSZ, STX3, KIF5B, BRAF, STX2, NRXN1, ARL6, DCTN1, MYRIP, ANKRD28, TRAPPC4, UNC13A, TRAPPC3, TRAPPC10, TRAPPC2, PPP6C, AP1M2, BET1, PPP6R3, NAPB, RIMS2, DTNBP1, BLOC1S6, PFN2, AP3M2, GORASP1, AP3M1, SEC16A, TMED10, PAFAH1B1, CLASP2, FYCO1, SEC23IP, SYT11, NLGN1, NLGN…	3139	257	16651	1.34162	1	0.182342	17.3664
GOTERM_BP_FAT	GO:0046487~glyoxylate metabolic process	12	0.331492	0.0094868	DBT, DLD, BCKDHB, GCSH, IDH1, DLAT, GRHPR, PDHA1, DHTKD1, PDHX, LIPT1, PDHB	3139	28	16651	2.27338	1	0.185519	17.7047
GOTERM_BP_FAT	GO:0015931~nucleobase-containing compound transport	56	1.54696	0.00957907	SRSF1, ENY2, XPO1, NUP62CL, EIF5A, SLC35A1, SLC35D1, RBM8A, SLC25A23, SRRM1, QKI, RANBP1, RANBP2, TPR, ZFP36, KHDRBS1, MCM3AP, NUP133, CHTOP, NUP88, RAN, SLC25A6, HNRNPA2B1, G3BP2, PARP11, NUPL2, SARNP, EIF4A3, SLC25A36, SLU7, LRPPRC, NUP98, AGFG1, SRSF10, PNPT1, SRSF11, HNRNPA3, NUP50, CDC40, MRPL18, TNKS, NUP54, XPOT, UPF2, CKAP5, SMG1, NXF1, CASC3, HNRNPA1, UPF3A, PHAX, SRSF5, UPF3B, SRSF7, SR…	3139	216	16651	1.37526	1	0.186793	17.8613
GOTERM_BP_FAT	GO:0036503~ERAD pathway	28	0.773481	0.00961929	DERL1, KIAA0368, WFS1, UBE2G2, TRIM13, EDEM3, UBQLN1, ERLEC1, RNF103, YOD1, JKAMP, UFD1L, UBE4B, UBE2J1, CCDC47, TMEM67, ATXN3, PSMC6, DNAJB9, VCP, RNF5, PSMC3, PSMC2, SVIP, AMFR, NFE2L2, USP25, SEL1L	3139	92	16651	1.61443	1	0.187144	17.9294
GOTERM_BP_FAT	GO:0075733~intracellular transport of virus	22	0.607735	0.00964205	XPO1, NUP133, NUP98, DERL1, RAN, NUP88, TSG101, VPS37A, DYNLT1, NUPL2, IFIT1, TAP2, NUP50, KPNA5, NUP54, UBB, KPNA4, RANBP2, TPR, KPNA3, RPS27A, KPNA1	3139	67	16651	1.74179	1	0.187188	17.968
GOTERM_BP_FAT	GO:0051336~regulation of hydrolase activity	291	8.03867	0.00964656	MEF2C, OXA1L, PPP2R5A, SNCA, ITSN2, AQP1, RUNDC1, MAP3K5, CD44, HTRA2, CTGF, S1PR4, VMA21, RAPGEF5, RAPGEF2, RAPGEF1, EIF2B3, EIF2B4, MAP2K5, RECK, CHTOP, ROCK1, PCID2, KIAA0141, WNK1, RAP1GDS1, SIPA1L2, BCL2L11, PPARGC1B, THY1, JUN, F3, TRAPPC4, RYR2, MAPK8, PPP2R5E, ATPIF1, EIF2AK2, RALGPS1, PPP2R3A, ARHGEF26, ERBB4, ERBB3, ARHGEF25, OAS3, ASAP2, AKAP13, OAS1, HSPA1A, ASAP3, ARFGEF2, NPRL2, MYO…	3139	1361	16651	1.13418	1	0.186911	17.9756
GOTERM_BP_FAT	GO:0032844~regulation of homeostatic process	109	3.01105	0.00967737	XRCC5, CHERP, HMGCR, SNCA, PASK, CCT2, FGF12, FOXO3, RORA, PDX1, B2M, CTNNB1, MAP3K4, ANK2, TIAM1, SLC25A23, STK39, ASPH, SYK, SCN2B, KIF5B, TRPA1, WNK1, PDE4D, PPARGC1A, PPARGC1B, THY1, MAPK1, CD36, ARRB1, VSNL1, ABAT, RYR2, SMARCA4, GCLC, HLA-DRB1, DIAPH1, CD74, ARNT, GPR27, SLC30A1, SLC30A5, TNKS, HNRNPC, SLC30A6, SLC30A7, PTPN6, TRPC1, MAFB, KLF13, MPC2, ATR, HNRNPA1, ATM, SREBF2, CCT4, P2RX2…	3139	465	16651	1.24343	1	0.187096	18.0278
GOTERM_BP_FAT	GO:0071426~ribonucleoprotein complex export from nucleus	34	0.939227	0.00994017	ENY2, SRSF1, XPO1, NUP98, AGFG1, SRSF10, SRSF11, NUP62CL, EIF5A, RBM8A, NUP50, CDC40, SRRM1, NUP54, RANBP2, TPR, XPOT, NUP133, UPF2, CHTOP, RAN, NUP88, HNRNPA2B1, SMG1, CASC3, NXF1, NUPL2, SARNP, EIF4A3, SRSF5, UPF3B, SRSF7, SRSF6, SLU7	3139	118	16651	1.52843	1	0.191317	18.4713
GOTERM_BP_FAT	GO:0033108~mitochondrial respiratory chain complex assembly	27	0.745856	0.00996547	NDUFB3, NDUFAF4, NDUFB4, COX14, NDUFAF5, NDUFB5, OXA1L, NDUFB6, SAMM50, COA3, COA1, CHCHD5, NDUFAF1, UQCR10, NDUFS4, NDUFS8, NDUFS2, COX17, NDUFS1, SCO1, AIFM1, NDUFA6, ND2, COX20, NDUFA7, TMEM126B, SMIM20	3139	88	16651	1.62753	1	0.191395	18.5139
GOTERM_BP_FAT	GO:0090002~establishment of protein localization to plasma membrane	39	1.07735	0.0100518	PACS1, PPP2R5A, CACNB2, RHOQ, RDX, AMN, ITGB1, KIF13A, BLZF1, GOLGA7, ANK1, ANK2, MACF1, SORBS1, TMEM59, GOPC, VPS35, CLASP2, GOLGA4, ACSL3, EHD3, DLG1, CIB1, KIF5B, ROCK1, KCNB2, TTC7B, SPTBN4, MPP5, TSPAN14, S100A10, NRXN1, OPTN, MYL12A, BBS1, SPTBN1, RANGRF, PTCH1, IKBKB	3139	140	16651	1.4777	1	0.192528	18.659
GOTERM_BP_FAT	GO:0010033~response to organic substance	599	16.547	0.0101456	XRCC5, MEF2C, LTBP2, AIF1, SYNCRIP, RORA, SSR1, CTNNB1, B2M, CITED2, MAP3K7, PGR, MAP3K5, CTGF, PIK3C3, PIK3CA, ZNF106, OGT, JAGN1, GNG5, MAP2K6, SYK, ADAM9, MAP2K5, BRAF, KIF5B, SKP2, UBE2J1, MED14, MED13, CTNNA1, BCL2L11, HLA-DQA1, CTDSPL2, MAPK1, MED17, JUN, F3, ABAT, MAPK9, RYR2, HLA-DPA1, MAPK8, EIF2AK2, HLA-DRA, CYP1B1, HLA-DRB1, GNAI1, HFE, HSPA1A, UBA5, HADHA, ATP6V0B, HSPA1L, TCF4, MAP2K…	3139	2932	16651	1.08371	1	0.193782	18.8164
GOTERM_BP_FAT	GO:0007010~cytoskeleton organization	249	6.87845	0.0101667	MEF2C, DYNC1LI2, CHMP3, PDLIM7, CHMP5, AIF1, VPS54, SNCA, MYLIP, AQP1, HOOK3, CTNNB1, CUL3, CTGF, CCSAP, ROCK1, BRAF, FAM21C, RAN, RAP1GDS1, PCM1, CTNNA1, MARK4, DCTN1, MARK1, PPARGC1B, FRY, THY1, RND3, UXT, CEP350, ATP2C1, RGCC, CNTROB, FLII, PDE4DIP, CHORDC1, ADD3, ADD2, ADD1, CRIPT, AKAP13, ASAP3, DAAM1, SEMA5A, PFN2, MACF1, DNAAF2, OBSL1, CCSER2, SKA2, TNKS, CDC42EP3, PCNT, S100A10, CCDC155, …	3139	1153	16651	1.14556	1	0.193783	18.8518
GOTERM_BP_FAT	GO:0019080~viral gene expression	51	1.40884	0.0103159	CCNT2, RPL17, RSF1, RPL15, ZNF639, MDFIC, RPS3A, TARDBP, PCBP2, RPL26L1, RANBP2, TPR, RPS27A, ZFP36, RPL35A, NUP133, NUP88, NUPL2, GTF2B, RPL41, RPS17, JUN, RPL3L, SMARCA4, NUP98, POLR2L, POLR2K, RPL27A, TRIM13, RPL37, POLR2C, POLR2B, EIF3B, RPL7, RPL32, NELFCD, NUP50, CHD1, RPL5, RPL7A, RPL10A, NUP54, RPS24, NUCKS1, TRIM27, RPL23A, SNW1, RPS6, RPL22, RPL13A, RPL37A	3139	194	16651	1.3945	1	0.195976	19.1015
GOTERM_BP_FAT	GO:0031570~DNA integrity checkpoint	43	1.18785	0.0103334	E2F1, CNOT8, ZAK, CDC14B, FAM175A, HUS1, RPS27L, CNOT1, CNOT7, GTSE1, PRPF19, PLAGL1, TRIAP1, CNOT6L, SETMAR, NPM1, BRD4, RPS27A, TFDP1, BRCC3, TAOK1, TP53BP1, ZNF830, RINT1, TAOK3, ATR, UIMC1, ATM, NAE1, USP28, CCND1, CDKN1B, BTG2, PLK2, MAPK14, RGCC, BRE, BABAM1, CNOT11, FBXO31, UBB, ZNF385A, CLOCK	3139	158	16651	1.44364	1	0.195911	19.1307
GOTERM_BP_FAT	GO:0070911~global genome nucleotide-excision repair	13	0.359116	0.0104456	UBE2N, RAD23B, SUMO2, SUMO1, CUL4A, GTF2H3, UBE2I, CUL4B, UBB, ERCC4, RPS27A, ERCC1, RNF111	3139	32	16651	2.15498	1	0.197455	19.3178
GOTERM_BP_FAT	GO:1903115~regulation of actin filament-based movement	13	0.359116	0.0104456	SUMO1, ANK2, PLN, PDE4B, MYBPC3, CAMK2D, DSC2, RYR2, RNF207, PDE4D, ATP1A2, KCNJ2, CACNA1C	3139	32	16651	2.15498	1	0.197455	19.3178
GOTERM_BP_FAT	GO:0044033~multi-organism metabolic process	56	1.54696	0.0105326	CCNT2, RPL17, RSF1, RPL15, ZNF639, RPS3A, MDFIC, PCBP1, TARDBP, PCBP2, RPL26L1, RANBP2, TPR, MAP2K6, RPS27A, ZFP36, RPL35A, NUP133, NUP88, PI4KA, NUPL2, GTF2B, RPL41, RPS17, JUN, RPL3L, SMARCA4, NUP98, POLR2L, POLR2K, RPL27A, TRIM13, RPL37, EEA1, POLR2C, POLR2B, EIF3B, RPL32, RPL7, NUP50, NELFCD, CHD1, RPL5, RPL7A, RPL10A, NUP54, RPS24, MAP2K1, NUCKS1, TRIM27, RPL23A, SNW1, RPS6, RPL22, RPL13A, R…	3139	217	16651	1.36892	1	0.198565	19.4627
GOTERM_BP_FAT	GO:0016579~protein deubiquitination	38	1.04972	0.0105647	ENY2, USP7, USP30, USP3, FAM175B, USP9Y, USP9X, TRRAP, FAM63A, FAM63B, CYLD, USP53, USP38, YOD1, USP16, USP34, USP15, USP32, MYSM1, VCPIP1, USP31, STAMBP, BRCC3, USP1, UIMC1, ATXN7L3, USP28, ATXN3, OTUD1, VCP, OTUB1, ATXN7, BRE, BABAM1, USP46, UCHL3, USP25, USP24	3139	136	16651	1.48216	1	0.198742	19.5162
GOTERM_BP_FAT	GO:0060333~interferon-gamma-mediated signaling pathway	25	0.690608	0.0106394	NMI, HLA-DRB1, PTPN2, OAS3, HLA-C, OAS1, HLA-B, OAS2, HLA-E, STAT1, TRIM22, HLA-DQA1, HLA-G, B2M, NCAM1, IRF9, CD44, IRF5, FCGR1B, CAMK2D, HLA-DPA1, JAK2, IFNGR1, HLA-DRA, MED1	3139	80	16651	1.65767	1	0.199634	19.6402
GOTERM_BP_FAT	GO:0031023~microtubule organizing center organization	35	0.966851	0.0108002	XPO1, CHMP3, CHMP5, HAUS2, HAUS1, CETN3, CTNNB1, CHMP2B, SLC16A1, NPM1, PPP1R12A, PKD2, TUBE1, RANBP1, PAFAH1B1, SSX2IP, CLASP2, CEP85, CCP110, CKAP5, CEP192, PCM1, TUBGCP2, ARHGEF10, DCTN1, TMEM67, TRIM37, UXT, PLK2, BNIP2, CEP68, CNTROB, PDCD6IP, CHORDC1, MDM1	3139	123	16651	1.50943	1	0.201968	19.9068
GOTERM_BP_FAT	GO:0006753~nucleoside phosphate metabolic process	154	4.25414	0.0108707	LDHB, GMPR2, WFS1, HMGCR, SNCA, ADCY6, STOML2, RORA, AQP1, COX5B, PDHB, UQCR10, SLC25A23, PDE4A, NT5C2, PDE4B, PDHA1, OGT, INSR, TBPL1, MAGI3, FBP1, PDE4D, PDE4C, RNASEH2B, PPARGC1A, NME7, PGM2, NME3, NNT, DLD, PDE5A, ATP5C1, ADSL, ATPIF1, MDH2, ME1, PFKFB2, CTPS1, HSPA1A, OAS1, RRM2B, ABCA1, ATP6V1B2, OAS2, TIMP2, ACAT1, SDHAF2, CMPK1, TK2, ARNT, NPHP3, TPI1, ECE1, IDH1, NADK2, ADSSL1, MOCS2, MP…	3139	685	16651	1.19256	1	0.202779	20.0235
GOTERM_BP_FAT	GO:0051650~establishment of vesicle localization	62	1.71271	0.0109308	SEC24B, FGF14, MYO7A, SNCA, SYNJ1, GRIK5, CANX, RAB1A, CTNNB1, KIF13A, CUL3, TRAPPC6B, KIFAP3, MKKS, SERPINA1, SAR1B, RAB27A, CTSZ, STX3, KIF5B, BRAF, STX2, ARL6, DCTN1, MYRIP, ANKRD28, TRAPPC4, TRAPPC3, TRAPPC10, UNC13A, TRAPPC2, PPP6C, AP1M2, BET1, PPP6R3, NAPB, RIMS2, DTNBP1, BLOC1S6, PFN2, AP3M2, AP3M1, GORASP1, SEC16A, TMED10, PAFAH1B1, CLASP2, FYCO1, SEC23IP, SYT11, NLGN1, SNAPIN, WIPI1, LI…	3139	245	16651	1.34238	1	0.203411	20.1227
GOTERM_BP_FAT	GO:0045737~positive regulation of cyclin-dependent protein serine/threonine kinase activity	14	0.38674	0.0111469	CCNT2, CKS1B, CCNK, CCNH, NELL1, CCNL1, CCNC, CCND1, CDKN1B, CCND2, PSMD10, RGCC, PKD2, MAPRE3	3139	36	16651	2.06288	1	0.20663	20.4788
GOTERM_BP_FAT	GO:0070849~response to epidermal growth factor	14	0.38674	0.0111469	ZFP36, EEF1A1, SOX9, PTPN12, IQGAP1, BAG4, ZFP36L2, MAPK1, ASCL1, ID1, COL1A1, TPR, ERRFI1, MED1	3139	36	16651	2.06288	1	0.20663	20.4788
GOTERM_BP_FAT	GO:0006090~pyruvate metabolic process	28	0.773481	0.0111774	LDHB, PPARA, PFKFB2, PDHB, ARNT, PKM, TPI1, SLC16A1, GLO1, PRKAA1, PRKAA2, PDHA1, DHTKD1, PDHX, INSR, GAPDH, FBP1, PFKP, MPC1, IGF1, MPC2, DLAT, PFKM, PPARGC1A, HAGH, DLD, PGK1, NCOR1	3139	93	16651	1.59707	1	0.206759	20.5288
GOTERM_BP_FAT	GO:0032880~regulation of protein localization	214	5.9116	0.011179	CADM1, PPP2R5A, FAM20B, POSTN, CCT2, ERLEC1, CTNNB1, HTRA2, PIK3C3, RAB23, H2AFY, OGT, ADAM9, SYK, KIF5B, UBE2J1, SYNJ2BP, PCM1, BCL2L11, CTDSPL2, CD36, HUWE1, UBR5, RGCC, ABAT, MAPK8, ATPIF1, ERBB4, HLA-DRB1, CRIPT, PFKFB2, HFE, UHMK1, PIN1, HSPA1L, SEMA5A, ARIH2, HNMT, NUP54, PLAGL2, PCNT, NDFIP1, MPC2, ARFIP1, TAX1BP3, UBE2L3, CCT4, SFRP1, CD58, MARCKS, ENY2, CREBRF, LZTS2, TSG101, UBE2G2, GTS…	3139	982	16651	1.15598	1	0.206413	20.5315
GOTERM_BP_FAT	GO:0032436~positive regulation of proteasomal ubiquitin-dependent protein catabolic process	23	0.635359	0.0112573	CSNK1A1, GCLC, NUB1, CLU, RNF217, KEAP1, SOCS5, UBQLN1, ARIH1, SUMO2, SUMO1, ARIH2, VCP, PLK2, PRICKLE1, CSNK1E, ZFAND2A, PSMD10, GSK3B, PIAS1, NFE2L2, RCHY1, FBXO22	3139	72	16651	1.69451	1	0.207329	20.66
GOTERM_BP_FAT	GO:0006520~cellular amino acid metabolic process	63	1.74033	0.0112945	SLC7A8, GGT1, IARS2, HIBADH, AUH, MTHFD1, AASDHPPT, MCCC1, MRPL39, ACAD8, TARSL2, HMGCL, EIF2B4, AASDH, GHR, MRI1, ALDH6A1, PCBD1, ALDH5A1, MTRR, ALDH7A1, SLC25A32, PYCR2, RARS, DLD, ABAT, SMS, OAT, GATC, ALDH18A1, GLUD2, FARS2, GLUD1, AASS, CTPS1, AZIN1, WARS2, IARS, QRSL1, HNMT, IVD, LARS, GCSH, ENOSF1, ODC1, MTHFD2L, ADSSL1, AIMP1, AIMP2, EPRS, EIF2B1, PPA2, ADI1, SLC7A2, GLS, EEF1E1, GFPT1, M…	3139	250	16651	1.33675	1	0.207568	20.7211
GOTERM_BP_FAT	GO:0016482~cytosolic transport	39	1.07735	0.0113194	TGOLN2, CHMP3, RAB9A, SRSF10, VPS54, SORL1, SNX1, RDX, EEA1, SNX3, HOOK3, HOOK1, MTMR2, TBC1D14, PIK3C3, PIKFYVE, LMTK2, VPS13A, VPS35, RAB6A, EHD3, RAB21, ARL1, FAM21C, MAP2K1, FAM21A, TRIM27, WIPI1, DCTN1, MAPK1, SPAG9, AP2A1, GOSR2, GOSR1, SNX12, VPS26A, ANKFY1, CLN5, TRAPPC10	3139	141	16651	1.46722	1	0.207603	20.7619
GOTERM_BP_FAT	GO:0019883~antigen processing and presentation of endogenous antigen	9	0.248619	0.0113673	TAP2, HFE, ERAP1, HLA-C, HLA-B, HLA-E, CD74, ABCB4, B2M	3139	18	16651	2.65228	1	0.208014	20.8402
GOTERM_BP_FAT	GO:0061157~mRNA destabilization	9	0.248619	0.0113673	ZFP36, ZFP36L2, METTL3, CNOT6L, CPEB3, HNRNPD, QKI, HNRNPR, RC3H1	3139	18	16651	2.65228	1	0.208014	20.8402
GOTERM_BP_FAT	GO:0051345~positive regulation of hydrolase activity	202	5.58011	0.0113802	MEF2C, SNCA, ITSN2, RUNDC1, MAP3K5, HTRA2, CTGF, S1PR4, RAPGEF5, RAPGEF2, RAPGEF1, EIF2B3, EIF2B4, CHTOP, RAP1GDS1, SIPA1L2, BCL2L11, PPARGC1B, THY1, F3, JUN, RYR2, TRAPPC4, MAPK8, RALGPS1, ERBB4, ARHGEF26, ARHGEF25, ERBB3, ASAP2, AKAP13, HSPA1A, ASAP3, NPRL2, ARFGEF2, MYO9A, ADAP1, PIN1, PFN2, DIABLO, FAM162A, CDC42EP3, FBXO8, LAMTOR5, DVL2, LAMTOR3, LAMTOR4, S100A10, TRIO, TAX1BP3, FNIP1, DENND…	3139	922	16651	1.16217	1	0.207853	20.8614
GOTERM_BP_FAT	GO:0043413~macromolecule glycosylation	69	1.90608	0.0114122	TUSC3, ALG2, UBE2G2, ALG6, DPY19L4, ALG8, PRKCSH, DPY19L2, DPY19L1, ALG9, ST6GALNAC6, ART3, ST3GAL2, TRAK2, TMEM59, B3GALNT1, ST3GAL6, B3GALNT2, TRAK1, RPN2, OGT, MAN1A2, ADNP, UBE2J1, MUC3B, PGM3, MAN2A1, MUC3A, NUS1, DPY19L2P2, MGAT5, DOLPP1, EXT1, OSTC, GALNT1, ADAMTSL1, FUT8, GALNT7, FUT7, LMF1, FUT5, TIPARP, EDEM3, OAS2, GALNT10, GORASP1, DAD1, TNKS, GALNT18, GALNT11, TRIP11, C1GALT1, MGAT4B…	3139	278	16651	1.3166	1	0.208003	20.9137
GOTERM_BP_FAT	GO:0006486~protein glycosylation	69	1.90608	0.0114122	TUSC3, ALG2, UBE2G2, ALG6, DPY19L4, ALG8, PRKCSH, DPY19L2, DPY19L1, ALG9, ST6GALNAC6, ART3, ST3GAL2, TRAK2, TMEM59, B3GALNT1, ST3GAL6, B3GALNT2, TRAK1, RPN2, OGT, MAN1A2, ADNP, UBE2J1, MUC3B, PGM3, MAN2A1, MUC3A, NUS1, DPY19L2P2, MGAT5, DOLPP1, EXT1, OSTC, GALNT1, ADAMTSL1, FUT8, GALNT7, FUT7, LMF1, FUT5, TIPARP, EDEM3, OAS2, GALNT10, GORASP1, DAD1, TNKS, GALNT18, GALNT11, TRIP11, C1GALT1, MGAT4B…	3139	278	16651	1.3166	1	0.208003	20.9137
GOTERM_BP_FAT	GO:0032365~intracellular lipid transport	11	0.303867	0.0114412	ARV1, SLC25A20, CPT1B, NUS1, COL4A3BP, PRKAB2, LRP6, PRKAA2, ABCA1, SCP2, ABCG1	3139	25	16651	2.334	1	0.208104	20.9611
GOTERM_BP_FAT	GO:0055017~cardiac muscle tissue growth	22	0.607735	0.0115294	MEF2C, FGFR2, FGFR1, ERBB4, SAV1, TGFBR2, IGF1, PTEN, FOXP1, PIN1, MYOCD, GATA6, SORBS2, HAMP, MAPK14, PRKAR1A, CAMK2D, FOXC2, ZFPM2, FGF2, NPPA, BMPR1A	3139	68	16651	1.71618	1	0.209163	21.1051
GOTERM_BP_FAT	GO:1902583~multi-organism intracellular transport	22	0.607735	0.0115294	XPO1, NUP133, NUP98, DERL1, RAN, NUP88, TSG101, VPS37A, DYNLT1, NUPL2, IFIT1, TAP2, NUP50, KPNA5, NUP54, UBB, KPNA4, RANBP2, TPR, KPNA3, RPS27A, KPNA1	3139	68	16651	1.71618	1	0.209163	21.1051
GOTERM_BP_FAT	GO:1902581~multi-organism cellular localization	22	0.607735	0.0115294	XPO1, NUP133, NUP98, DERL1, RAN, NUP88, TSG101, VPS37A, DYNLT1, NUPL2, IFIT1, TAP2, NUP50, KPNA5, NUP54, UBB, KPNA4, RANBP2, TPR, KPNA3, RPS27A, KPNA1	3139	68	16651	1.71618	1	0.209163	21.1051
GOTERM_BP_FAT	GO:0035195~gene silencing by miRNA	19	0.524862	0.0120847	ZFP36, CNOT8, MAP2K1, RAN, DICER1, HNRNPA2B1, ESR1, ELAVL1, CNOT1, CNOT7, FXR1, TNRC6C, DGCR8, METTL3, AGO1, AGO4, PUM2, TNRC6B, NCOR1	3139	56	16651	1.79976	1	0.217722	22.0063
GOTERM_BP_FAT	GO:0000245~spliceosomal complex assembly	19	0.524862	0.0120847	SRSF1, CRNKL1, SRSF10, SNRPD3, RBM5, YTHDC1, SF3A2, PRPF19, SF3B1, SRSF5, SCAF11, DDX23, SRSF6, PSIP1, CELF2, LUC7L2, SLU7, SNRPE, LUC7L3	3139	56	16651	1.79976	1	0.217722	22.0063
GOTERM_BP_FAT	GO:0051193~regulation of cofactor metabolic process	18	0.497238	0.0121386	ME1, PPARA, SNCA, FBP1, IGF1, DLAT, PPARGC1A, PDHB, ARNT, DLD, ECD, PRKAA1, PDHA1, OGT, PRKAA2, NCOR1, PDHX, INSR	3139	52	16651	1.83619	1	0.218199	22.0932
GOTERM_BP_FAT	GO:0051196~regulation of coenzyme metabolic process	18	0.497238	0.0121386	ME1, PPARA, SNCA, FBP1, IGF1, DLAT, PPARGC1A, PDHB, ARNT, DLD, ECD, PRKAA1, PDHA1, OGT, PRKAA2, NCOR1, PDHX, INSR	3139	52	16651	1.83619	1	0.218199	22.0932
GOTERM_BP_FAT	GO:0030042~actin filament depolymerization	18	0.497238	0.0121386	LIMA1, FAM21C, SWAP70, MICAL2, MICAL3, SPTBN4, PDXP, RDX, SEMA5A, PLEKHH2, CFL2, SPTBN1, TMOD3, LMOD2, LMOD3, ADD2, TMOD1, ADD1	3139	52	16651	1.83619	1	0.218199	22.0932
GOTERM_BP_FAT	GO:0043549~regulation of kinase activity	176	4.86188	0.0124866	MEF2C, FGF18, ZAK, PPP2R5A, EFNA1, HMGCR, FAM20A, NELL1, SNCA, ADCY6, DSTYK, TTN, IQGAP1, MAP3K7, CUL3, PRKAR2B, ZGPAT, MAP3K6, ZFP91, PRKAR2A, DIRAS1, MAP3K5, DAB1, MAP3K4, CD44, MYOCD, DIRAS3, MDFIC, TIAM1, GAB1, SPRED2, RALB, PIK3CA, H2AFY, PDGFC, PRKACB, CAB39, PDGFD, RAPGEF2, RAPGEF1, INSR, RPS27A, MAP2K6, CIB1, MAP2K5, ADAM9, SYK, CEP85, IKBKAP, GTPBP4, SOCS2, BRAF, PRKAB2, ERP29, PKIG, WNK…	3139	796	16651	1.17287	1	0.22334	22.6523
GOTERM_BP_FAT	GO:0044087~regulation of cellular component biogenesis	179	4.94475	0.0126011	MEF2C, CHMP3, CHMP5, CHMP4A, MALSU1, ZNF451, SNCA, MED25, CNOT1, KANK1, IQGAP1, CTNNB1, TBC1D16, BDNF, TBC1D12, CTGF, CCSAP, TBC1D14, RALB, RALA, STAM, RAPGEF2, RAPGEF1, PLD1, ROCK1, BRAF, FAM21C, DCTN1, BCL2L11, ARPC1A, TRIM37, SLITRK2, CD36, COLQ, JUN, RGCC, MAPK9, PDCD6IP, EIF2AK2, ADD2, ADD1, SNX9, SSH1, CLU, AKAP13, HSPA1A, NAPB, ABCA1, ASAP3, SOX9, NPRL2, CHMP2B, PFN2, MACF1, DDX3X, CNOT6L,…	3139	811	16651	1.1708	1	0.224758	22.8355
GOTERM_BP_FAT	GO:0045930~negative regulation of mitotic cell cycle	56	1.54696	0.0126775	E2F1, DYNC1LI1, CNOT8, CTDSPL, RPS27L, CNOT1, CNOT7, PTEN, GTSE1, CTNNB1, ZNF207, TRIAP1, PRMT2, CSNK2A1, SETMAR, BRD7, TPR, RPS27A, DLG1, ZW10, PCID2, RINT1, GPR132, CCND1, DACT1, BTG2, RGCC, CNOT11, UBB, SMARCA4, HUS1, CDC73, TIMP2, ANGEL2, PLAGL1, ZFP36L2, CNOT6L, NPM1, PKD2, TNKS, GPNMB, BUB3, TFDP1, FBXO7, APC, PTPN3, ZNF830, TAOK3, RPS6, ATM, NAE1, ATRX, CDKN1B, PLK2, FBXO31, ZNF385A	3139	219	16651	1.35642	1	0.225568	22.9574
GOTERM_BP_FAT	GO:0055023~positive regulation of cardiac muscle tissue growth	12	0.331492	0.0127305	FGFR2, MEF2C, FGFR1, ERBB4, HAMP, GATA6, MAPK14, IGF1, ZFPM2, FGF2, BMPR1A, PIN1	3139	29	16651	2.19499	1	0.226008	23.0419
GOTERM_BP_FAT	GO:2001252~positive regulation of chromosome organization	41	1.1326	0.0128262	CCT2, POT1, CTNNB1, CUL3, ZNF304, MAP3K4, DKC1, MIER1, RTF1, EED, BRD7, PIWIL2, H2AFY, TNKS, OGT, TPR, ERCC1, RTEL1, CHTOP, CTBP1, JARID2, TADA2B, SNW1, ATR, FOXP3, SIRT1, PPARGC1A, HNRNPA1, ATM, RAD50, CTR9, ATRX, UBE2N, MAPK1, RPS6KA4, CCT4, WDR61, ARRB1, MTF2, MAPK15, RNF20	3139	151	16651	1.44031	1	0.227114	23.1943
GOTERM_BP_FAT	GO:0033617~mitochondrial respiratory chain complex IV assembly	8	0.220994	0.0130525	COX14, COA3, COX20, COA1, CHCHD5, SMIM20, COX17, SCO1	3139	15	16651	2.8291	1	0.230245	23.5534
GOTERM_BP_FAT	GO:0097034~mitochondrial respiratory chain complex IV biogenesis	8	0.220994	0.0130525	COX14, COA3, COX20, COA1, CHCHD5, SMIM20, COX17, SCO1	3139	15	16651	2.8291	1	0.230245	23.5534
GOTERM_BP_FAT	GO:0002483~antigen processing and presentation of endogenous peptide antigen	8	0.220994	0.0130525	TAP2, HFE, ERAP1, HLA-C, HLA-B, HLA-E, ABCB4, B2M	3139	15	16651	2.8291	1	0.230245	23.5534
GOTERM_BP_FAT	GO:0060419~heart growth	23	0.635359	0.0133138	MEF2C, FGFR2, FGFR1, ERBB4, SAV1, TGFBR2, IGF1, PTEN, WT1, FOXP1, PIN1, MYOCD, GATA6, SORBS2, HAMP, MAPK14, PRKAR1A, CAMK2D, FOXC2, ZFPM2, FGF2, NPPA, BMPR1A	3139	73	16651	1.6713	1	0.233892	23.9661
GOTERM_BP_FAT	GO:0006479~protein methylation	44	1.21547	0.0135694	ZNF274, EZH1, SNRPD3, KMT2C, ARID4B, COPRS, CTNNB1, PRMT3, ZNF304, DPY30, PRMT2, PRMT5, SETMAR, RTF1, EED, H2AFY, PCMT1, RAB6A, OGT, BCOR, SATB1, CHTOP, JARID2, SNW1, ETF1, TET2, MECOM, SIRT1, CTR9, ATRX, SUZ12, BTG2, GSPT1, WDR61, MTF2, WHSC1L1, ASH1L, METTL10, SNRPB, KDM4B, PCMTD1, SETD7, PRDM2, RNF20	3139	165	16651	1.41455	1	0.237421	24.3677
GOTERM_BP_FAT	GO:0008213~protein alkylation	44	1.21547	0.0135694	ZNF274, EZH1, SNRPD3, KMT2C, ARID4B, COPRS, CTNNB1, PRMT3, ZNF304, DPY30, PRMT2, PRMT5, SETMAR, RTF1, EED, H2AFY, PCMT1, RAB6A, OGT, BCOR, SATB1, CHTOP, JARID2, SNW1, ETF1, TET2, MECOM, SIRT1, CTR9, ATRX, SUZ12, BTG2, GSPT1, WDR61, MTF2, WHSC1L1, ASH1L, METTL10, SNRPB, KDM4B, PCMTD1, SETD7, PRDM2, RNF20	3139	165	16651	1.41455	1	0.237421	24.3677
GOTERM_BP_FAT	GO:0006406~mRNA export from nucleus	30	0.828729	0.0136335	SRSF1, ENY2, NUP98, AGFG1, SRSF10, SRSF11, EIF5A, RBM8A, NUP50, CDC40, SRRM1, NUP54, RANBP2, TPR, NUP133, CHTOP, UPF2, NUP88, HNRNPA2B1, SMG1, CASC3, NXF1, NUPL2, SARNP, EIF4A3, SRSF5, UPF3B, SRSF7, SRSF6, SLU7	3139	103	16651	1.54502	1	0.237997	24.4681
GOTERM_BP_FAT	GO:0071427~mRNA-containing ribonucleoprotein complex export from nucleus	30	0.828729	0.0136335	SRSF1, ENY2, NUP98, AGFG1, SRSF10, SRSF11, EIF5A, RBM8A, NUP50, CDC40, SRRM1, NUP54, RANBP2, TPR, NUP133, CHTOP, UPF2, NUP88, HNRNPA2B1, SMG1, CASC3, NXF1, NUPL2, SARNP, EIF4A3, SRSF5, UPF3B, SRSF7, SRSF6, SLU7	3139	103	16651	1.54502	1	0.237997	24.4681
GOTERM_BP_FAT	GO:0060421~positive regulation of heart growth	13	0.359116	0.0136566	MEF2C, FGFR2, FGFR1, ERBB4, IGF1, WT1, PIN1, GATA6, HAMP, MAPK14, ZFPM2, FGF2, BMPR1A	3139	33	16651	2.08967	1	0.237946	24.5042
GOTERM_BP_FAT	GO:1904358~positive regulation of telomere maintenance via telomere lengthening	13	0.359116	0.0136566	CCT2, ATR, HNRNPA1, ATM, POT1, CTNNB1, MAPK1, MAP3K4, CCT4, DKC1, MAPK15, TNKS, RTEL1	3139	33	16651	2.08967	1	0.237946	24.5042
GOTERM_BP_FAT	GO:0002262~myeloid cell homeostasis	35	0.966851	0.0138562	SOX6, FOXO3, ARNT, CITED2, MTHFD1, SMAP1, PDE4B, DYRK3, EPO, RPS24, HSPA9, ZFP36, LYN, MAFB, PTPN2, KLF13, SMAD5, IREB2, AXL, FOXP3, RPS6, BCL2L11, DNASE2, ACVR2A, PKNOX1, RPS17, MAPK14, SP3, HIPK2, TMOD3, JAK2, ATPIF1, JAM3, ADD1, MED1	3139	125	16651	1.48528	1	0.24058	24.816
GOTERM_BP_FAT	GO:0018193~peptidyl-amino acid modification	254	7.01657	0.0138896	EFNA1, SNCA, NAA15, NAA16, CTNNB1, MAP3K7, ZGPAT, EPC1, EPC2, CD44, CLK4, PIK3CA, H2AFY, CAB39, OGT, MAP2K6, MAP2K5, STAG1, SYK, BRAF, TADA2B, WNK1, UBE2J1, MECOM, PPARGC1A, NKTR, MAPK1, CD36, MTF2, NAA20, ASPHD1, PRDM2, MAPK8, PIAS2, PIAS1, EIF2AK2, ERBB4, ERBB3, ENPP2, NEK1, TAF9B, TMX3, TADA1, CD74, CDC37, UHMK1, PIN1, PFN2, VRK2, NAA30, NUP50, TNKS, SUPT7L, NUP54, BCOR, DVL2, ST6GAL1, MAP2K1,…	3139	1187	16651	1.13509	1	0.240679	24.868
GOTERM_BP_FAT	GO:0006281~DNA repair	121	3.34254	0.0140296	MORF4L1, MMS19, XRCC5, HMGN1, RAD51C, RPS27L, NONO, EPC2, RPS27A, PMS1, CIB1, POLH, USP1, DCLRE1C, RPAIN, HUWE1, ASCC3, UBR5, SMARCA5, RAD18, RAD23B, HUS1, HSPA1A, RRM2B, TRRAP, NPM1, RNF169, RCHY1, SLC30A9, ASF1A, TAOK1, ZNF830, TP53BP1, INIP, FTO, CINP, TAOK3, SMG1, CCDC155, ATR, ATM, UIMC1, PAGR1, PPIE, NSMCE4A, VCP, OTUB1, POLD2, BABAM1, PARP4, PARP2, BACH1, KIF22, HELQ, CDC14B, FIGNL1, FAM17…	3139	529	16651	1.21333	1	0.242389	25.0857
GOTERM_BP_FAT	GO:0051188~cofactor biosynthetic process	47	1.29834	0.0141575	MMS19, ME1, NFS1, ACOT1, RSAD1, ACAT1, PDSS1, PDHB, PDSS2, TPK1, ACOT9, MTHFD1, ALAS1, ACSL1, FXN, ELOVL2, BDH2, PDHA1, SUCLA2, PDHX, AGK, ACSL3, COX15, NADK2, MTHFD2L, FECH, MOCS2, PCBD2, PCBD1, MMADHC, IREB2, MPC1, MPC2, DLAT, COQ7, COQ6, ISCA1, COQ4, NFU1, ISCA2, PANK3, MLYCD, PANK1, DLD, ATPIF1, MAT2B, UROD	3139	179	16651	1.39282	1	0.243908	25.2842
GOTERM_BP_FAT	GO:0070887~cellular response to chemical stimulus	552	15.2486	0.0142386	MEF2C, XRCC5, LTBP2, AIF1, MPV17, SYNCRIP, RORA, SSR1, CTNNB1, B2M, CITED2, MAP3K7, PGR, CUL2, MAP3K5, CTGF, PIK3CA, ZNF106, OGT, JAGN1, GNG5, MAP2K6, SYK, ADAM9, MAP2K5, ACAA2, KIF5B, BRAF, SKP2, MED14, MED13, CTNNA1, PTPRO, BCL2L11, HLA-DQA1, CTDSPL2, MAPK1, MED17, F3, JUN, MAPK9, RYR2, HLA-DPA1, MAPK8, EIF2AK2, HLA-DRA, CYP1B1, HLA-DRB1, GNAI1, HFE, HSPA1A, UBA5, ATP6V0B, DIABLO, FAM162A, TCF4…	3139	2702	16651	1.08368	1	0.244716	25.4097
GOTERM_BP_FAT	GO:1901135~carbohydrate derivative metabolic process	268	7.40331	0.0143316	ADCY6, SNCA, STOML2, RORA, AQP1, UXS1, RAB1A, HS2ST1, CTNNB1, OGN, CD44, TRAK2, TRAK1, NT5C2, OGT, TBPL1, MAGI3, UBE2J1, TXNDC9, PPARGC1A, NME7, PRELP, PGM2, PGM3, NME3, DLD, ATP5C1, ADSL, ATPIF1, MGAT5, EXT1, PFKFB2, ENPP4, HSPA1A, OAS2, ACAT1, SDHAF2, TK2, TPI1, GORASP1, TNKS, AMD1, GPD2, MGAT4B, MGAT4A, ST6GAL1, MOCS2, GUSB, PRPSAP2, ARF4, PARP4, NCOR1, PARP2, PPARA, ARSD, ATP5B, UBE2G2, SLC26…	3139	1258	16651	1.13006	1	0.245697	25.5533
GOTERM_BP_FAT	GO:0031060~regulation of histone methylation	20	0.552486	0.0143686	CHTOP, ZNF274, JARID2, SNW1, CTCF, SIRT1, CTR9, CTNNB1, ATRX, ZNF304, WDR61, MTF2, RTF1, KDM4B, EED, H2AFY, SETD7, OGT, BCOR, RNF20	3139	61	16651	1.7392	1	0.24584	25.6105
GOTERM_BP_FAT	GO:0060736~prostate gland growth	7	0.19337	0.0145256	FGFR2, PLAG1, UBE3A, PSAP, ESR1, SOX9, PTEN	3139	12	16651	3.09432	1	0.247766	25.8523
GOTERM_BP_FAT	GO:0046580~negative regulation of Ras protein signal transduction	15	0.414365	0.0146676	STAMBP, NF1, FBP1, SCAI, TIMP2, ITGB1, KANK1, CUL3, RASAL1, SPRY1, SYNGAP1, RAPGEF1, RASA4, RASA1, RASA2	3139	41	16651	1.94069	1	0.249457	26.0704
GOTERM_BP_FAT	GO:0071902~positive regulation of protein serine/threonine kinase activity	73	2.01657	0.0147371	MEF2C, HSP90AB1, CCNT2, FGF18, ZAK, EFNA1, FAM20A, NELL1, SNCA, ZEB2, IQGAP1, MAP3K7, ZFP91, MAP3K6, MAP3K5, DIRAS1, MAP3K4, MDFIC, TIAM1, GAB1, RALB, PDGFC, CAB39, PDGFD, RAPGEF2, FGF2, INSR, RPS27A, MAP2K6, SYK, CIB1, MAP2K5, GHR, CCNK, CCNH, ERP29, CCNL1, CCNC, GRM1, MAP4K3, SPAG9, MAPK1, CCND1, PLCE1, ARRB1, CCND2, PDE5A, RGCC, GHRL, UBB, MAPRE3, FGD2, FGFR1, CKS1B, AKAP13, CD74, ACSL1, MAP3K…	3139	300	16651	1.29078	1	0.250071	26.1769
GOTERM_BP_FAT	GO:0042059~negative regulation of epidermal growth factor receptor signaling pathway	16	0.441989	0.0148575	CLTA, ARHGEF7, TSG101, PTPN2, STAM2, AP2S1, SOCS5, ZGPAT, SPRY1, AP2B1, AP2A2, AP2A1, STAM, UBB, ERRFI1, RPS27A	3139	45	16651	1.88606	1	0.251431	26.3612
GOTERM_BP_FAT	GO:0045860~positive regulation of protein kinase activity	109	3.01105	0.0149412	MEF2C, FGF18, ZAK, EFNA1, FAM20A, NELL1, SNCA, ADCY6, IQGAP1, MAP3K7, MAP3K6, ZFP91, PRKAR2B, MAP3K5, DIRAS1, PRKAR2A, MAP3K4, DAB1, TIAM1, MDFIC, GAB1, RALB, PIK3CA, PDGFC, PDGFD, CAB39, PRKACB, RAPGEF2, RAPGEF1, INSR, RPS27A, MAP2K6, CIB1, SYK, ADAM9, MAP2K5, BRAF, ERP29, WNK1, MAP4K3, SPAG9, MAPK1, PLCE1, ARRB1, RGCC, PDE5A, EIF2AK2, NGF, FGD2, SNX9, FGFR1, CACUL1, ERBB3, CLU, AKAP13, CD74, FB…	3139	472	16651	1.22499	1	0.252244	26.4889
GOTERM_BP_FAT	GO:0072331~signal transduction by p53 class mediator	44	1.21547	0.0150574	E2F1, ZMAT1, CNOT8, ZMAT3, HINT1, TAF9B, RPS27L, CNOT1, FOXO3, RRM2B, ZNF346, CNOT7, CD74, GTSE1, PLAGL1, TRIAP1, HNRNPK, CD44, RRN3, CNOT6L, HEXIM1, NPM1, SPRED2, BCL3, TAF9, RPS27A, TFDP1, SNW1, ATR, SIRT1, ATM, ATRX, USP28, CDKN1B, BTG2, PLK2, EEF1E1, PSMD10, HIPK2, RGCC, CNOT11, UBB, PERP, ZNF385A	3139	166	16651	1.40603	1	0.25353	26.6661
GOTERM_BP_FAT	GO:0031345~negative regulation of cell projection organization	42	1.16022	0.0151113	RAP1GAP, EFNA1, ADCY6, VIM, PRKCSH, PTEN, ITGB1, KANK1, B2M, SEMA5A, BAG5, PFN2, DAB1, GORASP1, KATNA1, BCL11A, SPG20, SEMA3C, PAFAH1B1, RAPGEF2, IFRD1, CIB1, TBX6, DNM3, CCP110, NLGN1, SNAPIN, NRXN1, PTPRO, RUFY3, THY1, EPHA7, SEMA6D, PLK2, ID1, GSK3B, TCHP, MAP4, KIAA0319, EVI5L, SYNGAP1, SEMA4A	3139	157	16651	1.41905	1	0.2539	26.748
GOTERM_BP_FAT	GO:0051093~negative regulation of developmental process	166	4.58564	0.0152448	EFNA1, ADCY6, POSTN, FOXO3, PRKCSH, KANK1, MMRN2, CTNNB1, B2M, HOOK3, N4BP2L2, DAB1, MYOCD, MED28, ROBO1, TPT1, RARA, PRKACB, RAPGEF2, LSM1, IFRD1, RC3H1, OMA1, CIB1, MAP2K5, PTPRM, RARG, ROCK1, GABPA, ZHX2, HMG20A, SOCS5, SYNJ2BP, PCM1, CTNNA1, PTPRO, PPARGC1A, HLA-G, VASH1, THY1, ASCL1, MIB1, GPR55, RGCC, NFE2L2, ERBB4, BMPR2, SOX6, SOX9, ITGB1, SDHAF2, CD74, WT1, TMEM178A, SEMA5A, FBXW7, HNRNP…	3139	751	16651	1.17251	1	0.255425	26.9507
GOTERM_BP_FAT	GO:0010880~regulation of release of sequestered calcium ion into cytosol by sarcoplasmic reticulum	11	0.303867	0.0155127	TRDN, SLC8A1, CHD7, ANK2, PLN, CAMK2D, RYR2, PDE4D, ASPH, ATP1A2, CACNA1C	3139	26	16651	2.24424	1	0.258884	27.3559
GOTERM_BP_FAT	GO:0009067~aspartate family amino acid biosynthetic process	11	0.303867	0.0155127	ADI1, MRI1, MTHFD1, MTHFD2L, AASDHPPT, MTR, THNSL1, APIP, EIF2B1, EIF2B4, MTRR	3139	26	16651	2.24424	1	0.258884	27.3559
GOTERM_BP_FAT	GO:0044766~multi-organism transport	23	0.635359	0.0156583	XPO1, NUP133, NUP98, DERL1, RAN, NUP88, TSG101, VPS37A, DYNLT1, NUPL2, RAB40B, IFIT1, TAP2, NUP50, KPNA5, NUP54, RANBP2, UBB, KPNA4, TPR, KPNA3, RPS27A, KPNA1	3139	74	16651	1.64871	1	0.260558	27.5751
GOTERM_BP_FAT	GO:1902579~multi-organism localization	23	0.635359	0.0156583	XPO1, NUP133, NUP98, DERL1, RAN, NUP88, TSG101, VPS37A, DYNLT1, NUPL2, RAB40B, IFIT1, TAP2, NUP50, KPNA5, NUP54, RANBP2, UBB, KPNA4, TPR, KPNA3, RPS27A, KPNA1	3139	74	16651	1.64871	1	0.260558	27.5751
GOTERM_BP_FAT	GO:0006283~transcription-coupled nucleotide-excision repair	23	0.635359	0.0156583	HMGN1, USP7, POLR2L, POLR2K, CCNH, ZNF830, COPS3, COPS4, GTF2H3, POLR2C, POLR2B, RPA1, PRPF19, ERCC8, PPIE, CUL4A, POLD2, TCEA1, CUL4B, UBB, ERCC4, ERCC1, RPS27A	3139	74	16651	1.64871	1	0.260558	27.5751
GOTERM_BP_FAT	GO:0050821~protein stabilization	37	1.0221	0.015827	HSP90AB1, USP7, HIP1R, WFS1, SAV1, CLU, TAF9B, NAA15, NAA16, HSPA1A, CCT2, PTEN, GTSE1, CDC37, ZNF207, PIN1, PFN2, GOLGA7, SUMO1, FBXW7, ANK2, IFT46, TAF9, PER3, SOX17, GAPDH, CDC37L1, GTPBP4, PDCD10, IGF1, ZSWIM7, PPARGC1A, LAMP2, CCT4, PHB2, HSPD1, SEL1L	3139	135	16651	1.45384	1	0.262555	27.8286
GOTERM_BP_FAT	GO:0071363~cellular response to growth factor stimulus	140	3.8674	0.0160662	MEF2C, FGF18, HFE2, LTBP2, ZNF451, SNCA, DSTYK, POSTN, RPS6KB1, FGF12, FOXO3, IQGAP1, MMRN2, CITED2, CTNNB1, MAP3K7, FNTA, CD44, MYOCD, HTRA2, GATA6, HTRA1, CTGF, TIA1, SPRED2, PDGFD, RAPGEF2, RAPGEF1, INSR, RPS27A, CIB1, ADAM9, MAP2K5, EEF2, PPARGC1A, CTDSPL2, MAPK1, TRIM33, TIAL1, JUN, COL1A2, RYR2, MAPK9, COL1A1, NGF, FGFR2, FGFR1, TWSG1, GCLC, CLU, BMPR2, HFE, ITGB5, SOX6, SOX9, ITGB1, PIN1, …	3139	624	16651	1.19012	1	0.265541	28.1863
GOTERM_BP_FAT	GO:0032387~negative regulation of intracellular transport	32	0.883978	0.0160935	UBE2G2, PPM1A, KEAP1, SNX3, ERLEC1, SUFU, BAG4, CYLD, MDFIC, RAB23, PKD2, CCDC22, YOD1, OGT, TPR, FBXW11, NF1, PKIG, G3BP2, FZD1, UBE2J1, PKIA, CD36, GSK3B, PLN, PSMD10, TXN, SVIP, FAF1, SNX12, AKAP1, BARD1	3139	113	16651	1.50218	1	0.265502	28.2269
GOTERM_BP_FAT	GO:0046794~transport of virus	22	0.607735	0.0161832	XPO1, NUP133, NUP98, DERL1, RAN, NUP88, TSG101, VPS37A, DYNLT1, NUPL2, IFIT1, TAP2, NUP50, KPNA5, NUP54, UBB, KPNA4, RANBP2, TPR, KPNA3, RPS27A, KPNA1	3139	70	16651	1.66715	1	0.266347	28.3605
GOTERM_BP_FAT	GO:0050684~regulation of mRNA processing	29	0.801105	0.0163354	SRSF10, CPEB3, TRA2B, RBM5, CDC73, HSPA1A, RBM7, WTAP, UHMK1, PRPF19, HNRNPK, RBM8A, TIA1, HSPA8, ZC3H14, HNRNPA2B1, SAP18, YTHDC1, SNW1, RBMX, SRPK1, CTR9, PAPOLA, SON, SRSF7, C1QBP, SRSF6, RNF20, BARD1	3139	100	16651	1.53832	1	0.268071	28.5868
GOTERM_BP_FAT	GO:1902254~negative regulation of intrinsic apoptotic signaling pathway by p53 class mediator	9	0.248619	0.0164453	TRIAP1, CD44, RRN3, TAF9B, TAF9, RRM2B, SIRT1, ZNF385A, CD74	3139	19	16651	2.51268	1	0.26919	28.7498
GOTERM_BP_FAT	GO:0016192~vesicle-mediated transport	312	8.61878	0.0166733	TGOLN2, DYNC1LI2, CHMP3, PDLIM7, CHMP5, AIF1, VPS54, PITPNB, SNCA, DYNC2LI1, ITSN2, RAB1A, CTNNB1, HOOK3, B2M, HOOK1, KIF13A, CUL3, CD47, RUNDC1, KIFAP3, PIK3C3, CREB3L2, PIK3CA, VPS13A, STAM, RARA, JAGN1, RAB21, RAB27A, SYK, PLD1, FAM21C, BRAF, KIF5B, VPS45, FAM21A, RINT1, OPTN, DCTN6, SYNJ2BP, DCTN3, DCTN4, DCTN1, ERGIC3, TRAPPC11, MAPK1, SPAG9, EIF2AK1, CD36, SCYL2, TRAPPC4, TRAPPC3, UNC13A, T…	3139	1483	16651	1.116	1	0.271955	29.0866
GOTERM_BP_FAT	GO:0016051~carbohydrate biosynthetic process	51	1.40884	0.0166798	PTGES3, PPARA, IMPAD1, IMPA2, LEPR, PASK, SNCA, GLT8D1, ST6GALNAC6, B3GALNT1, SUPT20H, CHST14, OGT, RANBP2, CRY1, INSR, RPS27A, ACADM, SOGA1, FBP1, PPP1CB, PPARGC1A, PGM2, PPP1CA, UBB, EXT1, MDH2, SORD, FUT8, G6PC3, EPM2AIP1, TPI1, PPP1R3C, SORBS1, PPP1R3F, GYS1, GAPDH, GPD2, B3GALT2, PTPN2, EPM2A, IGF1, GYG1, SLC25A11, AP2A1, GFPT1, GSK3B, SLC25A10, CSGALNACT2, NLN, PGK1	3139	199	16651	1.35946	1	0.271616	29.0963
GOTERM_BP_FAT	GO:0048024~regulation of mRNA splicing, via spliceosome	21	0.58011	0.0166838	SRSF10, TRA2B, HNRNPA2B1, RBM5, YTHDC1, SAP18, SNW1, RBM7, WTAP, RBMX, UHMK1, SRPK1, PRPF19, SON, HNRNPK, SRSF7, C1QBP, SRSF6, RBM8A, TIA1, HSPA8	3139	66	16651	1.68781	1	0.271243	29.1021
GOTERM_BP_FAT	GO:0022604~regulation of cell morphogenesis	131	3.61878	0.0168566	EFNA1, PLXNA2, POSTN, ITSN2, KANK1, CTNNB1, TBC1D16, OGN, BDNF, DAB1, TIAM1, ROBO1, TBC1D14, PQBP1, RAPGEF2, IFRD1, RAB21, NET1, CIB1, FAM21C, BRAF, PTPRO, THY1, RGCC, MAPK9, COL1A1, UNC13A, NGF, KALRN, FGD2, SSH1, ENPP2, DIAPH1, BMPR2, XK, RIMS2, SDHAF2, SEMA5A, RASAL1, VRK2, DOCK1, HNRNPK, MACF1, GORASP1, OBSL1, SKIL, CLASP2, FGD6, CDC42EP3, ST6GAL1, ZMYM4, MAP2K1, ZMYM6, TGFBR2, S100A10, GAS2,…	3139	581	16651	1.19604	1	0.273216	29.3563
GOTERM_BP_FAT	GO:0070085~glycosylation	70	1.9337	0.0173099	TUSC3, ALG2, UBE2G2, ALG6, DPY19L4, ALG8, PRKCSH, DPY19L2, DPY19L1, ALG9, ST6GALNAC6, ART3, ST3GAL2, TRAK2, TMEM59, B3GALNT1, ST3GAL6, B3GALNT2, TRAK1, RPN2, OGT, MAN1A2, ADNP, UBE2J1, MUC3B, PGM3, MAN2A1, MUC3A, NUS1, DPY19L2P2, MGAT5, DOLPP1, EXT1, CLN5, OSTC, GALNT1, ADAMTSL1, FUT8, GALNT7, FUT7, LMF1, FUT5, TIPARP, EDEM3, OAS2, GALNT10, GORASP1, DAD1, TNKS, GALNT18, GALNT11, TRIP11, C1GALT1, …	3139	288	16651	1.2893	1	0.279044	30.0193
GOTERM_BP_FAT	GO:2000026~regulation of multicellular organismal development	365	10.0829	0.0174246	MEF2C, XRCC5, CTHRC1, EFNA1, NELL1, ADCY6, ITSN2, AQP1, CTNNB1, HOOK3, CITED2, B2M, OGN, N4BP2L2, DDX17, BDNF, CTGF, CCSAP, PQBP1, H2AFY, ERAP1, RARA, OGT, RAPGEF2, LSM1, RAPGEF1, GNG5, RAB21, SYK, MAP2K5, PTPRM, OPA1, RARG, BRAF, ROCK1, PCID2, BTBD7, ZHX2, HMG20A, SYNJ2BP, CTNNA1, PCM1, PTPRO, PPARGC1B, VASH1, THY1, SPAG9, COLQ, MAPK6, JUN, F3, RGCC, PRDM1, EIF2AK2, UNC13A, CYP1B1, PPP2R3A, ERBB…	3139	1754	16651	1.10386	1	0.28018	30.186
GOTERM_BP_FAT	GO:0031062~positive regulation of histone methylation	13	0.359116	0.0175671	CHTOP, JARID2, SNW1, SIRT1, CTNNB1, CTR9, ZNF304, WDR61, MTF2, RTF1, EED, OGT, RNF20	3139	34	16651	2.02821	1	0.281691	30.3927
GOTERM_BP_FAT	GO:0014823~response to activity	24	0.662983	0.0176218	ADSSL1, GCLC, OXT, IGF1, POSTN, PPARGC1A, ITGB1, CTNNB1, FNDC5, HNRNPK, GSK3B, OXCT1, ADSL, RYR2, METRNL, PRKAA1, SRD5A1, CAT, PRKAA2, HSPD1, HADH, GPAM, INSR, KDM6B	3139	79	16651	1.61151	1	0.281998	30.4718
GOTERM_BP_FAT	GO:0051052~regulation of DNA metabolic process	87	2.40331	0.0176359	XRCC5, FAM175A, FIGNL1, STOML2, CCT2, CTNNB1, ANKRD17, ZNF304, FAM168A, MAP3K4, DKC1, PRMT5, SETMAR, PIK3CA, PDGFC, INSR, RTEL1, PPP2R1A, PARM1, GTPBP4, BRCC3, CCDC88A, POLH, AIFM1, USP1, TTF1, MBD3, RBBP6, PPARGC1A, RAD50, UBE2N, EYA3, MAPK1, RIF1, JUN, UBR5, RGCC, AICDA, KPNA1, USP7, SMARCAD1, PPP4R2, HUS1, BMPR2, ATF1, POT1, ERCC8, FBXW7, FIGN, NPM1, MEG3, RNF169, TNKS, SH2B1, HNRNPC, APEX1, E…	3139	369	16651	1.25067	1	0.281752	30.4922
GOTERM_BP_FAT	GO:0019886~antigen processing and presentation of exogenous peptide antigen via MHC class II	27	0.745856	0.0179099	KIF22, CLTA, SEC24B, DYNC1LI2, AP1M2, HLA-DRB1, AP2S1, DYNC2LI1, CANX, CD74, AP2B1, ACTR1A, KIFAP3, DYNC1H1, SAR1B, TRAF6, DCTN6, DCTN3, DCTN4, DCTN1, HLA-DQA1, AP2A2, AP2A1, SEC13, HLA-DPA1, HLA-DRA, CTSF	3139	92	16651	1.55677	1	0.285029	30.8875
GOTERM_BP_FAT	GO:0043414~macromolecule methylation	65	1.79558	0.0180133	RNMT, EZH1, SNRPD3, ARID4B, COPRS, CTCF, MOV10L1, TRMT10C, WTAP, CTNNB1, PRMT3, DPY30, FOS, ZNF304, PRMT2, TRMT1L, PRMT5, TRMT5, RTF1, SETMAR, EED, PIWIL2, TFB2M, PIK3CA, H2AFY, RAB6A, OGT, ATF7IP, SATB1, CHTOP, METTL2A, MECOM, MTRR, SUZ12, BTG2, TRMT11, MTF2, ASH1L, PCMTD1, SNRPB, GNAS, PRDM2, RNF20, ZNF274, KMT2C, METTL3, MEG3, PCMT1, BCOR, JARID2, HENMT1, THUMPD3, SNW1, ETF1, TET2, SIRT1, CTR9…	3139	265	16651	1.30112	1	0.285984	31.0361
GOTERM_BP_FAT	GO:0009101~glycoprotein biosynthetic process	84	2.32044	0.0180297	TUSC3, ALG2, UBE2G2, DPY19L4, ALG6, ALG8, PRKCSH, DPY19L2, DSE, DPY19L1, ALG9, CANT1, CTNNB1, ST6GALNAC6, ART3, ST3GAL2, TRAK2, SLC35D1, TMEM59, B3GALNT1, ST3GAL6, TRAK1, B3GALNT2, CHST14, RPN2, OGT, INSR, MAN1A2, ADNP, UBE2J1, MUC3B, PGM3, MAN2A1, MUC3A, BGN, NUS1, DPY19L2P2, DOLPP1, MGAT5, EXT1, OSTC, GALNT1, ADAMTSL1, FUT8, GALNT7, FUT7, TIPARP, LMF1, FUT5, BMPR2, EDEM3, OAS2, TCF7L2, EXTL2, I…	3139	355	16651	1.25516	1	0.285764	31.0596
GOTERM_BP_FAT	GO:1904031~positive regulation of cyclin-dependent protein kinase activity	14	0.38674	0.0180521	CCNT2, CKS1B, CCNK, CCNH, NELL1, CCNL1, CCNC, CCND1, CDKN1B, CCND2, PSMD10, RGCC, PKD2, MAPRE3	3139	38	16651	1.95431	1	0.285627	31.0917
GOTERM_BP_FAT	GO:0051058~negative regulation of small GTPase mediated signal transduction	15	0.414365	0.0182768	STAMBP, NF1, FBP1, SCAI, TIMP2, ITGB1, KANK1, CUL3, RASAL1, SPRY1, SYNGAP1, RAPGEF1, RASA4, RASA1, RASA2	3139	42	16651	1.89448	1	0.288198	31.4134
GOTERM_BP_FAT	GO:0010883~regulation of lipid storage	15	0.414365	0.0182768	ALKBH7, PPARA, OSBPL8, PTPN2, FTO, ABCA1, SIRT1, ABCG1, SREBF2, PLIN5, FBXW7, CD36, ITGAV, FITM2, OSBPL11	3139	42	16651	1.89448	1	0.288198	31.4134
GOTERM_BP_FAT	GO:0060428~lung epithelium development	15	0.414365	0.0182768	FGFR2, MAP2K1, THRB, AIMP2, SAV1, SOX9, FOXP1, ASCL1, SRSF6, GATA6, NUMB, STRA6, YAP1, ERRFI1, NFIB	3139	42	16651	1.89448	1	0.288198	31.4134
GOTERM_BP_FAT	GO:1905268~negative regulation of chromatin organization	16	0.441989	0.0182989	CTBP1, JARID2, ZNF451, SNCA, FOXP3, SIRT1, SET, MTF2, OTUB1, UBR5, KDM4B, H2AFY, AICDA, BCOR, ASF1A, ATAD2B	3139	46	16651	1.84506	1	0.288053	31.445
GOTERM_BP_FAT	GO:0055021~regulation of cardiac muscle tissue growth	16	0.441989	0.0182989	FGFR2, MEF2C, FGFR1, ERBB4, SAV1, TGFBR2, IGF1, PTEN, FOXP1, PIN1, HAMP, GATA6, MAPK14, ZFPM2, FGF2, BMPR1A	3139	46	16651	1.84506	1	0.288053	31.445
GOTERM_BP_FAT	GO:1901185~negative regulation of ERBB signaling pathway	16	0.441989	0.0182989	CLTA, ARHGEF7, TSG101, PTPN2, STAM2, AP2S1, SOCS5, ZGPAT, SPRY1, AP2B1, AP2A2, AP2A1, STAM, UBB, ERRFI1, RPS27A	3139	46	16651	1.84506	1	0.288053	31.445
GOTERM_BP_FAT	GO:0007033~vacuole organization	54	1.49171	0.0184897	CHMP3, RAB5B, CHMP5, TSG101, MYO7A, CHMP4A, SYNJ1, VPS37A, UBQLN4, UBQLN1, RAB1A, HOOK3, HOOK1, TMEM175, ATG2B, TBC1D12, MAP1LC3B, TPP1, TBC1D14, LIX1L, PIK3C3, RAB23, EPG5, RALB, STAM, RAB27A, TMEM106B, MAN2A1, LYST, PDCD6IP, CLN5, CLCN3, MFSD8, SNX14, STAM2, ATG14, EEA1, ABCA1, ARFGEF2, NPRL2, CHMP2B, PIKFYVE, FYCO1, GABARAPL2, VTA1, SNAPIN, WIPI1, ATG3, VCP, RNF5, RAB22A, MBTPS1, FEZ1, TP53INP1	3139	214	16651	1.33853	1	0.290151	31.7168
GOTERM_BP_FAT	GO:0072521~purine-containing compound metabolic process	131	3.61878	0.0186745	GMPR2, WFS1, HMGCR, SNCA, ADCY6, STOML2, RORA, AQP1, COX5B, UQCR10, SLC25A23, PDE4A, NT5C2, PDE4B, OGT, INSR, MAGI3, FBP1, PDE4D, PDE4C, PPARGC1A, NME7, NME3, DLD, PDE5A, ATP5C1, ADSL, ATPIF1, PFKFB2, ENPP4, OAS1, HSPA1A, OAS2, ABCA1, ATP6V1B2, TIMP2, ACAT1, SDHAF2, ARNT, NPHP3, TPI1, ECE1, AMD1, ADSSL1, MOCS2, AK2, AK4, TEFM, PDE7B, VCP, COA6, NCOR1, UQCRC2, PPARA, FIGNL1, ATP5B, HINT1, SULT2B1,…	3139	583	16651	1.19193	1	0.292158	31.9792
GOTERM_BP_FAT	GO:0006631~fatty acid metabolic process	87	2.40331	0.0188318	PTGES3, ACOX2, PPARA, SNCA, ACOT1, GGT1, PDHB, AUH, PEX7, PRKAR2B, AKR1C2, PECR, AASDHPPT, LONP2, PEX2, MCEE, GPX4, APOA5, ELOVL2, QKI, ACAD8, PDHA1, HADH, SYK, GHR, AASDH, ACAA2, ACADM, ALDH5A1, PRKAB2, ADIPOR1, LYPLA2, CBR4, PPARGC1A, LPIN1, SCAP, PTGDS, DLD, MAPK9, SLC27A3, GPAM, PAM, TYRP1, ACADSB, CYP1B1, ECH1, CREM, ECHS1, ACAT1, HADHA, CD74, ALDH3A2, HADHB, PLIN5, ACSL1, IVD, ETFDH, PRKAA1…	3139	370	16651	1.24729	1	0.29379	32.2016
GOTERM_BP_FAT	GO:0046823~negative regulation of nucleocytoplasmic transport	22	0.607735	0.0190055	NF1, PKIG, G3BP2, PPM1A, FZD1, KEAP1, PKIA, SUFU, CYLD, CD36, MDFIC, PSMD10, GSK3B, TXN, PKD2, RAB23, CCDC22, FAF1, TPR, AKAP1, FBXW11, BARD1	3139	71	16651	1.64367	1	0.295627	32.4466
GOTERM_BP_FAT	GO:1900153~positive regulation of nuclear-transcribed mRNA catabolic process, deadenylation-dependent decay	8	0.220994	0.0194907	ZFP36, ZFP36L2, TNRC6C, BTG2, CPEB3, CNOT1, CNOT7, TNRC6B	3139	16	16651	2.65228	1	0.301511	33.1263
GOTERM_BP_FAT	GO:0050774~negative regulation of dendrite morphogenesis	8	0.220994	0.0194907	DNM3, GORASP1, ID1, EFNA1, GSK3B, NLGN1, RAPGEF2, PTEN	3139	16	16651	2.65228	1	0.301511	33.1263
GOTERM_BP_FAT	GO:0055119~relaxation of cardiac muscle	8	0.220994	0.0194907	SLC8A1, PLN, PDE4B, PDE5A, CAMK2D, PDE4D, ATP1A2, KCNJ2	3139	16	16651	2.65228	1	0.301511	33.1263
GOTERM_BP_FAT	GO:1900151~regulation of nuclear-transcribed mRNA catabolic process, deadenylation-dependent decay	8	0.220994	0.0194907	ZFP36, ZFP36L2, TNRC6C, BTG2, CPEB3, CNOT1, CNOT7, TNRC6B	3139	16	16651	2.65228	1	0.301511	33.1263
GOTERM_BP_FAT	GO:0042770~signal transduction in response to DNA damage	33	0.911602	0.0195159	E2F1, BID, CNOT8, CNOT1, FOXO3, CNOT7, CD74, GTSE1, PLAGL1, PRPF19, TRIAP1, CD44, CNOT6L, NPM1, SPRED2, BCL3, RPS27A, TFDP1, ATR, SIRT1, ATM, ATRX, CDKN1B, BTG2, PLK2, MAPK14, PSMD10, EEF1E1, HIPK2, RGCC, CNOT11, UBB, ZNF385A	3139	119	16651	1.47101	1	0.301387	33.1615
GOTERM_BP_FAT	GO:0006446~regulation of translational initiation	25	0.690608	0.0195774	KHDRBS1, EIF5, EIF5B, YTHDF2, RPS6KB1, EIF2B1, UHMK1, EIF3C, EIF4B, PPP1CA, EIF2AK1, EIF3B, DDX3X, METTL3, RPL13A, EIF3H, EIF3E, EIF4H, NPM1, RARA, EIF3J, EIF2AK2, TPR, EIF2B3, EIF2B4	3139	84	16651	1.57874	1	0.301733	33.2471
GOTERM_BP_FAT	GO:0070201~regulation of establishment of protein localization	183	5.05525	0.0196502	XPO1, CHERP, CADM1, PPP2R5A, HMGCR, FAM20B, XPO4, CCT2, POSTN, SAE1, PDX1, IL17RC, KANK1, ERLEC1, SLC16A1, HTRA2, MDFIC, TIAM1, TARDBP, PIK3C3, RAB23, ASPH, OGT, HADH, CIB1, ADAM9, SYK, KIF5B, C2CD5, ERP29, PKIG, UBE2J1, NPEPPS, PDE4C, PCM1, HLA-E, PKIA, CDKL2, BCL2L11, CTDSPL2, RBPMS, CD36, HUWE1, ARRB1, UBR5, VSNL1, RGCC, ABAT, MAPK8, ATPIF1, AKAP1, EDA, PAM, HLA-DRB1, ERBB4, PFKFB2, GLUD1, KEA…	3139	841	16651	1.15426	1	0.302224	33.3484
GOTERM_BP_FAT	GO:0042542~response to hydrogen peroxide	37	1.0221	0.0197932	CYP1B1, HP, PRDX3, FOXO3, AQP1, HSPH1, MAP3K5, FXN, PRKAA1, CAT, PDGFD, HBB, APEX1, NET1, ADAM9, SLC8A1, GNAO1, PDCD10, PSAP, AIFM1, TRPA1, AXL, EEF2, HBA1, STAT1, SIRT1, F3, JUN, GSK3B, TXN, ZNF277, COL1A1, KPNA4, HSPD1, NFE2L2, AREG, KDM6B	3139	137	16651	1.43262	1	0.303616	33.5469
GOTERM_BP_FAT	GO:0045859~regulation of protein kinase activity	162	4.47514	0.019975	MEF2C, FGF18, ZAK, EFNA1, FAM20A, HMGCR, NELL1, SNCA, ADCY6, TTN, IQGAP1, CUL3, MAP3K7, PRKAR2B, ZGPAT, MAP3K6, ZFP91, PRKAR2A, MAP3K5, DIRAS1, DAB1, MAP3K4, MYOCD, DIRAS3, MDFIC, TIAM1, GAB1, SPRED2, RALB, PIK3CA, H2AFY, PDGFC, PRKACB, CAB39, PDGFD, RAPGEF2, RAPGEF1, INSR, RPS27A, MAP2K6, CIB1, MAP2K5, ADAM9, SYK, CEP85, IKBKAP, GTPBP4, SOCS2, BRAF, PRKAB2, ERP29, PKIG, WNK1, SOCS5, PKIA, THY1, …	3139	737	16651	1.16599	1	0.305497	33.7984
GOTERM_BP_FAT	GO:0048585~negative regulation of response to stimulus	295	8.14917	0.0200689	CTHRC1, AIF1, SNCA, RORA, RNF213, ERLEC1, CTNNB1, NONO, CUL3, ZGPAT, CD44, HTRA2, HTRA1, STAM, PELI3, OGT, CRY1, RAPGEF1, MAP2K5, ACAA2, OPA1, STRN3, UBE2J1, UBR2, OPTN, UBR1, SYNJ2BP, MED13, CTNNA1, MECOM, PTPRO, BRAP, CTDSPL2, THY1, SCYL2, UBR5, ABAT, PIAS2, PRDM1, EIF2AK2, PPP2R3A, HLA-DRB1, ERBB3, TAF9B, HFE, BCL2L2, HSPA1A, NPRL2, SDHAF2, CD74, PIN1, SEMA5A, NPHP3, FBXO7, DVL2, ST6GAL1, TAOK…	3139	1403	16651	1.11536	1	0.306246	33.9279
GOTERM_BP_FAT	GO:0010906~regulation of glucose metabolic process	30	0.828729	0.020162	PPARA, COX11, PFKFB2, LEPR, PASK, DUSP12, RORA, EPM2AIP1, SORBS1, PPP1R3F, SUPT20H, RANBP2, OGT, INSR, SIK3, SOGA1, ACADM, PTPN2, FBP1, ADIPOR1, IGF1, SIRT1, PPARGC1A, PPP1CB, PPP1CA, MLYCD, GFPT1, GSK3B, NLN, IGFBP3	3139	106	16651	1.50129	1	0.30698	34.0561
GOTERM_BP_FAT	GO:0034101~erythrocyte homeostasis	30	0.828729	0.020162	FOXO3, SOX6, CITED2, ARNT, SMAP1, DYRK3, EPO, RPS24, HSPA9, ZFP36, LYN, PTPN2, KLF13, MAFB, SMAD5, IREB2, AXL, RPS6, DNASE2, ACVR2A, PKNOX1, RPS17, MAPK14, SP3, HIPK2, TMOD3, JAK2, ATPIF1, ADD1, MED1	3139	106	16651	1.50129	1	0.30698	34.0561
GOTERM_BP_FAT	GO:0030330~DNA damage response, signal transduction by p53 class mediator	30	0.828729	0.020162	E2F1, CNOT8, CNOT1, FOXO3, CNOT7, CD74, GTSE1, PLAGL1, TRIAP1, CD44, CNOT6L, NPM1, SPRED2, BCL3, RPS27A, TFDP1, ATR, SIRT1, ATM, ATRX, CDKN1B, BTG2, PLK2, PSMD10, EEF1E1, RGCC, HIPK2, CNOT11, UBB, ZNF385A	3139	106	16651	1.50129	1	0.30698	34.0561
GOTERM_BP_FAT	GO:0002758~innate immune response-activating signal transduction	60	1.65746	0.020188	ZC3HAV1, BTRC, UBQLN1, MAP3K7, LSM14A, ANKRD17, DDX60, PSMD1, PIK3C3, PSMD2, PUM2, PRKACB, PSMD7, RPS27A, MAP2K6, CHUK, CUL1, SYK, LYN, SKP1, PSMA2, UBE2N, PSMA1, CTSK, CD36, C1QBP, PSMA4, PSMA3, PSME3, PSME4, UBB, IFIH1, RSAD2, HSPA1A, PSMA7, PSMB5, PSMF1, CYLD, UBE2D2, PSMB2, UBE2D1, TRAF6, PIK3R4, FBXW11, TRAF3, MALT1, TRIL, CD180, PSMB8, TAB3, PSMB9, DDX58, PSMC6, PSMD11, PSMC3, FYN, PSMD10, …	3139	243	16651	1.30977	1	0.30686	34.0919
GOTERM_BP_FAT	GO:0000075~cell cycle checkpoint	57	1.57459	0.0202189	E2F1, DYNC1LI1, CNOT8, ZAK, FAM175A, CDC14B, RPS27L, CNOT1, CNOT7, GTSE1, ZNF207, TRIAP1, CSNK2A1, SETMAR, BRD4, TPR, CRY1, RPS27A, DLG1, ZW10, BRCC3, PCID2, RINT1, RNASEH2B, USP28, CCND1, BTG2, RGCC, CNOT11, UBB, CLOCK, HUS1, FEM1B, PRPF19, PLAGL1, CNOT6L, NPM1, BUB3, TFDP1, APC, TAOK1, TP53BP1, ZNF830, TAOK3, ATR, RPS6, UIMC1, ATM, NAE1, CDKN1B, CUL4A, PLK2, MAPK14, BRE, BABAM1, FBXO31, ZNF385A	3139	229	16651	1.32035	1	0.306801	34.1344
GOTERM_BP_FAT	GO:0000226~microtubule cytoskeleton organization	99	2.73481	0.020459	XPO1, DYNC1LI2, CHMP3, CHMP5, SNCA, CTNNB1, HOOK3, SLC16A1, CCSAP, CIB1, CEP85, PCM1, MARK4, BICD1, DCTN1, MARK1, TRIM37, UXT, CEP350, FGFR1OP, CNTROB, PDCD6IP, CHORDC1, DST, CRIPT, CHMP2B, DNAAF2, KATNA1, NPM1, CCSER2, TUBE1, OBSL1, TNKS, SKA2, CLASP2, SSX2IP, NIN, CKAP5, PCNT, CCDC155, DOCK7, ATAD1, CDKN1B, PLK2, WRAP73, SLAIN2, MAP2, MAP4, MAP9, NCOR1, LZTS2, FAM175B, FIGNL1, FER, ZNF207, SPRY…	3139	429	16651	1.22413	1	0.309389	34.4635
GOTERM_BP_FAT	GO:0006084~acetyl-CoA metabolic process	11	0.303867	0.0205682	MLYCD, NUDT7, DLD, MPC1, AASS, MPC2, DLAT, PDHA1, PDHX, ACAT1, PDHB	3139	27	16651	2.16112	1	0.310313	34.6127
GOTERM_BP_FAT	GO:0009308~amine metabolic process	34	0.939227	0.0207961	SLC44A1, SNCA, AZIN1, COMT, PSMA7, HPRT1, PSMB5, PSMF1, HNMT, PSMD1, PSMB2, PSMD2, AMD1, SARDH, PSMD7, ODC1, MAOA, MAOB, PSMB8, PSMB9, PSMA2, PSMA1, PSMC6, ALDH7A1, PSMC3, PSMD11, PSMA4, PSMC2, PSMD10, PSMA3, ABAT, PSME3, PSME4, SMS	3139	124	16651	1.45447	1	0.312721	34.923
GOTERM_BP_FAT	GO:1902532~negative regulation of intracellular signal transduction	105	2.90055	0.020811	HMGCR, WFS1, RORA, PDX1, KANK1, CUL3, NONO, DAB1, CD44, HTRA2, TPT1, SPRED2, RNF149, RAPGEF1, CIB1, OPA1, SOCS2, FBP1, UBR2, UBR1, SYNJ2BP, OPTN, SOCS5, MECOM, ARRB1, IGBP1, NFE2L2, TAF9B, CLU, BCL2L2, HSPA1A, RRM2B, NPRL2, TIMP2, TIMP3, ITGB1, CD74, PIN1, RASAL1, DDX3X, DNAJA1, CCDC22, TAF9, PTPN6, CARD8, PTPN2, TAOK3, EPM2A, FNIP1, ATM, AIDA, SFRP1, RGS3, RGS4, DEPTOR, SYNGAP1, NCOR1, ZNF385A, …	3139	458	16651	1.21611	1	0.312454	34.9432
GOTERM_BP_FAT	GO:0006163~purine nucleotide metabolic process	124	3.42541	0.0210123	GMPR2, WFS1, HMGCR, SNCA, ADCY6, STOML2, RORA, AQP1, COX5B, UQCR10, SLC25A23, PDE4A, NT5C2, PDE4B, OGT, INSR, MAGI3, FBP1, PDE4D, PDE4C, PPARGC1A, NME7, NME3, PDE5A, DLD, ATP5C1, ADSL, ATPIF1, PFKFB2, OAS1, HSPA1A, OAS2, ABCA1, ATP6V1B2, TIMP2, ACAT1, SDHAF2, ARNT, NPHP3, TPI1, ECE1, ADSSL1, MOCS2, AK2, AK4, TEFM, PDE7B, VCP, COA6, NCOR1, UQCRC2, PPARA, FIGNL1, ATP5B, HINT1, SULT2B1, RHOQ, UQCRFS…	3139	551	16651	1.19377	1	0.314512	35.2161
GOTERM_BP_FAT	GO:0032386~regulation of intracellular transport	109	3.01105	0.0212313	XPO1, CHERP, CHMP3, XPO4, FAM20B, SAE1, ERLEC1, KANK1, HTRA2, MDFIC, RAB23, OGT, ASPH, RAB21, SYK, CIB1, KIF5B, C2CD5, PKIG, RINT1, UBE2J1, NPEPPS, PCM1, PPP1CC, CDKL2, PKIA, CTDSPL2, MAPK1, RBPMS, CD36, HUWE1, UBR5, ATPIF1, EDA, AKAP1, ERBB4, KEAP1, SNX3, UHMK1, HSPA1L, SEMA5A, FIS1, ARIH2, FBXW7, HNMT, CCDC22, NUP54, TMEM30A, PLAGL2, MAP2K1, PCNT, REEP1, UBE2L3, SREBF2, DDX58, YIPF5, TRIP6, CRE…	3139	478	16651	1.20962	1	0.316776	35.5117
GOTERM_BP_FAT	GO:0072657~protein localization to membrane	111	3.0663	0.0214391	RPL17, OXA1L, PPP2R5A, CHMP4A, RPL15, GRIK5, LZTFL1, SSR1, KIF13A, ANK1, FNTA, ANK2, TIAM1, RPL26L1, OGT, RAPGEF2, RPS27A, CIB1, TUB, RPL35A, KIF5B, BRAF, ROCK1, C2CD5, TTC7B, OPTN, BCL2L11, COLQ, RPS17, MAPK8, SRP72, PACS1, ARL6IP1, RTP4, PPIL2, CACNB2, CACNB3, ITGB1, FIS1, TRAM2, RPL7, MACF1, NUMB, RPL5, NUP54, CLASP2, RPL10A, RPL7A, FCHO2, TFDP1, RPS24, SRP54, KCNB2, SPTBN4, S100A10, RPL23A, M…	3139	488	16651	1.20657	1	0.318887	35.791
GOTERM_BP_FAT	GO:1903335~regulation of vacuolar transport	12	0.331492	0.0216449	MTMR2, MAPK1, CHMP3, BVES, MAP2K1, SORL1, VPS35, SNAPIN, RDX, SNX3, SNX12, RAB21	3139	31	16651	2.05338	1	0.320961	36.0665
GOTERM_BP_FAT	GO:0051090~regulation of sequence-specific DNA binding transcription factor activity	88	2.43094	0.0216917	WFS1, BTRC, FER, PRDX3, RLIM, PTEN, CTNNB1, MAP3K7, FOS, PRMT2, MYOCD, GTF2A2, CAT, LRRFIP1, RPS27A, CHUK, SYK, CIB1, MAP2K5, ARID5B, ESR1, MED13, PPARGC1A, PPARGC1B, JMY, UFL1, UBE2N, TRIM37, MAPK1, ARRB1, JUN, RGCC, HIPK2, MAPK9, MAPK8, PIAS2, UBB, EIF2AK2, EDA, COMMD6, CLOCK, SMARCA4, CAMK1D, SIVA1, USP7, CYP1B1, MTDH, SAV1, CRTC1, CLU, TRIM13, KEAP1, HSPA1A, EGLN1, TCF7L2, SUFU, CYLD, SUMO1, …	3139	377	16651	1.2382	1	0.321076	36.129
GOTERM_BP_FAT	GO:0010648~negative regulation of cell communication	259	7.1547	0.0217563	CTHRC1, SNCA, RORA, RNF213, CTNNB1, NONO, CUL3, ZGPAT, CD44, HTRA2, HTRA1, STAM, PELI3, CRY1, RAPGEF1, MAP2K5, ACAA2, OPA1, BRAF, STRN3, UBR2, OPTN, UBR1, SYNJ2BP, MED13, MECOM, CTNNA1, PTPRO, BRAP, CTDSPL2, THY1, SCYL2, PIAS2, PRDM1, PPP2R3A, ERBB3, GNAI1, TAF9B, BCL2L2, HSPA1A, NPRL2, SDHAF2, CD74, PIN1, NPHP3, DVL2, TAOK3, TGFBR2, EPM2A, TAX1BP3, PCDH17, ATM, FNIP1, SFRP1, AIDA, RGS3, RGS4, RG…	3139	1223	16651	1.12337	1	0.321409	36.2152
GOTERM_BP_FAT	GO:0045944~positive regulation of transcription from RNA polymerase II promoter	224	6.18785	0.0219375	MEF2C, ZNF639, MED25, RORA, MED21, CITED2, CTNNB1, PGR, EPC1, DDX17, FLI1, CREB3L2, H2AFZ, RARA, OGT, STAG1, MAP2K5, RARG, STRN3, MED14, MED13, PPARGC1A, PPARGC1B, MTF2, MED17, JUN, RGCC, PIAS2, CRTC1, TAF9B, CHCHD2, PIN1, PLAGL1, TNKS, TCF4, PLAGL2, ASXL2, PLAG1, IKZF4, IKZF2, SMAD9, KLF12, KLF13, SUB1, TP53BP1, SMAD5, ESRRG, WDR61, CSRNP3, CSRNP2, ARF4, ATAD2B, CCNT2, BACH1, HLF, PPARA, ELF1, Z…	3139	1048	16651	1.1338	1	0.323161	36.4563
GOTERM_BP_FAT	GO:1903578~regulation of ATP metabolic process	17	0.469613	0.0219589	PPARA, DNM1L, SNCA, FBP1, IGF1, PPARGC1A, ARNT, DNAJC15, VCP, SLC25A23, ECD, PRKAA1, ATPIF1, OGT, PRKAA2, NCOR1, INSR	3139	51	16651	1.76819	1	0.322962	36.4847
GOTERM_BP_FAT	GO:0009118~regulation of nucleoside metabolic process	17	0.469613	0.0219589	PPARA, DNM1L, SNCA, FBP1, IGF1, PPARGC1A, ARNT, DNAJC15, VCP, SLC25A23, ECD, PRKAA1, ATPIF1, OGT, PRKAA2, NCOR1, INSR	3139	51	16651	1.76819	1	0.322962	36.4847
GOTERM_BP_FAT	GO:0051865~protein autoubiquitination	17	0.469613	0.0219589	RNF220, UBE3A, UBE4B, TRIM13, RNF181, RNF213, TRIM37, ERCC8, RNF141, UBE2D2, RAD18, RNF11, AMFR, RCHY1, TRAF6, RNF146, RNF41	3139	51	16651	1.76819	1	0.322962	36.4847
GOTERM_BP_FAT	GO:1902531~regulation of intracellular signal transduction	359	9.91713	0.0221752	MEF2C, EFNA1, ITSN2, RORA, CTNNB1, NONO, MAP3K7, CUL3, ZFP91, MAP3K6, DIRAS1, MAP3K5, MAP3K4, CD44, HTRA2, CTGF, GAB1, PIK3CA, PELI2, OGT, RAPGEF2, RAPGEF1, MAP2K6, SYK, ADAM9, MAP2K5, MAGI3, OPA1, BRAF, RINT1, SIPA1L2, UBR2, OPTN, UBR1, SYNJ2BP, MECOM, BCL2L11, SPAG9, MAPK1, CD36, ATP2C1, LPAR6, JUN, F3, MAPK9, EIF2AK2, RALGPS1, CYP1B1, ARHGEF26, ERBB4, ERBB3, GNAI1, ARHGEF25, HUS1, TAF9B, AKAP1…	3139	1731	16651	1.10014	1	0.325127	36.7712
GOTERM_BP_FAT	GO:0044819~mitotic G1/S transition checkpoint	22	0.607735	0.0221959	E2F1, CNOT8, CNOT1, RPS27L, CNOT7, GTSE1, ATM, PLAGL1, TRIAP1, CCND1, CDKN1B, PLK2, BTG2, CNOT6L, NPM1, RGCC, CNOT11, FBXO31, UBB, ZNF385A, RPS27A, TFDP1	3139	72	16651	1.62084	1	0.324917	36.7985
GOTERM_BP_FAT	GO:0031571~mitotic G1 DNA damage checkpoint	22	0.607735	0.0221959	E2F1, CNOT8, CNOT1, RPS27L, CNOT7, GTSE1, ATM, PLAGL1, TRIAP1, CCND1, CDKN1B, PLK2, BTG2, CNOT6L, NPM1, RGCC, CNOT11, FBXO31, UBB, ZNF385A, RPS27A, TFDP1	3139	72	16651	1.62084	1	0.324917	36.7985
GOTERM_BP_FAT	GO:0031648~protein destabilization	13	0.359116	0.0222604	DERL1, RNF5, ID1, PEX2, BTRC, SNCA, CDC73, SIAH1, SOX17, MYLIP, SIRT1, FBXW11, FBXL3	3139	35	16651	1.97026	1	0.325238	36.8837
GOTERM_BP_FAT	GO:0060043~regulation of cardiac muscle cell proliferation	13	0.359116	0.0222604	FGFR2, MEF2C, FGFR1, ERBB4, GATA6, MAPK14, SAV1, TGFBR2, ZFPM2, PTEN, FGF2, FOXP1, BMPR1A	3139	35	16651	1.97026	1	0.325238	36.8837
GOTERM_BP_FAT	GO:0005978~glycogen biosynthetic process	16	0.441989	0.0223155	PTGES3, ACADM, EPM2A, PASK, IGF1, GYG1, EPM2AIP1, PGM2, PPP1R3C, SORBS1, GFPT1, GSK3B, GYS1, UBB, INSR, RPS27A	3139	47	16651	1.80581	1	0.325443	36.9564
GOTERM_BP_FAT	GO:0032206~positive regulation of telomere maintenance	16	0.441989	0.0223155	CCT2, ATR, HNRNPA1, RAD50, ATM, POT1, CTNNB1, ATRX, MAPK1, MAP3K4, CCT4, DKC1, MAPK15, TNKS, RTEL1, ERCC1	3139	47	16651	1.80581	1	0.325443	36.9564
GOTERM_BP_FAT	GO:0048008~platelet-derived growth factor receptor signaling pathway	16	0.441989	0.0223155	PIK3C2A, PTPN2, HIP1R, ARID5B, TIPARP, SNCA, FER, PTEN, IQGAP1, F3, GAB1, JAK2, PDGFC, CLASP2, PDGFD, RAPGEF1	3139	47	16651	1.80581	1	0.325443	36.9564
GOTERM_BP_FAT	GO:0016574~histone ubiquitination	14	0.38674	0.0225241	SUZ12, UBE2N, TRIM37, KDM2B, HUWE1, OTUB1, UBR5, CDC73, UBR2, CUL4B, SKP1, BCOR, RNF20, CTR9	3139	39	16651	1.9042	1	0.32749	37.2308
GOTERM_BP_FAT	GO:1902166~negative regulation of intrinsic apoptotic signaling pathway in response to DNA damage by p53 class mediator	7	0.19337	0.0227379	TRIAP1, CD44, TAF9B, TAF9, SIRT1, ZNF385A, CD74	3139	13	16651	2.8563	1	0.329585	37.5108
GOTERM_BP_FAT	GO:0060048~cardiac muscle contraction	30	0.828729	0.0228152	SRSF1, MYL2, MYBPC3, CACNB2, FGF12, TTN, KCNJ2, TPM1, SUMO1, ANK2, CTGF, PDE4B, CAMK2D, PIK3CA, ASPH, MAP2K6, CACNA2D1, SLC8A1, SCN2B, SMAD5, PDE4D, RNF207, ATP1A2, PLN, PDE5A, ACE2, RYR2, DSC2, CACNA1C, NPPA	3139	107	16651	1.48726	1	0.330046	37.6118
GOTERM_BP_FAT	GO:0043200~response to amino acid	30	0.828729	0.0228152	GCLC, CPEB3, COL3A1, RPS6KB1, PDX1, ZEB1, RRAGD, RRAGC, SLC1A2, HNRNPK, CTGF, PIK3C3, HNRNPD, PDGFC, PDGFD, CHUK, LAMTOR5, LAMTOR3, LAMTOR4, LYN, UBR2, UBR1, PPARGC1A, COL5A2, COL4A6, CDKN1B, NTRK2, IPO5, COL1A2, COL1A1	3139	107	16651	1.48726	1	0.330046	37.6118
GOTERM_BP_FAT	GO:2000050~regulation of non-canonical Wnt signaling pathway	9	0.248619	0.0229725	NPHP3, DACT1, IFT80, SFRP1, CSNK1E, TIAM1, ANKRD6, RNF213, MLLT3	3139	20	16651	2.38705	1	0.331453	37.8167
GOTERM_BP_FAT	GO:0050779~RNA destabilization	9	0.248619	0.0229725	ZFP36, ZFP36L2, METTL3, CNOT6L, CPEB3, HNRNPD, QKI, HNRNPR, RC3H1	3139	20	16651	2.38705	1	0.331453	37.8167
GOTERM_BP_FAT	GO:0034453~microtubule anchoring	9	0.248619	0.0229725	CEP350, NIN, CEP57, FGFR1OP, CLASP2, PCM1, BICD1, DCTN1, HOOK3	3139	20	16651	2.38705	1	0.331453	37.8167
GOTERM_BP_FAT	GO:0060438~trachea development	9	0.248619	0.0229725	MAPK1, RARG, MAP2K1, TGFBR2, LRP6, RARA, SOX9, EDA, CTNNB1	3139	20	16651	2.38705	1	0.331453	37.8167
GOTERM_BP_FAT	GO:1903649~regulation of cytoplasmic transport	9	0.248619	0.0229725	MTMR2, MAPK1, CHMP3, MAP2K1, SORL1, RDX, SNX3, SNX12, RAB21	3139	20	16651	2.38705	1	0.331453	37.8167
GOTERM_BP_FAT	GO:0006574~valine catabolic process	4	0.110497	0.022974	ALDH6A1, ACAD8, HIBCH, HIBADH	3139	4	16651	5.30456	1	0.331011	37.8187
GOTERM_BP_FAT	GO:0072367~regulation of lipid transport by regulation of transcription from RNA polymerase II promoter	4	0.110497	0.022974	PPARA, HNRNPK, NCOR1, SREBF2	3139	4	16651	5.30456	1	0.331011	37.8187
GOTERM_BP_FAT	GO:0006259~DNA metabolic process	214	5.9116	0.0229807	HMGN1, XRCC5, RAD51C, STOML2, CCT2, CTNNB1, NONO, EPC2, MAP3K4, CTGF, PIK3CA, GTPBP4, POLH, RAN, PPARGC1A, DCLRE1C, MAPK1, HUWE1, ASCC3, JUN, UBR5, RGCC, RAD23B, HUS1, HSPA1A, TK2, TNKS, RCHY1, TAOK1, TP53BP1, INIP, FAM111A, FTO, TAOK3, NDFIP1, CCDC155, ATR, HNRNPA1, ATM, CCT4, NSMCE4A, PARP4, AREG, PARP2, BACH1, HELQ, COPS3, COPS4, NAP1L1, TMEM161B, BOD1L1, ANKRD17, FAM168A, SWI5, ATF7IP, RBBP4,…	3139	999	16651	1.13631	1	0.330632	37.8275
GOTERM_BP_FAT	GO:0007067~mitotic nuclear division	99	2.73481	0.023025	DYNC1LI1, CHMP3, CHMP5, CHMP4A, CDC16, TTN, CUL3, CSNK2A1, CCSAP, H2AFY, INSR, STAG1, CEP85, ANAPC5, RAN, PCID2, DCTN3, MARK4, DCTN1, RGCC, NEK9, FBXL7, PDCD6IP, NEK4, SMARCA4, ANAPC16, PAM, SNX9, MPLKIP, NEK3, ANAPC13, NEK1, ENSA, CCNG1, CHMP2B, KATNA1, PBRM1, TNKS, SKA2, CLASP2, NUDC, CKAP5, ZNF830, CDC23, RPS6, CDC26, ATM, WRAP73, BABAM1, MAP9, KIF22, LZTS2, FAM175B, ZNF207, RANBP1, MASTL, TPR…	3139	431	16651	1.21845	1	0.330696	37.885
GOTERM_BP_FAT	GO:0033692~cellular polysaccharide biosynthetic process	21	0.58011	0.0230766	PTGES3, ACADM, EPM2A, PASK, IGF1, GYG1, PPP1CB, EPM2AIP1, PGM2, PPP1R3C, PPP1CA, SORBS1, GSK3B, GFPT1, CSGALNACT2, PPP1R3F, GYS1, UBB, EXT1, INSR, RPS27A	3139	68	16651	1.63817	1	0.330847	37.952
GOTERM_BP_FAT	GO:0046496~nicotinamide nucleotide metabolic process	34	0.939227	0.0232854	ME1, LDHB, PPARA, PFKFB2, PDHB, ARNT, PKM, TPI1, TP53I3, IDH1, PRKAA1, RPIA, PRKAA2, PDHA1, DHTKD1, PDHX, INSR, GAPDH, NADK2, NOX1, PFKP, FBP1, MPC1, IGF1, MPC2, PFKM, PPARGC1A, PGM2, NNT, VCP, DLD, PGK1, NCOR1, MDH2	3139	125	16651	1.44284	1	0.332845	38.2226
GOTERM_BP_FAT	GO:0071166~ribonucleoprotein complex localization	34	0.939227	0.0232854	ENY2, SRSF1, XPO1, NUP98, AGFG1, SRSF10, SRSF11, NUP62CL, EIF5A, RBM8A, NUP50, CDC40, SRRM1, NUP54, RANBP2, TPR, XPOT, NUP133, UPF2, CHTOP, RAN, NUP88, HNRNPA2B1, SMG1, CASC3, NXF1, NUPL2, SARNP, EIF4A3, SRSF5, UPF3B, SRSF7, SRSF6, SLU7	3139	125	16651	1.44284	1	0.332845	38.2226
GOTERM_BP_FAT	GO:0019362~pyridine nucleotide metabolic process	34	0.939227	0.0232854	ME1, LDHB, PPARA, PFKFB2, PDHB, ARNT, PKM, TPI1, TP53I3, IDH1, PRKAA1, RPIA, PRKAA2, PDHA1, DHTKD1, PDHX, INSR, GAPDH, NADK2, NOX1, PFKP, FBP1, MPC1, IGF1, MPC2, PFKM, PPARGC1A, PGM2, NNT, VCP, DLD, PGK1, NCOR1, MDH2	3139	125	16651	1.44284	1	0.332845	38.2226
GOTERM_BP_FAT	GO:0005977~glycogen metabolic process	24	0.662983	0.0235949	PTGES3, ACADM, PHKB, EPM2A, PASK, IGF1, GYG1, PFKM, PPP1R3A, PPP1CC, PPP1CB, EPM2AIP1, PGM2, PPP1R3C, PPP1CA, PPP1R2, SORBS1, GSK3B, GFPT1, PPP1R3F, GYS1, UBB, INSR, RPS27A	3139	81	16651	1.57172	1	0.336006	38.6215
GOTERM_BP_FAT	GO:0042180~cellular ketone metabolic process	57	1.57459	0.0237989	PPARA, HMGCR, SNCA, PDHB, AKR1C2, LONP2, PSMD1, APOA5, VKORC1, AKR7A2, PSMD2, SRD5A1, PDHA1, PSMD7, AKR1C1, PRKAB2, CBR4, COQ7, PPARGC1A, SCAP, COQ6, HAGH, PSMA2, COQ4, PSMA1, PSMA4, PSMA3, DLD, MAPK9, PSME3, PSME4, AZIN1, PSMA7, PDSS1, PDSS2, PSMB5, PLIN5, PSMF1, OXCT1, PSMB2, GLO1, PRKAA2, PDHX, ODC1, SIRT5, DLAT, SIRT1, PSMB8, PSMB9, DKK3, PSMC6, MLYCD, PSMD11, PSMC3, PSMD10, PSMC2, SCP2	3139	231	16651	1.30892	1	0.337919	38.8832
GOTERM_BP_FAT	GO:0051301~cell division	128	3.53591	0.0239083	DYNC1LI1, CHMP3, CHMP5, CHMP4A, CDC16, CUL3, KIF13A, CCSAP, PIK3C3, RALB, RALA, PDGFC, PDGFD, PARD3B, STAG1, CIB1, ANAPC5, RAN, GTPBP8, PDXP, DCTN3, PPP1CC, PPP1CB, MARK4, PPP1CA, TIAL1, CNTROB, NEK9, CDCA7L, PELO, FBXL7, PDCD6IP, NEK4, INTU, FGFR2, ANAPC16, SNX9, FGFR1, MPLKIP, NEK3, GNAI1, ANAPC13, NEK1, ENSA, CCNG1, CDC37, CHMP2B, PIN1, KATNA1, NUMB, CDC40, SKA2, TNKS, CLASP2, NUDC, DIXDC1, CK…	3139	573	16651	1.18496	1	0.338725	39.023
GOTERM_BP_FAT	GO:0023057~negative regulation of signaling	259	7.1547	0.0240455	CTHRC1, SNCA, RORA, RNF213, CTNNB1, NONO, CUL3, ZGPAT, CD44, HTRA2, HTRA1, STAM, PELI3, CRY1, RAPGEF1, MAP2K5, ACAA2, OPA1, BRAF, STRN3, UBR2, OPTN, UBR1, SYNJ2BP, MED13, MECOM, CTNNA1, PTPRO, BRAP, CTDSPL2, THY1, SCYL2, PIAS2, PRDM1, PPP2R3A, ERBB3, GNAI1, TAF9B, BCL2L2, HSPA1A, NPRL2, SDHAF2, CD74, PIN1, NPHP3, DVL2, TAOK3, TGFBR2, EPM2A, TAX1BP3, PCDH17, ATM, FNIP1, SFRP1, AIDA, RGS3, RGS4, RG…	3139	1227	16651	1.11971	1	0.33985	39.198
GOTERM_BP_FAT	GO:0070848~response to growth factor	144	3.9779	0.0240621	MEF2C, FGF18, HFE2, LTBP2, ZNF451, SNCA, DSTYK, POSTN, RPS6KB1, FGF12, FOXO3, IQGAP1, MMRN2, CITED2, CTNNB1, MAP3K7, FNTA, CD44, MYOCD, HTRA2, GATA6, HTRA1, CTGF, TIA1, SPRED2, PDGFD, RAPGEF2, RAPGEF1, INSR, RPS27A, CIB1, ADAM9, MAP2K5, EEF2, PPARGC1A, CTDSPL2, ASCL1, MAPK1, TRIM33, TIAL1, JUN, COL1A2, RYR2, MAPK9, COL1A1, NGF, FGFR2, FGFR1, TWSG1, GCLC, CLU, BMPR2, HFE, ITGB5, SOX6, SOX9, ITGB1,…	3139	652	16651	1.17156	1	0.339579	39.2191
GOTERM_BP_FAT	GO:0009755~hormone-mediated signaling pathway	55	1.51934	0.0245083	PTGES3, CREBRF, PPARA, THRB, CNOT1, RORA, CTNNB1, PGR, DDX17, PRMT2, PGRMC2, RARA, CRY1, GHR, RARG, RAN, STRN3, ESR1, SKP2, ADIPOR1, ARID1A, MED14, MED13, PPARGC1A, PPARGC1B, UFL1, UBR5, MED17, NCOA6, GHRL, PIAS2, PIAS1, CLOCK, MED1, SMARCA4, UBE3A, NR3C2, EGLN2, ABHD2, UBA5, NR3C1, PAQR9, VDR, ACSL1, UFM1, DNAJA1, UFSP2, PTPN2, ESRRG, SIRT1, FOXP1, PAGR1, SFRP1, PHB2, JAK2	3139	222	16651	1.31419	1	0.344238	39.7847
GOTERM_BP_FAT	GO:0035051~cardiocyte differentiation	33	0.911602	0.0245833	MEF2C, MYL2, AKAP13, SOX6, TTN, CXADR, ITGB1, WT1, PIN1, CITED2, MYOCD, GATA6, HAMP, SORBS2, CAMK2D, OBSL1, RARA, SOX17, SLC8A1, ACADM, LMNA, IGF1, ARID1A, FOXP1, NEBL, MAPK1, BVES, PRICKLE1, FHOD3, KDM6B, NPPA, MYH10, SGCB	3139	121	16651	1.4467	1	0.344629	39.8792
GOTERM_BP_FAT	GO:0016571~histone methylation	35	0.966851	0.0246111	ZNF274, EZH1, KMT2C, COPRS, ARID4B, CTNNB1, PRMT3, ZNF304, DPY30, PRMT2, PRMT5, SETMAR, RTF1, EED, H2AFY, OGT, BCOR, SATB1, CHTOP, JARID2, SNW1, TET2, MECOM, SIRT1, CTR9, SUZ12, ATRX, WDR61, MTF2, WHSC1L1, ASH1L, KDM4B, SETD7, PRDM2, RNF20	3139	130	16651	1.42815	1	0.344482	39.9143
GOTERM_BP_FAT	GO:0071901~negative regulation of protein serine/threonine kinase activity	35	0.966851	0.0246111	HMGCR, NELL1, SORL1, DTNBP1, PTEN, CUL3, PRKAR2B, PRKAR2A, SPRY1, MYOCD, HEXIM1, DNAJA1, SPRED2, H2AFY, APC, FBXO7, CIB1, PPP2R1A, PTPN6, LYN, NF1, PKIG, WNK1, PKIA, SIRT1, CDKN1B, AIDA, SFRP1, RGS3, RGS4, GSK3B, PRKAR1A, LRP6, FBXO31, CHORDC1	3139	130	16651	1.42815	1	0.344482	39.9143
GOTERM_BP_FAT	GO:0035194~posttranscriptional gene silencing by RNA	19	0.524862	0.0247893	ZFP36, CNOT8, MAP2K1, RAN, DICER1, HNRNPA2B1, ESR1, ELAVL1, CNOT1, CNOT7, FXR1, TNRC6C, DGCR8, METTL3, AGO1, AGO4, PUM2, TNRC6B, NCOR1	3139	60	16651	1.67978	1	0.346044	40.1383
GOTERM_BP_FAT	GO:0016441~posttranscriptional gene silencing	19	0.524862	0.0247893	ZFP36, CNOT8, MAP2K1, RAN, DICER1, HNRNPA2B1, ESR1, ELAVL1, CNOT1, CNOT7, FXR1, TNRC6C, DGCR8, METTL3, AGO1, AGO4, PUM2, TNRC6B, NCOR1	3139	60	16651	1.67978	1	0.346044	40.1383
GOTERM_BP_FAT	GO:0055024~regulation of cardiac muscle tissue development	19	0.524862	0.0247893	MEF2C, FGFR2, FGFR1, ERBB4, ERBB3, SAV1, TGFBR2, IGF1, SOX6, PTEN, FOXP1, PIN1, MYOCD, GATA6, HAMP, MAPK14, ZFPM2, FGF2, BMPR1A	3139	60	16651	1.67978	1	0.346044	40.1383
GOTERM_BP_FAT	GO:0034047~regulation of protein phosphatase type 2A activity	10	0.276243	0.0252871	PPP2R1A, PPP2R3A, SET, PPP2R5A, IGBP1, PPP2R5E, ENSA, MASTL, EIF2AK2, PPP2R2C	3139	24	16651	2.21023	1	0.3512	40.7599
GOTERM_BP_FAT	GO:0000027~ribosomal large subunit assembly	10	0.276243	0.0252871	MRPL11, PPAN, FASTKD2, DDX28, RPL3L, RPL5, RPL23A, RSL24D1, DHX30, RPF1	3139	24	16651	2.21023	1	0.3512	40.7599
GOTERM_BP_FAT	GO:0061061~muscle structure development	133	3.67403	0.0255496	MEF2C, HMGCR, RPS6KB1, RORA, GPCPD1, TTN, CITED2, CTNNB1, EPC1, DDX17, MAP3K5, MYOCD, MED28, ANK2, GATA6, RARA, IFRD1, FBXO22, EEF2, ARID1A, CTNNA1, NEBL, SPAG9, RYR2, PIAS1, FGFR2, FGFR1, PPP2R3A, MYL2, ERBB4, ERBB3, XK, AKAP13, SOX6, SOX9, ITGB1, WT1, PIN1, PLAGL1, OBSL1, SKIL, ASF1A, CFLAR, TGFBR2, FOXP1, FXR1, LAMA2, PRICKLE1, PRKAR1A, P2RX2, ITGA7, TMOD3, TLL2, NCOR1, TMOD1, MYH10, CCNT2, HL…	3139	599	16651	1.17781	1	0.353674	41.0851
GOTERM_BP_FAT	GO:0007517~muscle organ development	86	2.37569	0.0255593	MEF2C, CCNT2, HLF, AEBP1, FOXK1, KCNAB1, HMGCR, COPRS, MYBPC3, RPS6KB1, GPCPD1, TTN, PTEN, CITED2, CTNNB1, FOS, DDX17, FAM228B, MYOCD, GATA6, HAMP, STRA6, SOX17, FGF2, FBXO22, ARID5B, EEF2, MURC, BVES, SMTN, BTG2, SGCG, XIRP2, ITGB1BP2, FOXC2, RYR2, ZFPM2, SGCE, SGCB, MED1, FGFR2, FGFR1, NACA, MYL2, ERBB4, ERBB3, SAV1, COL3A1, XK, FKBP1A, EGLN1, SOX6, TPM1, WT1, PIN1, PLAGL1, CHD7, MYL6B, MEG3, C…	3139	370	16651	1.23295	1	0.353313	41.0971
GOTERM_BP_FAT	GO:1901407~regulation of phosphorylation of RNA polymerase II C-terminal domain	6	0.165746	0.0257205	CCNT2, CCNK, CCNH, CCNL1, CCNC, BRD4	3139	10	16651	3.18273	1	0.354641	41.296
GOTERM_BP_FAT	GO:0044783~G1 DNA damage checkpoint	22	0.607735	0.0257829	E2F1, CNOT8, CNOT1, RPS27L, CNOT7, GTSE1, ATM, PLAGL1, TRIAP1, CCND1, CDKN1B, PLK2, BTG2, CNOT6L, NPM1, RGCC, CNOT11, FBXO31, UBB, ZNF385A, RPS27A, TFDP1	3139	73	16651	1.59863	1	0.354866	41.3727
GOTERM_BP_FAT	GO:0009163~nucleoside biosynthetic process	34	0.939227	0.0260026	ATP5B, DCK, CTPS1, STOML2, SLC26A1, HPRT1, COX5B, ACAT1, CMPK1, TK2, PKM, GBAS, ATP5S, ATP5L, AMD1, PAPSS1, ATP5J, ADSSL1, ATP5F1, AK2, TXNDC9, AK4, PPARGC1A, NME7, PDCL3, NME3, PANK3, VCP, PANK1, ADK, ATP5C1, UCKL1, ADSL, DUT	3139	126	16651	1.43139	1	0.356832	41.6424
GOTERM_BP_FAT	GO:0002218~activation of innate immune response	61	1.68508	0.0261045	ZC3HAV1, BTRC, UBQLN1, MAP3K7, LSM14A, ANKRD17, DDX60, PSMD1, PIK3C3, PSMD2, PUM2, PRKACB, PSMD7, RPS27A, MAP2K6, CHUK, CUL1, SYK, LYN, SKP1, PSMA2, UBE2N, PSMA1, CTSK, CD36, C1QBP, MB21D1, PSMA4, PSMA3, PSME3, PSME4, UBB, IFIH1, RSAD2, HSPA1A, PSMA7, PSMB5, PSMF1, CYLD, UBE2D2, PSMB2, TRAF6, UBE2D1, PIK3R4, FBXW11, TRAF3, MALT1, TRIL, CD180, PSMB8, TAB3, PSMB9, DDX58, PSMC6, PSMD11, PSMC3, FYN, …	3139	251	16651	1.28915	1	0.357489	41.7672
GOTERM_BP_FAT	GO:0060420~regulation of heart growth	17	0.469613	0.0263235	MEF2C, FGFR2, FGFR1, ERBB4, SAV1, TGFBR2, IGF1, PTEN, FOXP1, WT1, PIN1, HAMP, GATA6, MAPK14, ZFPM2, FGF2, BMPR1A	3139	52	16651	1.73418	1	0.359429	42.0343
GOTERM_BP_FAT	GO:0038093~Fc receptor signaling pathway	55	1.51934	0.0265711	HSP90AB1, BTRC, FER, MAP3K7, FOS, PSMD1, PSMD2, PIK3CA, PSMD7, CHUK, CUL1, RPS27A, SYK, LYN, SKP1, ELMO2, PSMA2, ARPC1A, UBE2N, PSMA1, MAPK1, PSMA4, JUN, PSMA3, MAPK9, MAPK8, PSME3, PSME4, UBB, ABI1, PSMA7, PSMB5, PSMF1, DOCK1, UBE2D2, FCGR1B, PSMB2, BRK1, UBE2D1, TRAF6, NFATC3, FBXW11, MYO1G, MALT1, PSMB8, TAB3, PSMB9, PSMC6, PSMD11, PSMC3, FYN, PSMD10, PSMC2, IKBKB, CRK	3139	223	16651	1.3083	1	0.36167	42.3348
GOTERM_BP_FAT	GO:0007015~actin filament organization	79	2.18232	0.0266399	LIMA1, WASF3, AIF1, HIP1R, ARHGAP18, FER, TTN, SYNPO2L, KANK1, CUL3, BAG4, CTGF, MKKS, ZYX, LMOD2, LMOD3, DLG1, FAM21C, ROCK1, BRAF, MICAL2, MICAL3, PDXP, CTNNA1, ARHGEF10, PPARGC1B, NEBL, JMY, FRY, ARPC1A, PLEKHH2, ARRB1, CFL2, ARPC5L, RGCC, FHOD3, GHRL, ADD2, ADD1, SHROOM1, FRYL, DIAPH1, ABI2, ITGB5, RDX, ABI1, ASAP3, TPM1, ITGB1, SEMA5A, PFN2, SORBS1, SORBS2, FAT1, BRK1, CLASP2, CDC42EP3, RASA…	3139	337	16651	1.2435	1	0.36195	42.4181
GOTERM_BP_FAT	GO:0060479~lung cell differentiation	11	0.303867	0.0267245	ASCL1, THRB, GATA6, AIMP2, SAV1, NUMB, YAP1, SOX9, FOXP1, CTNNB1, NFIB	3139	28	16651	2.08393	1	0.362401	42.5203
GOTERM_BP_FAT	GO:0033120~positive regulation of RNA splicing	11	0.303867	0.0267245	SRSF1, RBM22, PRPF19, SRSF5, HNRNPK, TRA2B, RBM20, SNW1, HSPA1A, RBMX, HSPA8	3139	28	16651	2.08393	1	0.362401	42.5203
GOTERM_BP_FAT	GO:0030834~regulation of actin filament depolymerization	16	0.441989	0.0269602	SEMA5A, LIMA1, FAM21C, PLEKHH2, SWAP70, CFL2, SPTBN4, PDXP, TMOD3, SPTBN1, RDX, LMOD2, LMOD3, ADD2, ADD1, TMOD1	3139	48	16651	1.76819	1	0.364488	42.8041
GOTERM_BP_FAT	GO:0044042~glucan metabolic process	24	0.662983	0.0271127	PTGES3, ACADM, PHKB, EPM2A, PASK, IGF1, GYG1, PFKM, PPP1R3A, PPP1CC, PPP1CB, EPM2AIP1, PGM2, PPP1R3C, PPP1CA, PPP1R2, SORBS1, GSK3B, GFPT1, PPP1R3F, GYS1, UBB, INSR, RPS27A	3139	82	16651	1.55255	1	0.365665	42.9872
GOTERM_BP_FAT	GO:0034637~cellular carbohydrate biosynthetic process	24	0.662983	0.0271127	PTGES3, IMPAD1, IMPA2, ACADM, EPM2A, PASK, FBP1, IGF1, GYG1, PPP1CB, EPM2AIP1, PGM2, PPP1R3C, PPP1CA, SORBS1, GSK3B, GFPT1, CSGALNACT2, PPP1R3F, GYS1, UBB, EXT1, INSR, RPS27A	3139	82	16651	1.55255	1	0.365665	42.9872
GOTERM_BP_FAT	GO:0006073~cellular glucan metabolic process	24	0.662983	0.0271127	PTGES3, ACADM, PHKB, EPM2A, PASK, IGF1, GYG1, PFKM, PPP1R3A, PPP1CC, PPP1CB, EPM2AIP1, PGM2, PPP1R3C, PPP1CA, PPP1R2, SORBS1, GSK3B, GFPT1, PPP1R3F, GYS1, UBB, INSR, RPS27A	3139	82	16651	1.55255	1	0.365665	42.9872
GOTERM_BP_FAT	GO:0006613~cotranslational protein targeting to membrane	29	0.801105	0.0271376	ARL6IP1, RPL17, RPL15, RPL27A, RPL37, SEC62, SEC63, SSR1, TRAM2, RPL32, RPL7, RPS3A, RPL26L1, RPL5, RPL7A, RPL10A, RPS27A, RPS24, RPL35A, SRP54, RPL23A, RPS6, RPL41, RPS17, RPL13A, RPL22, RPL3L, RPL37A, SRP72	3139	104	16651	1.47915	1	0.365461	43.0169
GOTERM_BP_FAT	GO:0006790~sulfur compound metabolic process	86	2.37569	0.0271838	MMS19, IMPAD1, HEXA, SNCA, ESD, ACOT1, SULT2B1, GGT1, SLC26A1, DSE, PDHB, CTNNB1, FAR1, ACOT9, TPK1, MTHFD1, OGN, ST3GAL2, FXN, SLC35D1, MCEE, PAX8, ST3GAL6, ELOVL2, CHST14, PDHA1, SUCLA2, HMGCL, GHR, MRI1, TXNL1, SUCLG2, ALDH5A1, MICAL2, MTRR, PRELP, HAGH, GNS, ISCA1, NFU1, ADO, BGN, ISCA2, TXN, DLD, NFE2L2, EXT1, GPAM, FMOD, GCLC, GGCT, SPOCK2, LUM, NFS1, AASS, COMT, EXTL2, TCF7L2, ACAT1, ACSL1…	3139	371	16651	1.22963	1	0.365488	43.0722
GOTERM_BP_FAT	GO:0044344~cellular response to fibroblast growth factor stimulus	35	0.966851	0.0273912	FGFR2, FGF18, FGFR1, GCLC, POLR2L, POLR2K, SNCA, DSTYK, POSTN, FGF12, POLR2C, POLR2B, IQGAP1, CTNNB1, HNRNPM, ZFP36L2, SPRY1, CD44, CEP57, CTGF, TIA1, SPRED2, KDM5B, FGF2, RPS27A, ZFP36, FIBP, HNRNPA1, MAPK1, SFRP1, TIAL1, SULF1, COL1A1, UBB, HNRNPH1	3139	131	16651	1.41725	1	0.367245	43.3199
GOTERM_BP_FAT	GO:0046622~positive regulation of organ growth	15	0.414365	0.0274595	FGFR2, MEF2C, FGFR1, ERBB4, IGF1, WT1, PIN1, HAMP, GATA6, MAPK14, ZFPM2, YAP1, FGF2, SASH3, BMPR1A	3139	44	16651	1.80837	1	0.367505	43.4011
GOTERM_BP_FAT	GO:0010501~RNA secondary structure unwinding	15	0.414365	0.0274595	EIF4A3, DDX17, DDX28, DDX18, DDX3X, DDX49, DDX23, DDX59, AGO1, DDX50, AGO4, DDX20, DDX10, DDX41, DDX42	3139	44	16651	1.80837	1	0.367505	43.4011
GOTERM_BP_FAT	GO:0017004~cytochrome complex assembly	12	0.331492	0.0275112	COX14, UQCR10, COX11, COA3, COA6, COX20, COA1, CHCHD5, SMIM20, COX17, SCO1, COX15	3139	32	16651	1.98921	1	0.367587	43.4626
GOTERM_BP_FAT	GO:0061418~regulation of transcription from RNA polymerase II promoter in response to hypoxia	12	0.331492	0.0275112	BACH1, CUL2, UBE2D2, HIF1AN, EGLN2, EGLN1, UBB, UBE2D1, RPS27A, ARNT, CITED2, EPO	3139	32	16651	1.98921	1	0.367587	43.4626
GOTERM_BP_FAT	GO:0032212~positive regulation of telomere maintenance via telomerase	12	0.331492	0.0275112	MAPK1, MAP3K4, CCT4, DKC1, MAPK15, TNKS, CCT2, ATR, HNRNPA1, ATM, POT1, CTNNB1	3139	32	16651	1.98921	1	0.367587	43.4626
GOTERM_BP_FAT	GO:0071871~response to epinephrine	8	0.220994	0.0278529	PENK, GSK3B, PDE4B, SNCA, RYR2, SRD5A1, PDE4D, PPARGC1A	3139	17	16651	2.49626	1	0.370754	43.8673
GOTERM_BP_FAT	GO:2000641~regulation of early endosome to late endosome transport	8	0.220994	0.0278529	MTMR2, MAPK1, CHMP3, MAP2K1, RDX, SNX3, SNX12, RAB21	3139	17	16651	2.49626	1	0.370754	43.8673
GOTERM_BP_FAT	GO:0003300~cardiac muscle hypertrophy	20	0.552486	0.0280305	MEF2C, GLRX3, IGF1, TTN, PIN1, ECE1, MYOCD, SORBS2, HAMP, TIAM1, GATA6, GSK3B, ADK, PDE5A, MLIP, CAMK2D, RYR2, AKAP1, ERRFI1, NPPA	3139	65	16651	1.63217	1	0.372163	44.0766
GOTERM_BP_FAT	GO:0072401~signal transduction involved in DNA integrity checkpoint	20	0.552486	0.0280305	E2F1, CNOT8, CNOT1, CNOT7, GTSE1, ATM, PRPF19, PLAGL1, TRIAP1, CDKN1B, PLK2, BTG2, CNOT6L, RGCC, NPM1, CNOT11, UBB, ZNF385A, RPS27A, TFDP1	3139	65	16651	1.63217	1	0.372163	44.0766
GOTERM_BP_FAT	GO:0072422~signal transduction involved in DNA damage checkpoint	20	0.552486	0.0280305	E2F1, CNOT8, CNOT1, CNOT7, GTSE1, ATM, PRPF19, PLAGL1, TRIAP1, CDKN1B, PLK2, BTG2, CNOT6L, RGCC, NPM1, CNOT11, UBB, ZNF385A, RPS27A, TFDP1	3139	65	16651	1.63217	1	0.372163	44.0766
GOTERM_BP_FAT	GO:0043467~regulation of generation of precursor metabolites and energy	26	0.718232	0.0280307	PPARA, PNPT1, SNCA, PASK, ARNT, EPM2AIP1, DNAJC15, SORBS1, SLC25A23, PPP1R3F, ECD, PIK3CA, PRKAA1, PRKAA2, OGT, INSR, FBP1, IGF1, NOA1, PPP1CB, PPARGC1A, PPP1CA, VCP, GFPT1, GSK3B, NCOR1	3139	91	16651	1.51559	1	0.371693	44.0768
GOTERM_BP_FAT	GO:0000271~polysaccharide biosynthetic process	23	0.635359	0.0284332	PTGES3, ACADM, EPM2A, PASK, IGF1, GYG1, PPP1CB, EPM2AIP1, PGM2, GLT8D1, PPP1R3C, PPP1CA, SORBS1, AP2A1, GSK3B, GFPT1, CSGALNACT2, PPP1R3F, GYS1, UBB, EXT1, INSR, RPS27A	3139	78	16651	1.56416	1	0.375457	44.5483
GOTERM_BP_FAT	GO:0030036~actin cytoskeleton organization	124	3.42541	0.0286151	MEF2C, PDLIM7, AIF1, MYLIP, AQP1, TTN, KANK1, CUL3, CTGF, RALA, FAM21C, BRAF, ROCK1, RAN, RAP1GDS1, PDXP, CTNNA1, PPARGC1B, NEBL, FRY, ARPC1A, RND3, ATP2C1, ARRB1, RGCC, FLII, PDE4DIP, ADD2, ADD1, FGD2, SSH1, MYL2, DIAPH1, AKAP13, ITGB5, ASAP3, DAAM1, ITGB1, CORO2B, SEMA5A, PFN2, OBSL1, CLASP2, FGD6, CDC42EP3, CFLAR, PHACTR4, SPTBN4, S100A10, CCDC155, ARFIP1, FOXP1, SFRP1, PRKAR1A, TMOD3, SPTBN1,…	3139	557	16651	1.18091	1	0.376888	44.7602
GOTERM_BP_FAT	GO:0031098~stress-activated protein kinase signaling cascade	62	1.71271	0.0286966	ZAK, HMGCR, FGF14, BTRC, ZEB2, FGF12, ANKRD6, MAP3K7, MAP3K6, HSPH1, MAP3K5, MAP3K4, MDFIC, CTGF, TIAM1, GAB1, RPS27A, CHUK, CUL1, DLG1, SYK, ZFP36, MAGI3, LTBR, LYN, ARHGEF6, SKP1, MECOM, MAP4K3, MAP4K4, MAPK1, SPAG9, CRKL, DACT1, IGBP1, HIPK2, MAPK9, MAPK8, NRK, UBB, EIF2AK2, FGD2, PHLPP1, DTNBP1, MAP3K2, DNAJA1, PAFAH1B1, TRAF6, FBXW11, DVL2, PDCD10, MAP2K1, TAOK1, TAOK3, NOX1, TAB3, FZD7, AID…	3139	257	16651	1.2797	1	0.377265	44.8549
GOTERM_BP_FAT	GO:0030048~actin filament-based movement	32	0.883978	0.0290334	MYL2, MYO7A, MYBPC3, VIM, CACNB2, FGF12, TTN, KCNJ2, TPM1, SUMO1, DES, ANK2, MYL6B, PDE4B, CAMK2D, CACNA2D1, SCN2B, ROCK1, RNF207, PDE4D, ATP1A2, TNNT3, MYRIP, PLN, EPB41L5, RYR2, DSC2, MYO19, CACNA1C, MYH10, TMOD1, PARVA	3139	118	16651	1.43852	1	0.380291	45.2444
GOTERM_BP_FAT	GO:0071229~cellular response to acid chemical	44	1.21547	0.0295569	E2F1, XRCC5, MEF2C, GCLC, CPEB3, COL3A1, ZEB1, ABCA1, AQP1, RRAGD, SOX9, RRAGC, ALDH1A2, AKR1C2, HNRNPK, HTRA2, HAMP, HNRNPD, PKD2, PDGFC, RARA, RANBP1, YAP1, PDGFD, OGT, AKR1C1, LAMTOR5, LAMTOR3, LAMTOR4, RARG, LYN, SNW1, UBR2, UBR1, PPARGC1A, COL5A2, FZD7, COL4A6, ABCB4, IPO5, NTRK2, COL1A2, COL1A1, ID3	3139	173	16651	1.34914	1	0.385215	45.8447
GOTERM_BP_FAT	GO:1904950~negative regulation of establishment of protein localization	53	1.46409	0.0296787	ENY2, HMGCR, PPP2R5A, UBE2G2, RHOQ, ERLEC1, BAG4, HSPH1, MDFIC, TMEM59, GOPC, RAB23, YOD1, OGT, HADH, ERP29, PKIG, UBE2J1, G3BP2, PDE4C, PKIA, CD36, VSNL1, TXN, RGCC, GHRL, AKAP1, SNX12, TNFRSF21, PPM1A, RSAD2, KEAP1, SNX3, SUFU, CYLD, DNAJA1, PKD2, CCDC22, FBXW11, SRGN, SYT11, NF1, NDFIP1, TRIM27, FZD1, FOXP3, FBLN1, SFRP1, PSMD10, GSK3B, SVIP, FAF1, BARD1	3139	215	16651	1.30763	1	0.385985	45.9835
GOTERM_BP_FAT	GO:0072332~intrinsic apoptotic signaling pathway by p53 class mediator	22	0.607735	0.0297945	E2F1, ZMAT1, ZMAT3, HINT1, TAF9B, SNW1, RPS27L, RRM2B, ZNF346, SIRT1, CD74, TRIAP1, USP28, HNRNPK, CD44, RRN3, HIPK2, BCL3, TAF9, UBB, PERP, ZNF385A	3139	74	16651	1.57703	1	0.386691	46.1151
GOTERM_BP_FAT	GO:0060337~type I interferon signaling pathway	22	0.607735	0.0297945	PTPN2, OAS3, RSAD2, HLA-C, OAS1, HLA-B, OAS2, STAT1, HLA-E, HLA-G, PSMB8, IFI35, IRF9, LSM14A, IFIT3, IFNAR2, IFIT2, IFIT1, IRF5, UBE2K, IFI6, IP6K2	3139	74	16651	1.57703	1	0.386691	46.1151
GOTERM_BP_FAT	GO:1901019~regulation of calcium ion transmembrane transporter activity	22	0.607735	0.0297945	CACNA2D1, FGF14, CACNB1, CACNB2, FKBP1A, CACNB3, PDE4D, ATP1A2, UBQLN1, TRDN, SUMO1, ANK2, PLN, PDE4B, PKD2, CAMK2D, GNB5, RYR2, ASPH, NPPA, AHNAK, EHD3	3139	74	16651	1.57703	1	0.386691	46.1151
GOTERM_BP_FAT	GO:0071357~cellular response to type I interferon	22	0.607735	0.0297945	PTPN2, OAS3, RSAD2, HLA-C, OAS1, HLA-B, OAS2, STAT1, HLA-E, HLA-G, PSMB8, IFI35, IRF9, LSM14A, IFIT3, IFNAR2, IFIT2, IFIT1, IRF5, UBE2K, IFI6, IP6K2	3139	74	16651	1.57703	1	0.386691	46.1151
GOTERM_BP_FAT	GO:0009100~glycoprotein metabolic process	92	2.54144	0.0305516	IMPAD1, TUSC3, HEXA, ALG2, UBE2G2, DPY19L4, ALG6, ALG8, DPY19L2, PRKCSH, DSE, DPY19L1, ALG9, RAB1A, CANT1, CTNNB1, ST6GALNAC6, ART3, ST3GAL2, TRAK2, SLC35D1, TMEM59, B3GALNT1, ST3GAL6, TRAK1, B3GALNT2, CHST14, RPN2, OGT, INSR, APCS, MAN1A2, ADNP, UBE2J1, MUC3B, PGM3, MAN2A1, MUC3A, BGN, NUS1, DPY19L2P2, MGEA5, DOLPP1, MGAT5, EXT1, OSTC, GALNT1, ADAMTSL1, FUT8, GALNT7, FUT7, SPOCK2, TIPARP, FUT5, …	3139	402	16651	1.21398	1	0.393896	46.9682
GOTERM_BP_FAT	GO:0006612~protein targeting to membrane	48	1.32597	0.0306484	ARL6IP1, PACS1, RPL17, RTP4, CHMP4A, RPL15, RPL27A, RPL37, PEX3, SEC62, SEC63, SSR1, FIS1, TRAM2, GOLGA7, ANK1, ANK2, RPL7, RPL32, RPS3A, RPL26L1, RPL5, NUP54, RPL10A, OGT, RPL7A, RPS27A, EHD3, CIB1, RPS24, RPL35A, SRP54, KCNB2, C2CD5, RPL23A, MYL12A, ARL6, RPS6, ATG3, RPL41, RPS17, RPL22, RPL13A, RPL3L, SPTBN1, RPL37A, PTCH1, SRP72	3139	192	16651	1.32614	1	0.394388	47.0764
GOTERM_BP_FAT	GO:0014850~response to muscle activity	9	0.248619	0.0311243	FNDC5, ADSSL1, ADSL, RYR2, POSTN, SRD5A1, METRNL, PRKAA2, PPARGC1A	3139	21	16651	2.27338	1	0.398674	47.605
GOTERM_BP_FAT	GO:0060334~regulation of interferon-gamma-mediated signaling pathway	9	0.248619	0.0311243	HSP90AB1, SUMO1, PTPN2, JAK2, PIAS1, STAT1, CDC37, IFNGR1, MED1	3139	21	16651	2.27338	1	0.398674	47.605
GOTERM_BP_FAT	GO:0070841~inclusion body assembly	9	0.248619	0.0311243	TRIM37, PSMC6, VCP, CLU, SORL1, SACS, HSPA1A, DNAJA4, DNAJB6	3139	21	16651	2.27338	1	0.398674	47.605
GOTERM_BP_FAT	GO:0048025~negative regulation of mRNA splicing, via spliceosome	9	0.248619	0.0311243	HNRNPK, C1QBP, SRSF10, SRSF7, SRSF6, TRA2B, HNRNPA2B1, SAP18, RBMX	3139	21	16651	2.27338	1	0.398674	47.605
GOTERM_BP_FAT	GO:0097435~fibril organization	9	0.248619	0.0311243	HSP90AB1, CD36, LTBP2, COL3A1, SNCA, FKBP1A, MFAP5, HSPA8, COL5A1	3139	21	16651	2.27338	1	0.398674	47.605
GOTERM_BP_FAT	GO:0006513~protein monoubiquitination	17	0.469613	0.0313039	TSG101, UBE4B, CDC73, SKP1, CTR9, CUL3, TRIM37, KDM2B, HUWE1, RAD18, UBE2W, UBB, PEX12, CUL4B, BCOR, RNF20, CUL1	3139	53	16651	1.70146	1	0.399977	47.8031
GOTERM_BP_FAT	GO:0042177~negative regulation of protein catabolic process	26	0.718232	0.0318071	HSP90AB1, NELL1, UBE2G2, HFE, TIMP4, AZIN1, SNX3, TIMP2, TIMP3, ERLEC1, SUFU, PIN1, BAG5, PSMF1, N4BP1, TAF9, YOD1, SCO1, GABARAPL2, PTPN3, UBE2J1, PDCL3, FYN, SVIP, SNX12, USP25	3139	92	16651	1.49911	1	0.404474	48.3547
GOTERM_BP_FAT	GO:0048584~positive regulation of response to stimulus	415	11.4641	0.0320474	MEF2C, AIF1, STOML2, ITSN2, CTNNB1, B2M, CITED2, MAP3K7, MAP3K6, MAP3K5, DIRAS1, MAP3K4, CTGF, PIK3C3, SH3BGR, PIK3CA, MAP2K6, CUL1, ADAM9, MAP2K5, SYK, KIF5B, BRAF, SKP2, SKP1, CTNNA1, BCL2L11, HLA-DQA1, THY1, SPAG9, MAPK1, PPP1CA, F3, JUN, ABAT, MAPK9, MAPK8, HLA-DPA1, ATPIF1, EIF2AK2, HLA-DRA, PPP2R3A, CYP1B1, ERBB4, HLA-DRB1, ERBB3, HFE, HSPA1A, CACNB3, HEXIM1, FAM162A, TNKS, WDR59, ASXL2, DV…	3139	2029	16651	1.08496	1	0.406349	48.616
GOTERM_BP_FAT	GO:1901659~glycosyl compound biosynthetic process	34	0.939227	0.0321715	ATP5B, DCK, CTPS1, STOML2, SLC26A1, HPRT1, COX5B, ACAT1, CMPK1, TK2, PKM, GBAS, ATP5S, ATP5L, AMD1, PAPSS1, ATP5J, ADSSL1, ATP5F1, AK2, TXNDC9, AK4, PPARGC1A, NME7, PDCL3, NME3, PANK3, VCP, PANK1, ADK, ATP5C1, UCKL1, ADSL, DUT	3139	128	16651	1.40902	1	0.407076	48.7506
GOTERM_BP_FAT	GO:0072659~protein localization to plasma membrane	50	1.38122	0.0323474	PPP2R5A, RHOQ, AMN, KIF13A, BAG4, BLZF1, GOLGA7, ANK1, ANK2, TMEM59, GOPC, RAPGEF2, GOLGA4, DLG1, CIB1, STX3, KIF5B, ROCK1, C2CD5, TTC7B, MPP5, NRXN1, OPTN, BBS1, RANGRF, PACS1, PPIL2, CACNB2, CACNB3, RDX, ITGB1, SORBS1, MACF1, NUMB, VPS35, CLASP2, FCHO2, ACSL3, EHD3, KCNB2, SPTBN4, TSPAN14, S100A10, MYL12A, APPL1, LRP6, SPTBN1, PTCH1, IKBKB, SCP2	3139	202	16651	1.31301	1	0.408306	48.9407
GOTERM_BP_FAT	GO:0010975~regulation of neuron projection development	100	2.76243	0.0325304	MEF2C, PLXNA2, EFNA1, ADCY6, ITSN2, PRKCSH, IQGAP1, FOXO6, KANK1, B2M, OGN, BDNF, DAB1, TIAM1, ROBO1, PQBP1, RAPGEF2, IFRD1, RAPGEF1, RAB21, CIB1, OPA1, BRAF, PTPRO, THY1, TMEM106B, MAPK6, NFE2L2, UNC13A, KALRN, NGF, FGFR1, SSH1, CRTC1, BMPR2, XK, SNX3, RIMS2, ITGB1, ATF1, SEMA5A, RASAL1, HNRNPK, MACF1, GORASP1, KATNA1, OBSL1, CLASP2, SKIL, TMEM30A, FBXO7, MAP2K1, SNAPIN, FBXO38, EPHA7, SEMA6D, S…	3139	442	16651	1.20013	1	0.409599	49.1376
GOTERM_BP_FAT	GO:0072395~signal transduction involved in cell cycle checkpoint	20	0.552486	0.0326175	E2F1, CNOT8, CNOT1, CNOT7, GTSE1, ATM, PRPF19, PLAGL1, TRIAP1, CDKN1B, PLK2, BTG2, CNOT6L, RGCC, NPM1, CNOT11, UBB, ZNF385A, RPS27A, TFDP1	3139	66	16651	1.60744	1	0.409955	49.2311
GOTERM_BP_FAT	GO:0051289~protein homotetramerization	20	0.552486	0.0326175	DNM1L, ACADM, PCBD2, PCBD1, ALDH5A1, CRTC1, SYT11, TRPA1, FBP1, CBR4, KCNJ2, HPRT1, CRYZ, MIP, GFPT1, GLS, ATPIF1, CAT, APIP, USP16	3139	66	16651	1.60744	1	0.409955	49.2311
GOTERM_BP_FAT	GO:0031032~actomyosin structure organization	39	1.07735	0.0326195	MYL2, ITGB5, MYLIP, TTN, TPM1, ITGB1, FRMD3, CUL3, BAG4, PFN2, FRMD5, SORBS1, CTGF, OBSL1, ZYX, CLASP2, LMOD2, LMOD3, CFLAR, PDCD10, NF2, BRAF, LDB3, S100A10, ARHGEF10, FOXP1, NEBL, SFRP1, ARRB1, LIMCH1, CFL2, PRKAR1A, RGCC, EPB41L5, FHOD3, TMOD3, PHLDB2, TMOD1, MYH10	3139	151	16651	1.37005	1	0.409485	49.2333
GOTERM_BP_FAT	GO:1990778~protein localization to cell periphery	54	1.49171	0.0328708	PPP2R5A, RHOQ, AMN, LZTFL1, KIF13A, BAG4, BLZF1, GOLGA7, ANK1, ANK2, TMEM59, GOPC, RAPGEF2, GOLGA4, DLG1, CIB1, TUB, STX3, ROCK1, KIF5B, C2CD5, TTC7B, MPP5, NRXN1, OPTN, BBS1, RANGRF, KALRN, PACS1, PPIL2, CACNB2, CACNB3, RDX, ITGB1, SORBS1, MACF1, NUMB, VPS35, CLASP2, FCHO2, ACSL3, EHD3, KCNB2, SPTBN4, TSPAN14, S100A10, MYL12A, APPL1, LIN7A, LRP6, SPTBN1, PTCH1, IKBKB, SCP2	3139	221	16651	1.29614	1	0.411428	49.5022
GOTERM_BP_FAT	GO:0039529~RIG-I signaling pathway	7	0.19337	0.0335707	DDX58, LSM14A, ANKRD17, C1QBP, ZC3HAV1, DDX60, PUM2	3139	14	16651	2.65228	1	0.417654	50.2441
GOTERM_BP_FAT	GO:0009886~post-embryonic morphogenesis	7	0.19337	0.0335707	ATRX, HMGN1, CCDC66, MYO7A, FBN1, GNAS, BCL2L11	3139	14	16651	2.65228	1	0.417654	50.2441
GOTERM_BP_FAT	GO:2000479~regulation of cAMP-dependent protein kinase activity	7	0.19337	0.0335707	PRKAR2B, PRKAR2A, PKIG, PRKAR1A, RAPGEF2, PKIA, SIRT1	3139	14	16651	2.65228	1	0.417654	50.2441
GOTERM_BP_FAT	GO:0019885~antigen processing and presentation of endogenous peptide antigen via MHC class I	7	0.19337	0.0335707	TAP2, HFE, ERAP1, HLA-C, HLA-B, ABCB4, B2M	3139	14	16651	2.65228	1	0.417654	50.2441
GOTERM_BP_FAT	GO:2000269~regulation of fibroblast apoptotic process	7	0.19337	0.0335707	IER3IP1, SFRP1, STK17B, PIK3CA, CFDP1, API5, BCL2L11	3139	14	16651	2.65228	1	0.417654	50.2441
GOTERM_BP_FAT	GO:0051403~stress-activated MAPK cascade	59	1.62983	0.0337623	ZAK, HMGCR, FGF14, BTRC, ZEB2, FGF12, ANKRD6, MAP3K7, MAP3K6, HSPH1, MAP3K5, MAP3K4, TIAM1, MDFIC, CTGF, GAB1, RPS27A, CHUK, CUL1, DLG1, SYK, ZFP36, MAGI3, LTBR, ARHGEF6, SKP1, MECOM, MAP4K3, MAP4K4, SPAG9, CRKL, DACT1, IGBP1, HIPK2, MAPK9, MAPK8, NRK, UBB, EIF2AK2, FGD2, PHLPP1, DTNBP1, MAP3K2, DNAJA1, PAFAH1B1, TRAF6, FBXW11, DVL2, PDCD10, TAOK1, TAOK3, NOX1, TAB3, FZD7, AIDA, SFRP1, MAPK14, IK…	3139	245	16651	1.27742	1	0.418986	50.4453
GOTERM_BP_FAT	GO:0018196~peptidyl-asparagine modification	14	0.38674	0.0338512	OSTC, ST6GAL1, TUSC3, FUT8, UBE2G2, UBE2J1, ST6GALNAC6, ST3GAL2, VCP, HIF1AN, ST3GAL6, MCFD2, DAD1, RPN2	3139	41	16651	1.81131	1	0.419337	50.5384
GOTERM_BP_FAT	GO:0060038~cardiac muscle cell proliferation	14	0.38674	0.0338512	FGFR2, MEF2C, FGFR1, ERBB4, SAV1, TGFBR2, PTEN, GATA6, MAPK14, PRKAR1A, FOXC2, ZFPM2, FGF2, BMPR1A	3139	41	16651	1.81131	1	0.419337	50.5384
GOTERM_BP_FAT	GO:0002495~antigen processing and presentation of peptide antigen via MHC class II	27	0.745856	0.0340553	KIF22, CLTA, SEC24B, DYNC1LI2, AP1M2, HLA-DRB1, AP2S1, DYNC2LI1, CANX, CD74, AP2B1, ACTR1A, KIFAP3, DYNC1H1, SAR1B, TRAF6, DCTN6, DCTN3, DCTN4, DCTN1, HLA-DQA1, AP2A2, AP2A1, SEC13, HLA-DPA1, HLA-DRA, CTSF	3139	97	16651	1.47653	1	0.420777	50.7516
GOTERM_BP_FAT	GO:1904590~negative regulation of protein import	19	0.524862	0.0340617	NF1, PKIG, PPM1A, FZD1, G3BP2, KEAP1, PKIA, SUFU, CYLD, CD36, MDFIC, PSMD10, GSK3B, PKD2, RAB23, CCDC22, FAF1, AKAP1, FBXW11	3139	62	16651	1.62559	1	0.420345	50.7582
GOTERM_BP_FAT	GO:0006977~DNA damage response, signal transduction by p53 class mediator resulting in cell cycle arrest	19	0.524862	0.0340617	E2F1, CNOT8, CNOT1, CNOT7, GTSE1, ATM, PLAGL1, TRIAP1, CDKN1B, PLK2, BTG2, CNOT6L, RGCC, NPM1, CNOT11, UBB, ZNF385A, RPS27A, TFDP1	3139	62	16651	1.62559	1	0.420345	50.7582
GOTERM_BP_FAT	GO:0042308~negative regulation of protein import into nucleus	19	0.524862	0.0340617	NF1, PKIG, PPM1A, FZD1, G3BP2, KEAP1, PKIA, SUFU, CYLD, CD36, MDFIC, PSMD10, GSK3B, PKD2, RAB23, CCDC22, FAF1, AKAP1, FBXW11	3139	62	16651	1.62559	1	0.420345	50.7582
GOTERM_BP_FAT	GO:0072384~organelle transport along microtubule	19	0.524862	0.0340617	OPA1, KIF5B, SNAPIN, DTNBP1, BICD1, RAB1A, ARHGAP21, BLOC1S6, KIF13A, UXT, KIF1B, AP3M2, AP3M1, KIFAP3, PAFAH1B1, UBB, RAB6A, FYCO1, LRPPRC	3139	62	16651	1.62559	1	0.420345	50.7582
GOTERM_BP_FAT	GO:2000171~negative regulation of dendrite development	11	0.303867	0.0340898	DNM3, PLK2, GORASP1, ID1, EFNA1, GSK3B, BCL11A, NLGN1, KIAA0319, RAPGEF2, PTEN	3139	29	16651	2.01207	1	0.42012	50.7875
GOTERM_BP_FAT	GO:0006376~mRNA splice site selection	11	0.303867	0.0340898	SRSF1, SRSF5, SRSF10, SRSF6, PSIP1, YTHDC1, SLU7, LUC7L2, CELF2, SF3A2, LUC7L3	3139	29	16651	2.01207	1	0.42012	50.7875
GOTERM_BP_FAT	GO:0043489~RNA stabilization	13	0.359116	0.0343134	ZFP36, E2F1, PAIP1, SYNCRIP, ELAVL1, ANGEL2, YBX1, HNRNPA0, DKC1, TARDBP, MAPK14, HNRNPD, HNRNPC	3139	37	16651	1.86376	1	0.421733	51.0199
GOTERM_BP_FAT	GO:0010039~response to iron ion	13	0.359116	0.0343134	SNCA, IREB2, HFE, PDX1, B2M, CCND1, FXN, TFRC, HAMP, GSK3B, ABAT, UROD, SLC40A1	3139	37	16651	1.86376	1	0.421733	51.0199
GOTERM_BP_FAT	GO:0031057~negative regulation of histone modification	13	0.359116	0.0343134	CTBP1, SET, JARID2, OTUB1, MTF2, UBR5, SNCA, ZNF451, KDM4B, H2AFY, FOXP3, BCOR, SIRT1	3139	37	16651	1.86376	1	0.421733	51.0199
GOTERM_BP_FAT	GO:0001937~negative regulation of endothelial cell proliferation	12	0.331492	0.0344385	PDCD10, PTPRM, AIMP1, RGCC, SULF1, NF1, GHRL, ATPIF1, SYNJ2BP, ATOH8, STAT1, VASH1	3139	33	16651	1.92893	1	0.422416	51.1495
GOTERM_BP_FAT	GO:0051260~protein homooligomerization	65	1.79558	0.0348182	KCNC3, ATL2, ATL1, CHMP4A, RNF213, SHARPIN, ATXN10, GOPC, CAT, OGT, USP16, AKR1C1, ACADM, PCBD2, PCBD1, ALDH5A1, TRPA1, FBP1, CBR4, BCL2L11, ST13, SPAG9, CLPP, ATPIF1, SMARCAD1, BID, PAM, DERL1, CRTC1, PNPT1, CLU, TRIM13, KCNA6, KCNJ2, HPRT1, ACAT1, MIP, FIS1, CEP57, BCL11A, NPM1, TOR1B, BRK1, SKIL, NUP54, EHD3, NACC1, DNM1L, KCNB2, SYT11, NLGN1, KCTD3, CRYZ, RBMX, KCTD6, PEX11B, KCTD9, VCP, PLN,…	3139	274	16651	1.25838	1	0.42547	51.5406
GOTERM_BP_FAT	GO:0051656~establishment of organelle localization	96	2.65193	0.0352134	KIF22, XPO1, SEC24B, CHMP3, FGF14, CHMP5, CHMP4A, MYO7A, SNCA, SYNJ1, GRIK5, CANX, RAB1A, CTNNB1, CUL3, KIF13A, ARHGAP21, SPRY1, TRAPPC6B, KIFAP3, MKKS, SERPINA1, RAB6A, SAR1B, DYNC1H1, SYK, ZW10, DLG1, RAB27A, CTSZ, OPA1, STX3, STX2, BRAF, LYN, KIF5B, RAN, NUP88, DYNLT1, ARL6, DCTN4, BICD1, DCTN1, UXT, MYRIP, ANKRD28, KIF1B, TRAPPC4, UBB, PDCD6IP, UNC13A, TRAPPC10, TRAPPC3, LRPPRC, TRAPPC2, PPP6…	3139	424	16651	1.20103	1	0.428645	51.9447
GOTERM_BP_FAT	GO:0046822~regulation of nucleocytoplasmic transport	54	1.49171	0.0354934	HSP90AB1, XPO1, CHERP, XPO4, GTSE1, KANK1, MDFIC, RAB23, TPR, KHDRBS1, PKIG, G3BP2, PPP1CC, PKIA, CTDSPL2, DNAJC27, RBPMS, DACT1, CD36, UBR5, TXN, IPO5, AKAP1, EDA, MED1, ERBB4, PPM1A, KEAP1, TCF7L2, UHMK1, SUFU, SEMA5A, CYLD, PPP1R12A, PKD2, BCL3, CCDC22, NUP54, FBXW11, NF1, FZD1, IGF1, SIRT1, FZD7, DDX58, PSMD10, MAPK14, GSK3B, JAK2, FAF1, TRIP6, MBTPS1, BMPR1A, BARD1	3139	222	16651	1.2903	1	0.430733	52.2289
GOTERM_BP_FAT	GO:0070972~protein localization to endoplasmic reticulum	34	0.939227	0.0356485	RPL17, PDIA3, CHMP4A, RPL15, RPL27A, GRIK5, RPL37, SEC62, SEC63, RPL7, ANK2, RPL32, RPS3A, RPL26L1, RPL5, RPL10A, RPL7A, RPS27A, RPS24, KDELR2, RPL35A, SRP54, RPL23A, RPS6, ANKRD13C, RPL41, RPS17, RPL22, RPL13A, RPL3L, RYR2, SPCS1, RPL37A, SRP72	3139	129	16651	1.3981	1	0.431664	52.3857
GOTERM_BP_FAT	GO:0006941~striated muscle contraction	39	1.07735	0.0358275	SRSF1, MYL2, MYBPC3, CACNB2, RPS6KB1, FGF12, TTN, KCNJ2, TPM1, SUMO1, ANK2, CTGF, PDE4B, CAMK2D, PIK3CA, ASPH, CHUK, EHD3, MAP2K6, DTNA, RCSD1, CACNA2D1, SLC8A1, SCN2B, SMAD5, RNF207, PDE4D, EEF2, ATP1A2, TNNT3, PLN, PDE5A, ACE2, TNNI3K, RYR2, DSC2, CACNA1C, IKBKB, NPPA	3139	152	16651	1.36104	1	0.432809	52.566
GOTERM_BP_FAT	GO:2001257~regulation of cation channel activity	26	0.718232	0.0359559	CACNA2D1, KIF5B, FGF14, KCNAB1, CACNB1, CACNB2, FKBP1A, RNF207, PDE4D, CACNB3, FGF12, UBQLN1, TRDN, SUMO1, ANK2, HAMP, PLN, PDE4B, CAMK2D, PKD2, GNB5, ASPH, AHNAK, EHD3, NPPA, EPO	3139	93	16651	1.48299	1	0.433488	52.695
GOTERM_BP_FAT	GO:0014896~muscle hypertrophy	21	0.58011	0.0359706	MEF2C, GLRX3, IGF1, AKAP13, TTN, PIN1, ECE1, MYOCD, GATA6, SORBS2, HAMP, TIAM1, GSK3B, ADK, PDE5A, MLIP, CAMK2D, RYR2, AKAP1, ERRFI1, NPPA	3139	71	16651	1.56895	1	0.433129	52.7098
GOTERM_BP_FAT	GO:0030239~myofibril assembly	17	0.469613	0.0369436	CFLAR, MYL2, LDB3, TTN, ITGB1, TPM1, FOXP1, NEBL, CFL2, PRKAR1A, FHOD3, OBSL1, TMOD3, LMOD2, LMOD3, TMOD1, MYH10	3139	54	16651	1.66995	1	0.441431	53.6759
GOTERM_BP_FAT	GO:0043038~amino acid activation	17	0.469613	0.0369436	AIMP1, AIMP2, FARS2, EPRS, WARS2, IARS2, PPA2, IARS, QRSL1, RARS, EEF1E1, LARS, CARS2, MRPL39, TARSL2, AASDH, GATC	3139	54	16651	1.66995	1	0.441431	53.6759
GOTERM_BP_FAT	GO:0030316~osteoclast differentiation	23	0.635359	0.037221	MAFB, CCR1, NF1, FBN1, CD109, IREB2, LRRC17, OSTM1, TMEM64, PPARGC1B, TMEM178A, FOXP1, CTNNB1, FOS, TFRC, SFRP1, GPR55, MAPK14, GLO1, GNAS, PAFAH1B1, TRAF6, TJP2	3139	80	16651	1.52506	1	0.443417	53.948
GOTERM_BP_FAT	GO:0007369~gastrulation	43	1.18785	0.0373105	FGFR2, FGFR1, TWSG1, BMPR2, ITGB4, ITGB5, CDC73, HSBP1, ITGB1, CTNNB1, CUL3, APLNR, NPHP3, GATA6, ITGAV, RTF1, SUPT20H, MKKS, ATOH8, SOX17, MAP2K5, DVL2, TBX6, NF2, TGFBR2, WLS, RPS6, COL5A2, FZD7, COL5A1, CTR9, ACVR2A, SFRP1, PRKAR1A, DLD, ITGA7, EPB41L5, LRP6, FOXC2, TXNRD1, EXT1, KDM6B, BMPR1A	3139	171	16651	1.33389	1	0.443717	54.0354
GOTERM_BP_FAT	GO:0032204~regulation of telomere maintenance	20	0.552486	0.0377384	USP7, XRCC5, CCT2, ATR, HNRNPA1, RAD50, ATM, POT1, CTNNB1, ATRX, MAPK1, MAP3K4, CCT4, DKC1, MAPK15, TNKS, HNRNPC, ERCC4, RTEL1, ERCC1	3139	67	16651	1.58345	1	0.44702	54.4513
GOTERM_BP_FAT	GO:0014897~striated muscle hypertrophy	20	0.552486	0.0377384	MEF2C, GLRX3, IGF1, TTN, PIN1, ECE1, MYOCD, SORBS2, HAMP, TIAM1, GATA6, GSK3B, ADK, PDE5A, MLIP, CAMK2D, RYR2, AKAP1, ERRFI1, NPPA	3139	67	16651	1.58345	1	0.44702	54.4513
GOTERM_BP_FAT	GO:0035023~regulation of Rho protein signal transduction	33	0.911602	0.0377426	FGD2, ARHGEF26, ARHGEF25, COL3A1, AKAP13, ABCA1, ITSN2, ITGB1, GPR4, KANK1, CUL3, PLEKHG2, TIAM1, ROBO1, SOS2, FGD6, NET1, PDCD10, MCF2, ARHGEF7, ARHGEF6, SCAI, TRIO, ARHGEF9, ARHGEF12, ARHGEF10, MURC, GPR55, RASGRF1, LPAR6, ARRB1, SPATA13, KALRN	3139	125	16651	1.4004	1	0.446559	54.4553
GOTERM_BP_FAT	GO:0051053~negative regulation of DNA metabolic process	31	0.856354	0.0381341	XRCC5, HUS1, BMPR2, POT1, FBXW7, MEG3, RNF169, TNKS, HNRNPC, ERCC4, ERCC1, RTEL1, MSH6, GTPBP4, PDS5A, NF2, ZNF830, GMNN, NDFIP1, TTF1, ATR, DACH1, FOXP3, HNRNPA1, ATM, RAD50, SMC3, OTUB1, UBR5, MAPK15, AICDA	3139	116	16651	1.4176	1	0.449512	54.8326
GOTERM_BP_FAT	GO:0042455~ribonucleoside biosynthetic process	31	0.856354	0.0381341	ATP5B, CTPS1, STOML2, SLC26A1, HPRT1, ACAT1, COX5B, CMPK1, PKM, GBAS, ATP5S, ATP5L, AMD1, PAPSS1, ATP5J, ADSSL1, ATP5F1, AK2, TXNDC9, AK4, PPARGC1A, NME7, PDCL3, PANK3, NME3, VCP, PANK1, ADK, ATP5C1, UCKL1, ADSL	3139	116	16651	1.4176	1	0.449512	54.8326
GOTERM_BP_FAT	GO:0048863~stem cell differentiation	27	0.745856	0.0383042	XRCC5, FGFR2, LTBP3, PDX1, SOX6, SOX9, N4BP2L2, ZFP36L2, MYOCD, GATA6, CHD2, MSI2, SOX17, YAP1, FGF2, ZNF281, JARID2, FZD1, ASCL1, SFRP1, PRICKLE1, MTF2, PSMD11, GSK3B, SP7, NFE2L2, EIF2AK2	3139	98	16651	1.46146	1	0.450506	54.9956
GOTERM_BP_FAT	GO:1902115~regulation of organelle assembly	41	1.1326	0.0383096	MEF2C, TAPT1, CHMP3, CHMP5, TSG101, CHMP4A, AKAP13, RDX, CNOT1, KIF9, NPRL2, CHMP2B, TBC1D16, CYLD, TBC1D12, CNOT6L, CCSAP, TBC1D14, PIKFYVE, NPM1, RALB, STAM, TPR, TBC1D1, TBC1D3, CCP110, VDAC3, ATG3, USP6NL, TRIM37, PLK2, RNF5, WRAP73, KCTD17, TCHP, MAP4, MAPK9, EVI5L, PDCD6IP, MDM1, FEZ1	3139	162	16651	1.34251	1	0.450055	55.0008
GOTERM_BP_FAT	GO:0090083~regulation of inclusion body assembly	8	0.220994	0.0383437	BAG5, PSMC6, CLU, SORL1, SACS, HSPA1A, DNAJA4, DNAJB6	3139	18	16651	2.35758	1	0.449856	55.0334
GOTERM_BP_FAT	GO:2000505~regulation of energy homeostasis	8	0.220994	0.0383437	CD36, LEPR, PASK, GHRL, PRKAA1, METRNL, PRKAA2, PPARGC1A	3139	18	16651	2.35758	1	0.449856	55.0334
GOTERM_BP_FAT	GO:0006979~response to oxidative stress	94	2.59669	0.0387529	ATOX1, AIF1, SNCA, MPV17, HP, FER, FOXO3, PRDX3, AQP1, UBQLN1, NONO, BAG5, FOS, HSPH1, MAP3K5, FXN, HTRA2, GPX4, NDUFS8, GAB1, PSIP1, CAT, GPX7, PDGFD, NDUFS2, CHUK, NET1, ADAM9, TXNL1, STX2, AIFM1, TRPA1, CYCS, EEF2, PPARGC1A, PPARGC1B, RBPMS, PYCR2, CD36, F3, JUN, TXN, ZNF277, TXNRD1, KPNA4, NFE2L2, COL1A1, KDM6B, NDUFB4, CYP1B1, GCLC, FUT8, PNPT1, HSPA1A, EGLN1, RRM2B, TPM1, ALDH3A2, STAU1, AR…	3139	416	16651	1.19863	1	0.452925	55.4229
GOTERM_BP_FAT	GO:0043666~regulation of phosphoprotein phosphatase activity	19	0.524862	0.0395545	HSP90AB1, PPP2R1A, PPP2R3A, ROCK1, SLC39A10, PPP2R5A, PPP6R3, FKBP1A, ENSA, SET, PPP1R2, IGBP1, PPP1R12A, PPP2R5E, JAK2, MASTL, EIF2AK2, IKBKB, PPP2R2C	3139	63	16651	1.59979	1	0.459345	56.1767
GOTERM_BP_FAT	GO:0072431~signal transduction involved in mitotic G1 DNA damage checkpoint	19	0.524862	0.0395545	E2F1, CNOT8, CNOT1, CNOT7, GTSE1, ATM, PLAGL1, TRIAP1, CDKN1B, PLK2, BTG2, CNOT6L, RGCC, NPM1, CNOT11, UBB, ZNF385A, RPS27A, TFDP1	3139	63	16651	1.59979	1	0.459345	56.1767
GOTERM_BP_FAT	GO:1902403~signal transduction involved in mitotic DNA integrity checkpoint	19	0.524862	0.0395545	E2F1, CNOT8, CNOT1, CNOT7, GTSE1, ATM, PLAGL1, TRIAP1, CDKN1B, PLK2, BTG2, CNOT6L, RGCC, NPM1, CNOT11, UBB, ZNF385A, RPS27A, TFDP1	3139	63	16651	1.59979	1	0.459345	56.1767
GOTERM_BP_FAT	GO:1902402~signal transduction involved in mitotic DNA damage checkpoint	19	0.524862	0.0395545	E2F1, CNOT8, CNOT1, CNOT7, GTSE1, ATM, PLAGL1, TRIAP1, CDKN1B, PLK2, BTG2, CNOT6L, RGCC, NPM1, CNOT11, UBB, ZNF385A, RPS27A, TFDP1	3139	63	16651	1.59979	1	0.459345	56.1767
GOTERM_BP_FAT	GO:0072413~signal transduction involved in mitotic cell cycle checkpoint	19	0.524862	0.0395545	E2F1, CNOT8, CNOT1, CNOT7, GTSE1, ATM, PLAGL1, TRIAP1, CDKN1B, PLK2, BTG2, CNOT6L, RGCC, NPM1, CNOT11, UBB, ZNF385A, RPS27A, TFDP1	3139	63	16651	1.59979	1	0.459345	56.1767
GOTERM_BP_FAT	GO:1902400~intracellular signal transduction involved in G1 DNA damage checkpoint	19	0.524862	0.0395545	E2F1, CNOT8, CNOT1, CNOT7, GTSE1, ATM, PLAGL1, TRIAP1, CDKN1B, PLK2, BTG2, CNOT6L, RGCC, NPM1, CNOT11, UBB, ZNF385A, RPS27A, TFDP1	3139	63	16651	1.59979	1	0.459345	56.1767
GOTERM_BP_FAT	GO:0010638~positive regulation of organelle organization	133	3.67403	0.039944	FAM20B, STOML2, CNOT1, SAE1, CCT2, CTNNB1, CUL3, ZNF304, ANK1, MAP3K4, HTRA2, MIER1, CTGF, RALB, EED, H2AFY, OGT, INSR, CHTOP, OPA1, KIF5B, FAM21C, BRAF, C2CD5, TADA2B, PDXP, NPEPPS, CDKL2, PPARGC1A, BCL2L11, DCTN1, ARPC1A, MAPK1, HUWE1, MTF2, ARRB1, RGCC, MAPK9, ATPIF1, MAPK8, PDCD6IP, RNF20, SIVA1, HSPA1L, SEMA5A, FIS1, PFN2, FBXW7, ARIH2, HNMT, CNOT6L, FAM162A, TNKS, CDC42EP3, TFDP1, PLAGL2, F…	3139	609	16651	1.15847	1	0.462174	56.5385
GOTERM_BP_FAT	GO:0071481~cellular response to X-ray	6	0.165746	0.0399674	XRCC5, SFRP1, NUCKS1, HAMP, TP53BP1, ATM	3139	11	16651	2.89339	1	0.461872	56.5602
GOTERM_BP_FAT	GO:0046719~regulation by virus of viral protein levels in host cell	6	0.165746	0.0399674	IFIT1, DERL1, TAP2, DYNLT1, STAT1, STAU1	3139	11	16651	2.89339	1	0.461872	56.5602
GOTERM_BP_FAT	GO:0006105~succinate metabolic process	6	0.165746	0.0399674	SDHA, SDHB, ALDH5A1, SUCLG2, SUCLA2, GHR	3139	11	16651	2.89339	1	0.461872	56.5602
GOTERM_BP_FAT	GO:0045088~regulation of innate immune response	83	2.29282	0.0400538	PVR, HSP90AB1, CADM1, ZC3HAV1, BTRC, UBQLN1, MAP3K7, LSM14A, ANKRD17, DDX60, PSMD1, PIK3C3, PSMD2, ERAP1, PUM2, PRKACB, PSMD7, RPS27A, CUL1, MAP2K6, CHUK, IFNGR1, SYK, LYN, ESR1, HLA-B, SKP1, HLA-E, PSMA2, UBE2N, PSMA1, IFNAR2, CTSK, CD36, C1QBP, MB21D1, UBE2K, PSMA4, PSMA3, PSME3, UBB, PSME4, PIAS1, RNF135, MED1, IFIH1, NMI, XIAP, RSAD2, HSPA1A, PSMA7, CDC37, PSMB5, CYLD, PSMF1, SUMO1, UBE2D2, P…	3139	363	16651	1.21289	1	0.462107	56.64
GOTERM_BP_FAT	GO:0071456~cellular response to hypoxia	37	1.0221	0.0401778	E2F1, BACH1, HP1BP3, EGLN2, EGLN1, FOXO3, RORA, AQP1, UBQLN1, PTEN, ARNT, CITED2, CUL2, UBE2D2, HIF1AN, MYOCD, GATA6, PRKAA1, FAM162A, OGT, UBE2D1, RPS27A, EPO, TRPC1, ACAA2, SLC8A1, IREB2, LMNA, NPEPPS, SIRT1, PPARGC1A, SFRP1, HIPK2, RGCC, RWDD3, NFE2L2, UBB	3139	144	16651	1.36298	1	0.46266	56.7544
GOTERM_BP_FAT	GO:2001243~negative regulation of intrinsic apoptotic signaling pathway	26	0.718232	0.0404964	FIGNL1, WFS1, CLU, TAF9B, HSPA1A, BCL2L2, PDX1, RRM2B, IVNS1ABP, CD74, BAG5, NONO, HSPH1, TRIAP1, CD44, DDX3X, RRN3, HTRA2, DNAJA1, TPT1, TAF9, EPO, OPA1, SIRT1, NFE2L2, ZNF385A	3139	94	16651	1.46722	1	0.464855	57.0469
GOTERM_BP_FAT	GO:0006112~energy reserve metabolic process	26	0.718232	0.0404964	PTGES3, PHKB, LEPR, PASK, EPM2AIP1, PPP1R3C, SORBS1, PPP1R3F, GYS1, INSR, RPS27A, ACADM, EPM2A, IGF1, PFKM, GYG1, PPP1R3A, PPP1CC, PPP1CB, PGM2, PPP1CA, PPP1R2, GSK3B, GFPT1, GNAS, UBB	3139	94	16651	1.46722	1	0.464855	57.0469
GOTERM_BP_FAT	GO:0050434~positive regulation of viral transcription	14	0.38674	0.0408329	RSF1, POLR2L, POLR2K, NUCKS1, ZNF639, SNW1, GTF2B, POLR2C, POLR2B, MDFIC, JUN, NELFCD, CHD1, SMARCA4	3139	42	16651	1.76819	1	0.467185	57.3537
GOTERM_BP_FAT	GO:0031122~cytoplasmic microtubule organization	14	0.38674	0.0408329	TRDN, SLK, CRIPT, FIGNL1, FIGN, SLAIN2, KATNA1, PAFAH1B1, PCM1, TUBGCP2, ATAD1, DLG1, HOOK3, CIB1	3139	42	16651	1.76819	1	0.467185	57.3537
GOTERM_BP_FAT	GO:0032870~cellular response to hormone stimulus	140	3.8674	0.0408931	MEF2C, THRB, AIF1, ADCY6, CNOT1, RPS6KB1, FOXO3, RORA, AQP1, KANK1, CTNNB1, ATP2B1, PGR, PRKAR2B, DDX17, PRKAR2A, GATA6, PGRMC2, GAB1, PIK3CA, ZNF106, RARA, PRKACB, OGT, CRY1, INSR, GNG5, RARG, FECH, SOGA1, SOCS2, RAN, C2CD5, STRN3, SKP2, MED14, ARID1A, MED13, PPARGC1A, PPARGC1B, MAPK1, MED17, UBR5, JUN, PIAS2, PIAS1, AKAP1, SMARCA4, GCLC, UBA5, PAQR9, ATP6V1B2, ATP6V0B, WT1, VDR, GPR22, HNRNPK, …	3139	644	16651	1.15316	1	0.46719	57.4085
GOTERM_BP_FAT	GO:0060045~positive regulation of cardiac muscle cell proliferation	9	0.248619	0.0410507	FGFR2, MEF2C, FGFR1, ERBB4, GATA6, MAPK14, ZFPM2, FGF2, BMPR1A	3139	22	16651	2.17005	1	0.468008	57.5513
GOTERM_BP_FAT	GO:0060330~regulation of response to interferon-gamma	9	0.248619	0.0410507	HSP90AB1, SUMO1, PTPN2, JAK2, PIAS1, STAT1, CDC37, IFNGR1, MED1	3139	22	16651	2.17005	1	0.468008	57.5513
GOTERM_BP_FAT	GO:0070925~organelle assembly	142	3.92265	0.0410607	MEF2C, CHMP3, FASTKD2, CHMP5, CHMP4A, DYNC2LI1, CNOT1, RPS27L, CNOT7, TTN, UBQLN1, RAB1A, TBC1D16, DDX28, TBC1D12, ATXN10, CCSAP, TBC1D14, PIK3C3, PQBP1, RALB, RAB23, STAM, PUM2, DHX30, RC3H1, TBPL1, PCM1, BICD1, NEBL, TRIM37, RPS17, CNTROB, MAPK9, PDCD6IP, INTU, MYL2, AGFG1, STAM2, NEK1, MRPS11, AKAP13, NPRL2, ITGB1, CHMP2B, PPAN, DDX3X, DNAAF2, CNOT6L, NPM1, TCTN3, OBSL1, RPL5, TNKS, SSX2IP, CF…	3139	654	16651	1.15175	1	0.467592	57.5604
GOTERM_BP_FAT	GO:0001836~release of cytochrome c from mitochondria	18	0.497238	0.041408	BID, OPA1, DNM1L, GGCT, CLU, LMNA, IGF1, TIMM50, BCL2L11, TRIAP1, FIS1, MOAP1, FXN, PSMD10, JUN, MAPK9, FAM162A, IFI6	3139	59	16651	1.61834	1	0.469984	57.8735
GOTERM_BP_FAT	GO:0014909~smooth muscle cell migration	18	0.497238	0.041408	AIF1, IGF1, RPS6KB1, POSTN, DOCK7, PPARGC1A, TPM1, IQGAP1, SEMA6D, F3, CAMK2D, AAMP, NFE2L2, PDGFD, APEX1, IGFBP3, BMPR1A, PARVA	3139	59	16651	1.61834	1	0.469984	57.8735
GOTERM_BP_FAT	GO:0010565~regulation of cellular ketone metabolic process	41	1.1326	0.0418154	PPARA, SNCA, AZIN1, PSMA7, PDHB, PSMB5, PSMF1, PLIN5, LONP2, PSMB2, APOA5, PSMD1, PSMD2, PRKAA2, PDHA1, PDHX, PSMD7, ODC1, PRKAB2, SIRT5, DLAT, SIRT1, PPARGC1A, PSMB8, SCAP, PSMB9, PSMA2, PSMA1, DKK3, PSMC6, MLYCD, PSMC3, PSMD11, PSMA4, PSMC2, PSMD10, PSMA3, DLD, MAPK9, PSME3, PSME4	3139	163	16651	1.33427	1	0.472855	58.238
GOTERM_BP_FAT	GO:0030835~negative regulation of actin filament depolymerization	13	0.359116	0.0418186	LIMA1, FAM21C, PLEKHH2, SWAP70, SPTBN4, TMOD3, SPTBN1, RDX, LMOD2, LMOD3, ADD2, ADD1, TMOD1	3139	38	16651	1.81472	1	0.472382	58.2408
GOTERM_BP_FAT	GO:0051646~mitochondrion localization	13	0.359116	0.0418186	OPA1, DNM1L, CLUH, SYNJ2BP, PLIN5, UXT, KIF1B, MYO19, UBB, OGT, LRPPRC, FEZ1, SLC4A5	3139	38	16651	1.81472	1	0.472382	58.2408
GOTERM_BP_FAT	GO:1901998~toxin transport	13	0.359116	0.0418186	COPZ1, SLC7A8, ARID1A, CCT2, ABCG1, RAB40B, COPB2, CCT4, CD274, LRP6, DNAJA1, SLC22A3, ANTXR2	3139	38	16651	1.81472	1	0.472382	58.2408
GOTERM_BP_FAT	GO:1901214~regulation of neuron death	64	1.76796	0.0420038	HSP90AB1, MEF2C, PPARA, WFS1, CHMP4A, SNCA, SORL1, GRIK5, FOXO3, CTNNB1, NONO, MAP3K5, TRIM2, BDNF, HTRA2, PIK3CA, GHR, ROCK1, BRAF, AIFM1, ADNP, ESR1, PPARGC1A, BCL2L11, FAM134B, ASCL1, KDM2B, BTG2, JUN, RRAS2, UBE2M, HIPK2, UBB, NGF, GCLC, ERBB3, CLU, EGLN2, EGLN1, PIN1, FBXW7, SET, NPM1, GPNMB, RASA1, EPO, FBXO7, STAMBP, AIMP2, NF1, AXL, IGF1, SIRT1, ATM, NAE1, EPHA7, FYN, GSK3B, NTRK2, BTBD10…	3139	272	16651	1.24813	1	0.473407	58.4055
GOTERM_BP_FAT	GO:0006942~regulation of striated muscle contraction	23	0.635359	0.0423019	SLC8A1, MYL2, MYBPC3, PDE4D, RNF207, ATP1A2, KCNJ2, TNNT3, SUMO1, ANK2, CTGF, PLN, PDE4B, PDE5A, ACE2, CAMK2D, DSC2, TNNI3K, RYR2, ASPH, CACNA1C, NPPA, EHD3	3139	81	16651	1.50623	1	0.475351	58.6693
GOTERM_BP_FAT	GO:0034446~substrate adhesion-dependent cell spreading	23	0.635359	0.0423019	BRAF, EFNA1, ARHGEF7, FERMT3, PEAK1, AXL, S100A10, POSTN, FER, FZD7, RAB1A, KANK1, FBLN1, DOCK1, BVES, CRKL, C1QBP, ITGAV, ANTXR1, CRK, PARVA, CIB1, NET1	3139	81	16651	1.50623	1	0.475351	58.6693
GOTERM_BP_FAT	GO:0051123~RNA polymerase II transcriptional preinitiation complex assembly	10	0.276243	0.0423734	MED6, TAF2, PSMC6, PSMC3, PSMC2, TAF9B, GTF2A2, TAF9, CAND1, DACH1	3139	26	16651	2.04021	1	0.475436	58.7323
GOTERM_BP_FAT	GO:0043405~regulation of MAP kinase activity	76	2.09945	0.0423741	MEF2C, FGF18, ZAK, EFNA1, HMGCR, TSG101, SORL1, ZEB2, IQGAP1, MAP3K7, MAP3K6, MAP3K5, SPRY1, DIRAS1, MAP3K4, MDFIC, TIAM1, GAB1, SPRED2, CDK12, PDGFC, PDGFD, RAPGEF1, FGF2, INSR, RPS27A, MAP2K6, SYK, ADAM9, MAP2K5, GHR, PPP2R1A, LYN, BRAF, ERP29, KIDINS220, GRM1, MAP4K3, SPAG9, MAPK1, PLCE1, CRKL, ARRB1, PDE5A, GHRL, NRK, UBB, EIF2AK2, NGF, FGD2, FGFR1, AKAP13, DTNBP1, CD74, MAP3K2, DNAJA1, PRKAA…	3139	330	16651	1.22166	1	0.474944	58.7329
GOTERM_BP_FAT	GO:0046825~regulation of protein export from nucleus	12	0.331492	0.0425075	DNAJC27, XPO1, GSK3B, XPO4, TXN, PPM1A, TPR, TCF7L2, UHMK1, GTSE1, BARD1, CTDSPL2	3139	34	16651	1.8722	1	0.475533	58.8502
GOTERM_BP_FAT	GO:0002711~positive regulation of T cell mediated immunity	12	0.331492	0.0425075	MAP3K7, PVR, RSAD2, MALT1, HSPD1, HLA-B, TRAF6, HLA-E, FOXP3, ZBTB1, SASH3, B2M	3139	34	16651	1.8722	1	0.475533	58.8502
GOTERM_BP_FAT	GO:0007031~peroxisome organization	12	0.331492	0.0425075	PEX11B, FIS1, TMEM135, DNM1L, LONP2, PEX2, PEX13, PEX3, PEX12, PIK3R4, SCP2, PEX7	3139	34	16651	1.8722	1	0.475533	58.8502
GOTERM_BP_FAT	GO:1902808~positive regulation of cell cycle G1/S phase transition	11	0.303867	0.0427597	PAGR1, ANKRD17, DDX3X, PLRG1, CUL4A, CCND2, AIF1, PHB2, RDX, CUL4B, APEX1	3139	30	16651	1.945	1	0.477085	59.0713
GOTERM_BP_FAT	GO:0033146~regulation of intracellular estrogen receptor signaling pathway	11	0.303867	0.0427597	PAGR1, UFL1, DDX17, UFSP2, UFM1, PHB2, STRN3, SKP2, UBA5, CNOT1, MED1	3139	30	16651	1.945	1	0.477085	59.0713
GOTERM_BP_FAT	GO:1901661~quinone metabolic process	11	0.303867	0.0427597	COQ4, AKR1C2, HMGCR, VKORC1, AKR7A2, CBR4, COQ7, PDSS1, AKR1C1, PDSS2, COQ6	3139	30	16651	1.945	1	0.477085	59.0713
GOTERM_BP_FAT	GO:1905269~positive regulation of chromatin organization	25	0.690608	0.0428169	CHTOP, CTBP1, JARID2, TADA2B, SNW1, FOXP3, SIRT1, PPARGC1A, ATM, CTR9, CTNNB1, UBE2N, ZNF304, RPS6KA4, WDR61, MIER1, ARRB1, MTF2, RTF1, EED, BRD7, PIWIL2, OGT, TPR, RNF20	3139	90	16651	1.47349	1	0.477051	59.1212
GOTERM_BP_FAT	GO:0034968~histone lysine methylation	27	0.745856	0.0429357	ZNF274, KMT2C, EZH1, ARID4B, CTNNB1, DPY30, ZNF304, RTF1, SETMAR, EED, H2AFY, OGT, BCOR, JARID2, SNW1, MECOM, TET2, SIRT1, CTR9, ATRX, WDR61, MTF2, WHSC1L1, ASH1L, KDM4B, SETD7, PRDM2	3139	99	16651	1.4467	1	0.477516	59.2249
GOTERM_BP_FAT	GO:0055117~regulation of cardiac muscle contraction	20	0.552486	0.0434236	SLC8A1, PDE4D, RNF207, ATP1A2, KCNJ2, SUMO1, ANK2, CTGF, PLN, PDE4B, PDE5A, CAMK2D, ACE2, DSC2, TNNI3K, RYR2, ASPH, CACNA1C, NPPA, EHD3	3139	68	16651	1.56016	1	0.480945	59.6477
GOTERM_BP_FAT	GO:0032410~negative regulation of transporter activity	20	0.552486	0.0434236	CTTNBP2NL, KCNAB1, SNCA, NDFIP1, FKBP1A, ATP1A2, FGF12, UBQLN1, TRDN, SUMO1, HAMP, PLN, PKD2, GRK6, CAMK2D, GNB5, STK39, CAB39, INSR, EPO	3139	68	16651	1.56016	1	0.480945	59.6477
GOTERM_BP_FAT	GO:0014070~response to organic cyclic compound	210	5.8011	0.0435161	MEF2C, AIF1, ADCY6, SNCA, POSTN, RORA, AQP1, CTNNB1, ATP2B1, PGR, DDX17, DDX18, CTGF, H2AFZ, RARA, RAPGEF2, CRY1, RAPGEF1, ADAM9, RARG, BRAF, RAN, STRN3, TRPA1, SKP2, MED14, MED13, CTNNA1, PPARGC1A, PPARGC1B, MAPK1, CD36, JUN, MED17, F3, UBR5, ABAT, RYR2, PIAS2, PRDM2, PIAS1, EIF2AK2, CYP1B1, GNAI1, CATSPERG, UBA5, ACAT1, CALU, HNMT, IDH1, UFSP2, SMAD9, MAP2K1, KLF9, TGFBR2, MAOB, SMAD5, ESRRG, U…	3139	997	16651	1.11731	1	0.481189	59.7273
GOTERM_BP_FAT	GO:0006936~muscle contraction	75	2.07182	0.0445668	SRSF1, MYBPC3, RPS6KB1, FGF12, TTN, HSBP1, EDNRA, DES, ANK2, MYOCD, CTGF, LTB4R, SLMAP, COL4A3BP, PDE4B, SNTB1, PIK3CA, MKKS, ASPH, LMOD2, LMOD3, MAP2K6, CHUK, DLG1, SCN2B, ROCK1, PIK3C2A, RAP1GDS1, PDE4D, EEF2, SSPN, TRDN, TNNT3, PLCE1, SMTN, PDE5A, TNNI3K, ABAT, RYR2, NPPA, MYL2, CALD1, OXT, VIM, ITGB5, CACNB2, KCNJ2, TPM1, SUMO1, SORBS1, MYOM2, MYL6B, CAMK2D, MYOM1, MYOF, EHD3, DTNA, RCSD1, SL…	3139	326	16651	1.22037	1	0.489031	60.6221
GOTERM_BP_FAT	GO:0007098~centrosome cycle	22	0.607735	0.0446466	CEP85, XPO1, CCP110, CHMP3, CHMP5, CEP192, CETN3, TUBGCP2, ARHGEF10, CHMP2B, CTNNB1, TMEM67, TRIM37, PLK2, NPM1, CNTROB, PKD2, TUBE1, RANBP1, PDCD6IP, CHORDC1, MDM1	3139	77	16651	1.51559	1	0.48916	60.6893
GOTERM_BP_FAT	GO:0002504~antigen processing and presentation of peptide or polysaccharide antigen via MHC class II	28	0.773481	0.0452791	KIF22, CLTA, SEC24B, DYNC1LI2, AP1M2, HLA-DRB1, AP2S1, DYNC2LI1, CANX, CD74, AP2B1, ACTR1A, KIFAP3, DYNC1H1, SAR1B, TRAF6, HLA-C, DCTN6, DCTN3, DCTN4, DCTN1, HLA-DQA1, AP2A2, AP2A1, SEC13, HLA-DPA1, HLA-DRA, CTSF	3139	104	16651	1.42815	1	0.493611	61.2179
GOTERM_BP_FAT	GO:0009791~post-embryonic development	26	0.718232	0.0454473	FGFR2, HMGN1, TAPT1, IMPAD1, ACADM, MYL2, ALDH5A1, ARID5B, MYO7A, TIPARP, FBN1, IREB2, TBCE, CCDC47, SOX6, TET2, ITPR1, BCL2L11, ATRX, CCDC66, SEMA3C, GNAS, PRDM1, KDM5B, ERCC1, PLAGL2	3139	95	16651	1.45177	1	0.494419	61.3573
GOTERM_BP_FAT	GO:0033143~regulation of intracellular steroid hormone receptor signaling pathway	19	0.524862	0.0456623	UFSP2, STRN3, SKP2, CNOT1, UBA5, SIRT1, FOXP1, UFL1, PAGR1, DDX17, PRMT2, SFRP1, UFM1, PHB2, PIAS2, CRY1, CLOCK, MED1, SMARCA4	3139	64	16651	1.57479	1	0.495586	61.5348
GOTERM_BP_FAT	GO:0001944~vasculature development	134	3.70166	0.0462335	MEF2C, FGF18, EFNA1, NAA15, RORA, AQP1, RNF213, MMRN2, CITED2, CTNNB1, ZNF304, EPC1, MYOCD, GATA6, CTGF, ROBO1, ROBO4, PIK3CA, ERAP1, PDGFD, RAPGEF2, RAPGEF1, CIB1, SYK, MAP2K5, RECK, PTPRM, ROCK1, MFGE8, ARID1A, SYNJ2BP, VASH1, THY1, MIB1, MAPK1, F3, JUN, RGCC, PRCP, COL1A2, ATPIF1, COL1A1, PRDM1, NFE2L2, FGFR2, FGFR1, CYP1B1, ENPP2, BMPR2, WARS2, ITGB1, WT1, SEMA5A, FBXW7, AGGF1, ITGAV, TCF4, M…	3139	617	16651	1.15204	1	0.499488	62.0028
GOTERM_BP_FAT	GO:0060700~regulation of ribonuclease activity	5	0.138122	0.0462563	NPM1, OAS3, OAS1, TCEA1, HSPA1A	3139	8	16651	3.31535	1	0.499163	62.0213
GOTERM_BP_FAT	GO:0072393~microtubule anchoring at microtubule organizing center	5	0.138122	0.0462563	NIN, PCM1, BICD1, DCTN1, HOOK3	3139	8	16651	3.31535	1	0.499163	62.0213
GOTERM_BP_FAT	GO:0019509~L-methionine biosynthetic process from methylthioadenosine	5	0.138122	0.0462563	ADI1, MRI1, APIP, EIF2B1, EIF2B4	3139	8	16651	3.31535	1	0.499163	62.0213
GOTERM_BP_FAT	GO:0035520~monoubiquitinated protein deubiquitination	5	0.138122	0.0462563	ATXN3, USP1, USP16, USP15, MYSM1	3139	8	16651	3.31535	1	0.499163	62.0213
GOTERM_BP_FAT	GO:0043122~regulation of I-kappaB kinase/NF-kappaB signaling	57	1.57459	0.0465639	SLC44A2, ZC3HAV1, BTRC, RORA, CANT1, CTNNB1, MAP3K7, ANKRD17, TMEM9B, MIER1, SHARPIN, PELI2, BRD4, RPS27A, CHUK, LTBR, GOLT1B, ESR1, G3BP2, TLE1, UBE2I, OPTN, WLS, UBE2N, ZDHHC17, CD36, ATP2C1, ZDHHC13, ASH1L, UBB, EDA, MTDH, PPM1A, TRIM13, AKAP13, FKBP1A, CYLD, TMED4, SQSTM1, BCL3, CCDC22, TRAF6, FBXW11, CFLAR, CARD8, NDFIP1, MALT1, STAT1, SIRT1, TRIM22, CASP10, PLK2, FYN, PSMD10, FAF1, IKBKB, T…	3139	240	16651	1.25983	1	0.501016	62.2709
GOTERM_BP_FAT	GO:0009887~organ morphogenesis	209	5.77348	0.0467584	HMGN1, HCCS, MEF2C, CTHRC1, EFNA1, FAM20A, AQP1, CITED2, CTNNB1, CUL3, FLI1, HTRA1, CTGF, COL4A3BP, RAB23, RARA, GNG5, CUL1, SYK, PTPRM, RARG, BRAF, BTBD7, CTNNA1, BCL2L11, PPARGC1B, THY1, MAPK1, JUN, RYR2, PRDM1, PPP2R3A, TDRD7, DAAM1, NPHP3, BCOR, DVL2, PLAG1, MAP2K1, TGFBR2, RNF207, NOTCH2, SFRP1, SRSF6, NTRK2, SMURF2, AREG, PPARA, AP2S1, MYO7A, MYBPC3, ZEB1, PTEN, MTHFD1, EDNRA, AP2B1, ANKRD1…	3139	994	16651	1.11534	1	0.501998	62.4279
GOTERM_BP_FAT	GO:1901861~regulation of muscle tissue development	31	0.856354	0.0468684	FGFR2, MEF2C, FGFR1, NACA, ERBB4, HMGCR, ERBB3, SAV1, RPS6KB1, SOX6, PTEN, CTNNB1, PIN1, DDX17, MYOCD, GATA6, HAMP, MEG3, PRKAA1, SOX17, FBXO22, FGF2, TGFBR2, IGF1, PPARGC1A, FOXP1, MAPK14, ZFPM2, NLN, TLL2, BMPR1A	3139	118	16651	1.39357	1	0.502334	62.5164
GOTERM_BP_FAT	GO:0003231~cardiac ventricle development	31	0.856354	0.0468684	MEF2C, FGFR2, NACA, MYL2, SAV1, MYBPC3, BMPR2, FKBP1A, EGLN1, TPM1, SUFU, CITED2, AP2B1, CHD7, MYOCD, HEY1, SEMA3C, STRA6, TRIP11, UBE4B, TGFBR2, FZD1, TMEM65, XIRP2, RYR2, FOXC2, ZFPM2, PRDM1, RBM15, BMPR1A, MED1	3139	118	16651	1.39357	1	0.502334	62.5164
GOTERM_BP_FAT	GO:0003205~cardiac chamber development	39	1.07735	0.0469018	FGFR2, MEF2C, NACA, MYL2, SAV1, MYBPC3, BMPR2, FKBP1A, EGLN1, TPM1, SUFU, CITED2, NPHP3, AP2B1, CHD7, HEY1, ANK2, MYOCD, GATA6, SEMA3C, STRA6, RARA, TRIP11, UBE4B, TGFBR2, FZD1, ARID1A, NOTCH2, TMEM65, XIRP2, RYR2, FOXC2, ZFPM2, PRDM1, RBM15, BMPR1A, MYH10, PARVA, MED1	3139	155	16651	1.33469	1	0.502089	62.5434
GOTERM_BP_FAT	GO:0030850~prostate gland development	15	0.414365	0.0470017	PLAG1, FGFR2, RARG, UBE3A, PSAP, ESR1, FEM1B, SOX9, PTEN, CTNNB1, CDKN1B, SFRP1, SULF1, RARA, EAF2	3139	47	16651	1.69294	1	0.502348	62.6235
GOTERM_BP_FAT	GO:1901879~regulation of protein depolymerization	21	0.58011	0.0471122	LIMA1, FAM21C, SWAP70, SPTBN4, PDXP, RDX, HDGFRP3, SEMA5A, PLEKHH2, CFL2, SPTBN1, TMOD3, ASPH, CLASP2, LMOD2, LMOD3, ADD2, CIB1, TMOD1, ADD1, APC	3139	73	16651	1.52597	1	0.502687	62.712
GOTERM_BP_FAT	GO:0055098~response to low-density lipoprotein particle	7	0.19337	0.0472495	CD9, CD36, F3, ABCA1, ITGB1, SYK, SREBF2	3139	15	16651	2.47546	1	0.503226	62.8217
GOTERM_BP_FAT	GO:0044346~fibroblast apoptotic process	7	0.19337	0.0472495	CUL3, SFRP1, STK17B, PIK3CA, CFDP1, API5, BCL2L11	3139	15	16651	2.47546	1	0.503226	62.8217
GOTERM_BP_FAT	GO:0072599~establishment of protein localization to endoplasmic reticulum	29	0.801105	0.0475279	RPL17, CHMP4A, RPL15, RPL27A, RPL37, SEC62, SEC63, RPL32, RPL7, RPS3A, RPL26L1, RPL5, RPL7A, RPL10A, RPS27A, RPS24, RPL35A, SRP54, RPL23A, RPS6, RPL41, RPS17, RPL13A, RPL22, RPL3L, RYR2, SPCS1, RPL37A, SRP72	3139	109	16651	1.4113	1	0.504823	63.0431
GOTERM_BP_FAT	GO:0006282~regulation of DNA repair	23	0.635359	0.0478713	PPP4R2, BRCC3, POLH, FAM175A, FIGNL1, USP1, SIRT1, UIMC1, UBE2N, EYA3, FAM168A, ERCC8, RIF1, CUL4A, OTUB1, FIGN, UBR5, SETMAR, BRE, BABAM1, RNF169, APEX1, RTEL1	3139	82	16651	1.48786	1	0.506896	63.3145
GOTERM_BP_FAT	GO:0055013~cardiac muscle cell development	18	0.497238	0.0479782	SLC8A1, MYL2, LMNA, IGF1, TTN, CXADR, PIN1, NEBL, BVES, MYOCD, SORBS2, HAMP, FHOD3, CAMK2D, OBSL1, NPPA, SGCB, MYH10	3139	60	16651	1.59137	1	0.507197	63.3987
GOTERM_BP_FAT	GO:0043500~muscle adaptation	25	0.690608	0.0481135	MEF2C, GLRX3, AIF1, AKAP13, RPS6KB1, PIN1, ECE1, HAMP, GATA6, MLIP, CAMK2D, ERRFI1, MTMR4, CFLAR, TBCE, IGF1, PPARGC1A, PSMB9, GTF2I, GSK3B, ADK, PDE5A, FBXO32, AKAP1, NPPA	3139	91	16651	1.4573	1	0.507708	63.5048
GOTERM_BP_FAT	GO:0033157~regulation of intracellular protein transport	86	2.37569	0.0483589	HSP90AB1, XPO1, CYB5R1, CHERP, FAM20B, XPO4, UBE2G2, SORL1, SAE1, ERLEC1, KANK1, GTSE1, BAG4, HTRA2, MDFIC, RAB23, ASPH, YOD1, OGT, TPR, CIB1, KIF5B, C2CD5, PKIG, UBE2J1, G3BP2, NPEPPS, PCM1, CDKL2, PKIA, CTDSPL2, DNAJC27, RBPMS, CTSK, DACT1, CD36, HUWE1, UBR5, IPO5, TXN, ATPIF1, AKAP1, EDA, MED1, ERBB4, PPM1A, KEAP1, TCF7L2, UHMK1, SUFU, SEMA5A, HSPA1L, CYLD, FIS1, ARIH2, FBXW7, HNMT, PKD2, BCL3…	3139	381	16651	1.19735	1	0.509034	63.6967
GOTERM_BP_FAT	GO:0010821~regulation of mitochondrion organization	55	1.51934	0.0484006	E2F1, CYB5R1, COA3, HIP1R, MALSU1, FAM20B, STOML2, SAE1, ZNF205, TRIAP1, BAG4, HTRA2, FXN, MAP1LC3B, OMA1, ACAA2, OPA1, SLC25A5, NPEPPS, PPARGC1A, CDKL2, BCL2L11, CTSK, C1QBP, HUWE1, ATPIF1, MAPK8, LRPPRC, SIVA1, BID, YWHAZ, HSPA1A, HSPA1L, FIS1, MOAP1, FBXW7, ARIH2, DDHD1, HNMT, SQSTM1, FAM162A, TFDP1, PLAGL2, FBXO7, INF2, DNM1L, LMNA, IGF1, UBE2L3, UBL5, SREBF2, PSMD10, GSK3B, YWHAQ, RNF41	3139	231	16651	1.26299	1	0.508847	63.7292
GOTERM_BP_FAT	GO:0010823~negative regulation of mitochondrion organization	14	0.38674	0.0487681	ACAA2, OPA1, SLC25A5, MALSU1, LMNA, IGF1, HSPA1A, PPARGC1A, BAG4, TRIAP1, FXN, PSMD10, OMA1, RNF41	3139	43	16651	1.72706	1	0.511063	64.0145
GOTERM_BP_FAT	GO:1990090~cellular response to nerve growth factor stimulus	14	0.38674	0.0487681	E2F1, EEF2, FOXO3, KIDINS220, EIF4A3, BPTF, CSNK1E, ID1, NTRK2, RAP1A, RAPGEF2, RAPGEF1, APC, CIB1	3139	43	16651	1.72706	1	0.511063	64.0145
GOTERM_BP_FAT	GO:0009259~ribonucleotide metabolic process	118	3.25967	0.0493243	GMPR2, WFS1, HMGCR, SNCA, ADCY6, STOML2, RORA, AQP1, COX5B, UQCR10, SLC25A23, PDE4A, NT5C2, PDE4B, OGT, INSR, MAGI3, FBP1, PDE4D, PDE4C, RNASEH2B, PPARGC1A, NME7, NME3, PDE5A, DLD, ATP5C1, ADSL, PFKFB2, CTPS1, HSPA1A, ABCA1, ATP6V1B2, TIMP2, ACAT1, SDHAF2, CMPK1, ARNT, TPI1, ECE1, ADSSL1, MOCS2, AK2, AK4, TEFM, PDE7B, VCP, COA6, NCOR1, UQCRC2, PPARA, FIGNL1, ATP5B, HINT1, SULT2B1, RHOQ, UQCRFS1, …	3139	539	16651	1.16129	1	0.514642	64.4421
GOTERM_BP_FAT	GO:0061577~calcium ion transmembrane transport via high voltage-gated calcium channel	4	0.110497	0.0494118	CACNA2D1, CACNB2, CACNB3, CACNA1C	3139	5	16651	4.24364	1	0.514785	64.509
GOTERM_BP_FAT	GO:0051708~intracellular protein transport in other organism involved in symbiotic interaction	4	0.110497	0.0494118	IFIT1, DERL1, TAP2, DYNLT1	3139	5	16651	4.24364	1	0.514785	64.509
GOTERM_BP_FAT	GO:0044340~canonical Wnt signaling pathway involved in regulation of cell proliferation	4	0.110497	0.0494118	DVL2, SFRP1, LRP6, CTNNB1	3139	5	16651	4.24364	1	0.514785	64.509
GOTERM_BP_FAT	GO:0006041~glucosamine metabolic process	4	0.110497	0.0494118	PGM3, GNPDA1, GFPT1, OGT	3139	5	16651	4.24364	1	0.514785	64.509
GOTERM_BP_FAT	GO:0070389~chaperone cofactor-dependent protein refolding	4	0.110497	0.0494118	ST13, PTGES3, BAG1, DNAJC7	3139	5	16651	4.24364	1	0.514785	64.509
GOTERM_BP_FAT	GO:1990592~protein K69-linked ufmylation	4	0.110497	0.0494118	UFL1, UFM1, UFC1, UBA5	3139	5	16651	4.24364	1	0.514785	64.509
GOTERM_BP_FAT	GO:0006552~leucine catabolic process	4	0.110497	0.0494118	IVD, MCCC1, HMGCL, AUH	3139	5	16651	4.24364	1	0.514785	64.509
GOTERM_BP_FAT	GO:0019060~intracellular transport of viral protein in host cell	4	0.110497	0.0494118	IFIT1, DERL1, TAP2, DYNLT1	3139	5	16651	4.24364	1	0.514785	64.509
GOTERM_BP_FAT	GO:1990564~protein polyufmylation	4	0.110497	0.0494118	UFL1, UFM1, UFC1, UBA5	3139	5	16651	4.24364	1	0.514785	64.509
GOTERM_BP_FAT	GO:0030581~symbiont intracellular protein transport in host	4	0.110497	0.0494118	IFIT1, DERL1, TAP2, DYNLT1	3139	5	16651	4.24364	1	0.514785	64.509
GOTERM_BP_FAT	GO:0000288~nuclear-transcribed mRNA catabolic process, deadenylation-dependent decay	20	0.552486	0.0497013	ZFP36, CNOT8, CPEB3, PAIP1, CNOT1, EXOSC1, CNOT7, EIF4B, EIF4A3, ZFP36L2, TNRC6C, BTG2, CNOT6L, EDC3, LSM5, CNOT11, TNRC6B, LSM1, RC3H1, SAMD4A	3139	69	16651	1.53755	1	0.516394	64.7293
GOTERM_BP_FAT	GO:0014812~muscle cell migration	20	0.552486	0.0497013	ROCK1, AIF1, IGF1, RPS6KB1, POSTN, DOCK7, TPM1, PPARGC1A, IQGAP1, SEMA6D, F3, CAMK2D, AAMP, NFE2L2, PDGFD, APEX1, IGFBP3, BMPR1A, PARVA, NET1	3139	69	16651	1.53755	1	0.516394	64.7293
GOTERM_BP_FAT	GO:1904589~regulation of protein import	45	1.24309	0.0502413	HSP90AB1, CHERP, ERBB4, PPM1A, KEAP1, SUFU, KANK1, SEMA5A, HNRNPM, CYLD, MDFIC, RAB23, PKD2, BCL3, CCDC22, NUP54, TPR, FBXW11, HSPA8, PKIG, NF1, G3BP2, FZD1, IGF1, PKIA, SIRT1, FZD7, DDX58, RBPMS, CD36, DACT1, UBR5, MAPK14, GSK3B, PSMD10, IPO5, TXN, JAK2, FAF1, EDA, TRIP6, AKAP1, MBTPS1, BMPR1A, MED1	3139	184	16651	1.29731	1	0.5198	65.1368
GOTERM_BP_FAT	GO:0060548~negative regulation of cell death	194	5.35912	0.0502621	MEF2C, AIF1, EFNA1, SNCA, NAA15, NAA16, AQP1, CITED2, CTNNB1, NONO, BDNF, CD44, HTRA2, CTGF, KIFAP3, PIK3CA, RARA, OGT, PELI3, MAP2K5, ACAA2, RARG, OPA1, ROCK1, BRAF, PCID2, MECOM, CTNNA1, PPARGC1A, JUN, MAPK8, PIAS1, EIF2AK2, HIGD2A, ERBB4, ERBB3, TAF9B, BCL2L2, HSPA1A, NAA38, CD74, PIN1, SEMA5A, FBXO7, LAMTOR5, ST6GAL1, RPS6, TAX1BP1, FNIP1, NOTCH2, SFRP1, SRSF6, NTRK2, ARF4, BTBD10, ZNF385A, P…	3139	920	16651	1.11857	1	0.519455	65.1524
GOTERM_BP_FAT	GO:0006611~protein export from nucleus	17	0.469613	0.050361	XPO1, NUP88, RAN, XPO4, PPM1A, EIF5A, STRADB, NUPL2, TCF7L2, GTSE1, CTDSPL2, DNAJC27, GSK3B, TXN, TPR, BARD1, HSPA9	3139	56	16651	1.61031	1	0.51967	65.2264
GOTERM_BP_FAT	GO:0044774~mitotic DNA integrity checkpoint	28	0.773481	0.0503782	E2F1, CNOT8, HUS1, RPS27L, CNOT1, CNOT7, GTSE1, PLAGL1, TRIAP1, CNOT6L, NPM1, SETMAR, RPS27A, TFDP1, ZNF830, RINT1, TAOK3, ATM, NAE1, CCND1, CDKN1B, BTG2, PLK2, RGCC, CNOT11, FBXO31, UBB, ZNF385A	3139	105	16651	1.41455	1	0.519301	65.2393
GOTERM_BP_FAT	GO:0045047~protein targeting to ER	28	0.773481	0.0503782	RPL17, CHMP4A, RPL15, RPL27A, RPL37, SEC62, SEC63, RPL32, RPL7, RPS3A, RPL26L1, RPL5, RPL7A, RPL10A, RPS27A, RPS24, RPL35A, SRP54, RPL23A, RPS6, RPL41, RPS17, RPL13A, RPL22, RPL3L, SPCS1, RPL37A, SRP72	3139	105	16651	1.41455	1	0.519301	65.2393
GOTERM_BP_FAT	GO:0048729~tissue morphogenesis	134	3.70166	0.0503827	MEF2C, CTHRC1, BTRC, PDX1, ANKRD6, TTN, CITED2, CTNNB1, TIAM1, RALA, RARA, PRKACB, RPS27A, RARG, ARID1A, FOXN4, PSMA2, MIB1, PSMA1, PPP1CA, KDM2B, PSMA4, PSMA3, RYR2, INTU, FRAS1, FGFR2, FGFR1, TWSG1, MYL2, BMPR2, ITGB4, DAAM1, PSMA7, SOX9, ITGB1, WT1, PSMB5, NPHP3, VDR, PSMB2, NUMB, CLASP2, TRAF6, DVL2, PHACTR4, TGFBR2, NTN4, PSMB8, PSMB9, PSMC6, EPHA7, SFRP1, PRICKLE1, PSMC3, PSMC2, PRKAR1A, PR…	3139	619	16651	1.14832	1	0.51884	65.2427
GOTERM_BP_FAT	GO:0019068~virion assembly	13	0.359116	0.050394	CHMP3, TSG101, CHMP5, VTA1, CHMP4A, VPS37A, MITD1, RAB1A, CHMP2B, USP6NL, PDCD6IP, UBB, RPS27A	3139	39	16651	1.76819	1	0.518429	65.2511
GOTERM_BP_FAT	GO:0034340~response to type I interferon	22	0.607735	0.05062	PTPN2, OAS3, RSAD2, HLA-C, OAS1, HLA-B, OAS2, STAT1, HLA-E, HLA-G, PSMB8, IFI35, IRF9, LSM14A, IFIT3, IFNAR2, IFIT2, IFIT1, IRF5, UBE2K, IFI6, IP6K2	3139	78	16651	1.49616	1	0.519555	65.4198
GOTERM_BP_FAT	GO:0031929~TOR signaling	22	0.607735	0.05062	LAMTOR5, LAMTOR3, CCDC88A, LAMTOR4, EPM2A, RPS6KB1, UBR2, UBR1, RICTOR, NPRL2, RRAGD, RPS6, SIRT1, FNIP1, ATM, RRAGC, DEPTOR, RHEB, SEC13, PRKAA1, PRKAA2, WDR59	3139	78	16651	1.49616	1	0.519555	65.4198
GOTERM_BP_FAT	GO:0051261~protein depolymerization	26	0.718232	0.0508262	LIMA1, FAM21C, SWAP70, MICAL2, SYNJ1, MICAL3, SPTBN4, PDXP, RDX, HDGFRP3, SEMA5A, PLEKHH2, CCSAP, CFL2, TMOD3, SPTBN1, DNAJC6, CLASP2, LMOD2, LMOD3, ADD2, HSPA8, ADD1, TMOD1, APC, CIB1	3139	96	16651	1.43665	1	0.520534	65.573
GOTERM_BP_FAT	GO:0006368~transcription elongation from RNA polymerase II promoter	26	0.718232	0.0508262	CCNT2, ENY2, POLR2L, POLR2K, TAF9B, CDC73, TBP, POLR2C, POLR2B, RTF1, GTF2A2, NELFCD, TCEA1, TAF9, BRD4, TAF2, IKBKAP, ELP2, CCNK, CCNH, GTF2H3, GTF2B, CTR9, EAPP, WDR61, TCEB3	3139	96	16651	1.43665	1	0.520534	65.573
GOTERM_BP_FAT	GO:0030218~erythrocyte differentiation	26	0.718232	0.0508262	SOX6, FOXO3, ARNT, CITED2, SMAP1, DYRK3, HSPA9, EPO, ZFP36, LYN, MAFB, KLF13, PTPN2, SMAD5, RPS6, DNASE2, ACVR2A, PKNOX1, SP3, MAPK14, HIPK2, TMOD3, ATPIF1, JAK2, MED1, ADD1	3139	96	16651	1.43665	1	0.520534	65.573
GOTERM_BP_FAT	GO:0008285~negative regulation of cell proliferation	145	4.00552	0.0509232	MEF2C, CHERP, CNOT8, AIF1, NELL1, RBM5, MED25, STRN, PDX1, CNOT7, CTNNB1, FNTB, CUL2, OGN, MYOCD, ROBO1, KIFAP3, RARA, DDX20, ATOH8, ASPH, RAPGEF2, RAPGEF1, RC3H1, CUL1, CIB1, GTPBP4, PTPRM, RARG, SYNJ2BP, CTNNA1, PPARGC1A, HLA-G, VASH1, KDM2B, EIF2AK1, JUN, RGCC, PDE5A, ATPIF1, PRDM1, EIF2AK2, INTU, SMARCA2, FGFR2, CYP1B1, HLA-DRB1, ERBB4, BMPR2, TIMP2, SOX9, ITGB1, WT1, FTH1, VDR, FBXW7, NPM1, …	3139	674	16651	1.14119	1	0.520733	65.6449
GOTERM_BP_FAT	GO:0035304~regulation of protein dephosphorylation	24	0.662983	0.0509442	HSP90AB1, PPP2R1A, SYMPK, PPP2R3A, ROCK1, SLC39A10, PPP2R5A, SWAP70, FKBP1A, PPP6R3, ENSA, PIN1, SET, PPP1R2, IGBP1, PPP1R12A, PPP2R5E, JAK2, MASTL, EIF2AK2, IKBKB, AKAP1, PPP1R14C, PPP2R2C	3139	87	16651	1.46333	1	0.520392	65.6604
GOTERM_BP_FAT	GO:0033522~histone H2A ubiquitination	8	0.220994	0.0511178	TRIM37, KDM2B, OTUB1, UBR5, UBR2, CUL4B, SKP1, BCOR	3139	19	16651	2.2335	1	0.521134	65.7886
GOTERM_BP_FAT	GO:0033539~fatty acid beta-oxidation using acyl-CoA dehydrogenase	8	0.220994	0.0511178	ACOX2, ACADSB, ACADM, IVD, ETFDH, ACAD8, ETFB, ETFA	3139	19	16651	2.2335	1	0.521134	65.7886
GOTERM_BP_FAT	GO:0014912~negative regulation of smooth muscle cell migration	8	0.220994	0.0511178	SEMA6D, AIF1, NFE2L2, APEX1, IGFBP3, TPM1, PPARGC1A, BMPR1A	3139	19	16651	2.2335	1	0.521134	65.7886
GOTERM_BP_FAT	GO:0000042~protein targeting to Golgi	8	0.220994	0.0511178	PACS1, RGPD3, SORL1, GOLGA1, RAB6A, OPTN, GOLGA4, TRIP11	3139	19	16651	2.2335	1	0.521134	65.7886
GOTERM_BP_FAT	GO:0019184~nonribosomal peptide biosynthetic process	8	0.220994	0.0511178	HAGH, GGT7, GCLC, GGCT, BDH2, GGT1, NFE2L2, AASDH	3139	19	16651	2.2335	1	0.521134	65.7886
GOTERM_BP_FAT	GO:0010881~regulation of cardiac muscle contraction by regulation of the release of sequestered calcium ion	8	0.220994	0.0511178	SLC8A1, ANK2, PLN, CAMK2D, RYR2, ASPH, ATP1A2, CACNA1C	3139	19	16651	2.2335	1	0.521134	65.7886
GOTERM_BP_FAT	GO:0097576~vacuole fusion	12	0.331492	0.0517874	CHMP3, VCP, TSG101, SNX14, LIX1L, EPG5, UBQLN4, SNAPIN, EEA1, UBQLN1, FYCO1, CHMP2B	3139	35	16651	1.8187	1	0.525364	66.2787
GOTERM_BP_FAT	GO:2000736~regulation of stem cell differentiation	12	0.331492	0.0517874	ZFP36L2, N4BP2L2, PRICKLE1, LTBP3, GATA6, GSK3B, SP7, SOX6, YAP1, NFE2L2, EIF2AK2, SOX9	3139	35	16651	1.8187	1	0.525364	66.2787
GOTERM_BP_FAT	GO:0009154~purine ribonucleotide catabolic process	12	0.331492	0.0517874	PDE7B, NUDT9, HINT1, PDE4A, PDE4B, NUDT7, PDE5A, PDE10A, EGLN1, PDE4D, PDE4C, HPRT1	3139	35	16651	1.8187	1	0.525364	66.2787
GOTERM_BP_FAT	GO:0006914~autophagy	124	3.42541	0.052002	CHMP3, PLEKHM1, FGF14, CHMP4A, SNCA, UBQLN4, TXLNA, ITPKC, UBQLN1, RAB1A, TBC1D12, HTRA2, TBC1D14, LIX1L, PIK3C3, RALB, RAB23, SUPT20H, PIK3CA, STAM, VPS13A, RPS27A, SPTLC1, PRKAB2, OPTN, PPARGC1A, SNRPB, ATPIF1, MAPK8, VPS26A, STAM2, ITGB4, CTSA, ATP6V1B2, NPRL2, RRAGD, ATP6V0B, CDC37, CHMP2B, RRAGC, FIS1, FBXW7, DNAAF2, TOMM5, FBXO7, LAMTOR5, GABARAPL2, EEF1A1, LAMTOR3, LAMTOR4, MAP2K1, EPM2A, …	3139	570	16651	1.15397	1	0.526377	66.4344
GOTERM_BP_FAT	GO:0010977~negative regulation of neuron projection development	34	0.939227	0.0524536	EFNA1, ADCY6, VIM, PRKCSH, PTEN, KANK1, B2M, SEMA5A, BAG5, DAB1, GORASP1, KATNA1, BCL11A, SPG20, SEMA3C, PAFAH1B1, RAPGEF2, IFRD1, CIB1, DNM3, TBX6, NLGN1, SNAPIN, PTPRO, RUFY3, THY1, EPHA7, SEMA6D, PLK2, ID1, GSK3B, KIAA0319, SYNGAP1, SEMA4A	3139	133	16651	1.35605	1	0.529035	66.7597
GOTERM_BP_FAT	GO:0072524~pyridine-containing compound metabolic process	34	0.939227	0.0524536	ME1, LDHB, PPARA, PFKFB2, PDHB, ARNT, PKM, TPI1, TP53I3, IDH1, PRKAA1, RPIA, PRKAA2, PDHA1, DHTKD1, PDHX, INSR, GAPDH, NADK2, NOX1, PFKP, FBP1, MPC1, IGF1, MPC2, PFKM, PPARGC1A, PGM2, NNT, VCP, DLD, PGK1, NCOR1, MDH2	3139	133	16651	1.35605	1	0.529035	66.7597
GOTERM_BP_FAT	GO:0071364~cellular response to epidermal growth factor stimulus	11	0.303867	0.0528144	ZFP36, ZFP36L2, EEF1A1, BAG4, ID1, COL1A1, SOX9, ERRFI1, IQGAP1, PTPN12, MED1	3139	31	16651	1.88226	1	0.531045	67.0176
GOTERM_BP_FAT	GO:0098927~vesicle-mediated transport between endosomal compartments	11	0.303867	0.0528144	MTMR2, HOOK1, PIK3C3, SORL1, LMTK2, EEA1, RDX, SNX3, SNX12, RAB21, HOOK3	3139	31	16651	1.88226	1	0.531045	67.0176
GOTERM_BP_FAT	GO:0033598~mammary gland epithelial cell proliferation	9	0.248619	0.052869	MAPK1, CCND1, ROBO1, PHB2, BTRC, ESR1, AREG, KDM5B, MED1	3139	23	16651	2.0757	1	0.530933	67.0564
GOTERM_BP_FAT	GO:0006515~misfolded or incompletely synthesized protein catabolic process	9	0.248619	0.052869	ATXN3, DERL1, LONP2, VCP, UFD1L, RNF5, UBE2W, YME1L1, OMA1	3139	23	16651	2.0757	1	0.530933	67.0564
GOTERM_BP_FAT	GO:0007398~ectoderm development	9	0.248619	0.052869	KRT6B, NF2, STX2, EPB41L5, TPT1, EDA, FZD7, BMPR1A, CTNNB1	3139	23	16651	2.0757	1	0.530933	67.0564
GOTERM_BP_FAT	GO:0043066~negative regulation of apoptotic process	177	4.8895	0.0532067	MEF2C, EFNA1, AIF1, WFS1, HMGCR, SNCA, NAA15, NAA16, RPS6KB1, PDX1, AQP1, CTNNB1, CITED2, NONO, ZNF304, BDNF, CSNK2A1, CD44, MYOCD, HTRA2, GATA6, KIFAP3, TPT1, PIK3CA, RARA, SLC25A27, PELI3, RPS27A, API5, CIB1, MAP2K5, ACAA2, RARG, OPA1, SOCS2, ROCK1, BRAF, PCID2, CTNNA1, PPARGC1A, MAP4K4, ASCL1, PA2G4, KDM2B, ARRB1, IGBP1, JUN, MAPK8, NFE2L2, PIAS1, EIF2AK2, SLC40A1, NGF, HIGD2A, ARL6IP1, FGFR2,…	3139	836	16651	1.12309	1	0.532768	67.2957
GOTERM_BP_FAT	GO:0002369~T cell cytokine production	10	0.276243	0.053276	MAP3K7, HFE, RSAD2, MALT1, TRAF6, FOXP3, SASH3, DENND1B, DLG1, B2M	3139	27	16651	1.96465	1	0.532756	67.3446
GOTERM_BP_FAT	GO:0015949~nucleobase-containing small molecule interconversion	10	0.276243	0.053276	GMPR2, TXN, CTPS1, AK2, TXNRD1, RRM2B, AK4, CMPK1, GLRX, AK8	3139	27	16651	1.96465	1	0.532756	67.3446
GOTERM_BP_FAT	GO:0060487~lung epithelial cell differentiation	10	0.276243	0.053276	ASCL1, THRB, GATA6, AIMP2, SAV1, NUMB, YAP1, SOX9, FOXP1, NFIB	3139	27	16651	1.96465	1	0.532756	67.3446
GOTERM_BP_FAT	GO:0033363~secretory granule organization	10	0.276243	0.053276	AGFG1, ZPBP2, LYST, PAFAH1B1, ABCA1, DTNBP1, ZNF385A, TBPL1, SRGN, TMF1	3139	27	16651	1.96465	1	0.532756	67.3446
GOTERM_BP_FAT	GO:1903169~regulation of calcium ion transmembrane transport	32	0.883978	0.0537285	FGF14, DIAPH1, SNCA, CACNB1, CACNB2, FKBP1A, CACNB3, UBQLN1, EDNRA, SUMO1, CHD7, ANK2, PDE4B, CAMK2D, PKD2, ASPH, EHD3, AHNAK, TRPC1, PTPN6, CACNA2D1, SLC8A1, LYN, PDE4D, ATP1A2, THY1, TRDN, PLN, RYR2, GNB5, CACNA1C, NPPA	3139	124	16651	1.36892	1	0.535361	67.6622
GOTERM_BP_FAT	GO:0035383~thioester metabolic process	25	0.690608	0.0538687	SUCLG2, AASS, MPC1, ACOT1, MPC2, DLAT, ACAT1, PDHB, OXSM, FAR1, ACOT9, ACSL1, MLYCD, MCEE, ELOVL2, DLD, NUDT7, PDHA1, HSD17B4, SUCLA2, ACSL3, PDHX, GPAM, AGK, HMGCL	3139	92	16651	1.44146	1	0.535827	67.7599
GOTERM_BP_FAT	GO:0000079~regulation of cyclin-dependent protein serine/threonine kinase activity	25	0.690608	0.0538687	CCNT2, CKS1B, GTPBP4, CCNK, CCNH, NELL1, CCNL1, CCNC, CCNG1, PTEN, CDC37, CUL3, CCND1, CDKN1B, MYOCD, DIRAS3, HEXIM1, CCND2, PSMD10, RGCC, PKD2, FBXO31, MAPRE3, FBXO7, APC	3139	92	16651	1.44146	1	0.535827	67.7599
GOTERM_BP_FAT	GO:0006637~acyl-CoA metabolic process	25	0.690608	0.0538687	SUCLG2, AASS, MPC1, ACOT1, MPC2, DLAT, ACAT1, PDHB, OXSM, FAR1, ACOT9, ACSL1, MLYCD, MCEE, ELOVL2, DLD, NUDT7, PDHA1, HSD17B4, SUCLA2, ACSL3, PDHX, GPAM, AGK, HMGCL	3139	92	16651	1.44146	1	0.535827	67.7599
GOTERM_BP_FAT	GO:0071774~response to fibroblast growth factor	35	0.966851	0.0541666	FGFR2, FGF18, FGFR1, GCLC, POLR2L, POLR2K, SNCA, DSTYK, POSTN, FGF12, POLR2C, POLR2B, IQGAP1, CTNNB1, HNRNPM, ZFP36L2, SPRY1, CD44, CEP57, CTGF, TIA1, SPRED2, KDM5B, FGF2, RPS27A, ZFP36, FIBP, HNRNPA1, MAPK1, SFRP1, TIAL1, SULF1, COL1A1, UBB, HNRNPH1	3139	138	16651	1.34536	1	0.53736	67.9668
GOTERM_BP_FAT	GO:0016202~regulation of striated muscle tissue development	30	0.828729	0.0548868	FGFR2, MEF2C, FGFR1, NACA, ERBB4, HMGCR, ERBB3, SAV1, RPS6KB1, SOX6, PTEN, CTNNB1, PIN1, DDX17, MYOCD, GATA6, HAMP, MEG3, PRKAA1, SOX17, FBXO22, FGF2, TGFBR2, IGF1, FOXP1, MAPK14, ZFPM2, NLN, TLL2, BMPR1A	3139	115	16651	1.3838	1	0.541724	68.4618
GOTERM_BP_FAT	GO:1901028~regulation of mitochondrial outer membrane permeabilization involved in apoptotic signaling pathway	15	0.414365	0.0552541	BID, E2F1, SIVA1, ACAA2, YWHAZ, HIP1R, SLC25A5, HSPA1A, ZNF205, BCL2L11, GSK3B, YWHAQ, MAPK8, ATPIF1, TFDP1	3139	48	16651	1.65767	1	0.54369	68.7114
GOTERM_BP_FAT	GO:0009725~response to hormone	193	5.33149	0.0553843	MMS19, MEF2C, THRB, AIF1, ADCY6, CNOT1, RPS6KB1, PDX1, RORA, FOXO3, AQP1, KANK1, IQGAP1, CTNNB1, ATP2B1, PGR, PRKAR2B, DDX17, PRKAR2A, GATA6, PAPPA, CTGF, GAB1, PGRMC2, PIK3CA, ZNF106, RARA, PRKACB, OGT, CRY1, HADH, EIF2B3, INSR, GNG5, EIF2B4, ADAM9, TUB, SOGA1, RARG, FECH, SOCS2, BRAF, RAN, C2CD5, STRN3, SKP2, ARID1A, MED14, MED13, PPARGC1A, PPARGC1B, MAPK1, MED17, UBR5, JUN, PIAS2, COL1A1, PIAS…	3139	918	16651	1.11523	1	0.54407	68.7994
GOTERM_BP_FAT	GO:0019079~viral genome replication	28	0.773481	0.0558812	ZC3HAV1, OAS3, RSAD2, OAS1, EEA1, APOBEC3C, STAU1, DDX3X, PCBP1, HTATSF1, PCBP2, LAMTOR5, CTBP1, CCNK, CTBP2, NUCKS1, FAM111A, PI4KA, ILF3, UBP1, SRPK1, PPIE, PPIH, IFIT1, VCP, SLPI, EIF2AK2, NFIA	3139	106	16651	1.4012	1	0.546876	69.1332
GOTERM_BP_FAT	GO:0042752~regulation of circadian rhythm	28	0.773481	0.0558812	PHLPP1, PPARA, UBE3A, BTRC, CRTC1, CREM, RORA, NONO, RBM4B, HNRNPD, PRKAA1, PRKAA2, PER3, CRY1, FBXW11, NLGN1, PPP1CC, PPP1CB, PPARGC1A, PPP1CA, PTGDS, CSNK1E, PSPC1, MAPK9, GHRL, MAPK8, CLOCK, FBXL3	3139	106	16651	1.4012	1	0.546876	69.1332
GOTERM_BP_FAT	GO:0051223~regulation of protein transport	163	4.50276	0.0560214	XPO1, CHERP, CADM1, HMGCR, FAM20B, XPO4, POSTN, SAE1, PDX1, IL17RC, KANK1, ERLEC1, SLC16A1, HTRA2, MDFIC, TIAM1, TARDBP, PIK3C3, RAB23, ASPH, OGT, HADH, CIB1, ADAM9, SYK, KIF5B, C2CD5, ERP29, PKIG, UBE2J1, NPEPPS, PDE4C, PCM1, HLA-E, PKIA, CDKL2, CTDSPL2, RBPMS, CD36, HUWE1, ARRB1, UBR5, VSNL1, RGCC, ABAT, ATPIF1, AKAP1, EDA, PAM, HLA-DRB1, ERBB4, PFKFB2, GLUD1, KEAP1, ENSA, SNX3, UHMK1, HSPA1L, …	3139	767	16651	1.1273	1	0.547314	69.2268
GOTERM_BP_FAT	GO:0042451~purine nucleoside biosynthetic process	26	0.718232	0.0566494	ATP5B, STOML2, SLC26A1, HPRT1, ACAT1, COX5B, PKM, GBAS, ATP5S, ATP5L, PAPSS1, AMD1, ATP5J, ADSSL1, ATP5F1, AK2, AK4, PPARGC1A, NME7, PANK3, NME3, VCP, PANK1, ADK, ATP5C1, ADSL	3139	97	16651	1.42184	1	0.550948	69.6426
GOTERM_BP_FAT	GO:0046129~purine ribonucleoside biosynthetic process	26	0.718232	0.0566494	ATP5B, STOML2, SLC26A1, HPRT1, ACAT1, COX5B, PKM, GBAS, ATP5S, ATP5L, PAPSS1, AMD1, ATP5J, ADSSL1, ATP5F1, AK2, AK4, PPARGC1A, NME7, PANK3, NME3, VCP, PANK1, ADK, ATP5C1, ADSL	3139	97	16651	1.42184	1	0.550948	69.6426
GOTERM_BP_FAT	GO:0044273~sulfur compound catabolic process	14	0.38674	0.057704	FMOD, LUM, HEXA, GGT1, ACAT1, PRELP, MTRR, GNS, OGN, ADO, BGN, HPSE2, MLYCD, NUDT7	3139	44	16651	1.68781	1	0.557302	70.3288
GOTERM_BP_FAT	GO:0061158~3'-UTR-mediated mRNA destabilization	6	0.165746	0.0581401	ZFP36, ZFP36L2, CPEB3, HNRNPD, QKI, RC3H1	3139	12	16651	2.65228	1	0.559613	70.6083
GOTERM_BP_FAT	GO:0035020~regulation of Rac protein signal transduction	6	0.165746	0.0581401	RASGRF1, NF1, CAMK2D, SSX2IP, OGT, CRK	3139	12	16651	2.65228	1	0.559613	70.6083
GOTERM_BP_FAT	GO:0042340~keratan sulfate catabolic process	6	0.165746	0.0581401	GNS, FMOD, OGN, LUM, HEXA, PRELP	3139	12	16651	2.65228	1	0.559613	70.6083
GOTERM_BP_FAT	GO:1904293~negative regulation of ERAD pathway	6	0.165746	0.0581401	UBE2G2, UBE2J1, SVIP, YOD1, USP25, ERLEC1	3139	12	16651	2.65228	1	0.559613	70.6083
GOTERM_BP_FAT	GO:0046929~negative regulation of neurotransmitter secretion	6	0.165746	0.0581401	BRAF, SLC30A1, SYT11, NF1, RAP1A, RAP1B	3139	12	16651	2.65228	1	0.559613	70.6083
GOTERM_BP_FAT	GO:0014910~regulation of smooth muscle cell migration	17	0.469613	0.0582092	AIF1, SORL1, IGF1, RPS6KB1, POSTN, DOCK7, PPARGC1A, TPM1, IQGAP1, SEMA6D, F3, CAMK2D, NFE2L2, PDGFD, APEX1, IGFBP3, BMPR1A	3139	57	16651	1.58206	1	0.559567	70.6523
GOTERM_BP_FAT	GO:0009132~nucleoside diphosphate metabolic process	29	0.801105	0.058232	PPARA, PFKFB2, RRM2B, CMPK1, ARNT, PKM, TPI1, NUDT9, NUDT7, PRKAA1, PRKAA2, DHTKD1, GAPDH, INSR, DLG1, MAGI3, FBP1, PFKP, AK2, IGF1, AK4, PFKM, PPARGC1A, NME7, AK8, NME3, PGK1, TJP2, NCOR1	3139	111	16651	1.38587	1	0.559225	70.6669
GOTERM_BP_FAT	GO:0003007~heart morphogenesis	54	1.49171	0.05861	MEF2C, SEC24B, EFNA1, MYBPC3, TTN, CTNNB1, CITED2, HEY1, GATA6, COL4A3BP, MKKS, SEMA3C, RARA, SOX17, YAP1, INSR, GNG5, MICAL2, FOXN4, MIB1, XIRP2, JUN, RYR2, FOXC2, ZFPM2, PARVA, MED1, ADAM15, FGFR2, NACA, MYL2, SAV1, BMPR2, EGLN1, FKBP1A, SOX9, TPM1, SUFU, ALDH1A2, NPHP3, CHD7, PKD2, DVL2, ERG, TGFBR2, UBE4B, FZD1, RNF207, COL5A1, NOTCH2, IFT57, PTCH1, RBM15, BMPR1A	3139	229	16651	1.25086	1	0.561147	70.9066
GOTERM_BP_FAT	GO:0036294~cellular response to decreased oxygen levels	38	1.04972	0.058894	E2F1, BACH1, HP1BP3, EGLN2, EGLN1, FOXO3, RORA, AQP1, UBQLN1, PTEN, ARNT, CITED2, CUL2, UBE2D2, HIF1AN, MYOCD, GATA6, PRKAA1, FAM162A, OGT, UBE2D1, RPS27A, EPO, TRPC1, ACAA2, SLC8A1, AIFM1, IREB2, LMNA, NPEPPS, SIRT1, PPARGC1A, SFRP1, HIPK2, RGCC, RWDD3, NFE2L2, UBB	3139	153	16651	1.31747	1	0.562462	71.0855
GOTERM_BP_FAT	GO:0001568~blood vessel development	126	3.48066	0.0592214	MEF2C, FGF18, EFNA1, NAA15, RORA, AQP1, RNF213, MMRN2, CITED2, CTNNB1, ZNF304, MYOCD, GATA6, CTGF, ROBO1, ROBO4, PIK3CA, ERAP1, PDGFD, RAPGEF2, RAPGEF1, CIB1, SYK, MAP2K5, RECK, PTPRM, ROCK1, ARID1A, MFGE8, SYNJ2BP, VASH1, THY1, MIB1, MAPK1, F3, JUN, RGCC, PRCP, COL1A2, ATPIF1, PRDM1, NFE2L2, COL1A1, FGFR2, FGFR1, CYP1B1, BMPR2, WARS2, ITGB1, WT1, SEMA5A, AGGF1, ITGAV, TCF4, MAP2K1, TGFBR2, UBP1,…	3139	583	16651	1.14644	1	0.564043	71.2904
GOTERM_BP_FAT	GO:1901699~cellular response to nitrogen compound	126	3.48066	0.0592214	MEF2C, ZC3HAV1, AIF1, SNCA, ADCY6, RPS6KB1, FOXO3, AQP1, KANK1, CTNNB1, PRKAR2B, PRKAR2A, MAP3K5, GAB1, PDE4B, RALB, PIK3CA, PDGFC, ZNF106, PRKACB, PDGFD, OGT, RAPGEF2, RAPGEF1, INSR, GNG5, SOGA1, SOCS2, C2CD5, HNRNPA2B1, PDXP, UBR2, PDE4D, UBR1, CTNNA1, PPARGC1A, MAPK1, COL1A2, RYR2, COL1A1, AKAP1, GCLC, SSH1, DIAPH1, ATP6V1B2, RRAGD, SOX9, ATP6V0B, WT1, RRAGC, HNRNPK, METTL3, NPM1, HNRNPD, LAMT…	3139	583	16651	1.14644	1	0.564043	71.2904
GOTERM_BP_FAT	GO:0018279~protein N-linked glycosylation via asparagine	13	0.359116	0.0600905	OSTC, ST6GAL1, TUSC3, FUT8, UBE2G2, UBE2J1, ST6GALNAC6, ST3GAL2, VCP, ST3GAL6, MCFD2, DAD1, RPN2	3139	40	16651	1.72398	1	0.569002	71.8278
GOTERM_BP_FAT	GO:0010611~regulation of cardiac muscle hypertrophy	13	0.359116	0.0600905	GLRX3, ECE1, HAMP, ADK, GSK3B, PDE5A, MLIP, CAMK2D, AKAP13, IGF1, AKAP1, ERRFI1, PIN1	3139	40	16651	1.72398	1	0.569002	71.8278
GOTERM_BP_FAT	GO:0032355~response to estradiol	39	1.07735	0.0603409	BID, PAM, OXT, POSTN, PTEN, CTNNB1, ALDH1A2, DDX18, CTGF, HNRNPD, H2AFZ, SRD5A1, RARA, CAT, BDH1, INSR, GHR, SOCS2, AIFM1, STRN3, ESR1, IGF1, MBD4, EEF2, MBD3, PPARGC1A, CCND1, CDKN1B, SFRP1, PENK, F3, GSK3B, MAPK15, PRDM2, PTCH1, COL1A1, AREG, IGFBP2, UROD	3139	158	16651	1.30935	1	0.570072	71.9808
GOTERM_BP_FAT	GO:0031058~positive regulation of histone modification	23	0.635359	0.0605572	CTBP1, CHTOP, JARID2, TADA2B, SNW1, FOXP3, SIRT1, PPARGC1A, ATM, CTR9, CTNNB1, UBE2N, ZNF304, RPS6KA4, WDR61, MTF2, ARRB1, RTF1, BRD7, EED, PIWIL2, OGT, RNF20	3139	84	16651	1.45244	1	0.570925	72.1124
GOTERM_BP_FAT	GO:0007009~plasma membrane organization	63	1.74033	0.0608126	PPP2R5A, CHMP4A, RHOQ, AMN, PTEN, KIF13A, BAG4, BLZF1, GOLGA7, ANK1, ANK2, TMEM59, GOPC, RAPGEF2, GOLGA4, CIB1, DLG1, STX3, ROCK1, STX2, KIF5B, C2CD5, TTC7B, MPP5, OPTN, NRXN1, BBS1, RANGRF, KALRN, PACS1, SNX9, ARV1, CLU, PPIL2, CACNB2, RDX, CACNB3, ITGB1, SORBS1, MACF1, NUMB, AHNAK2, VPS35, CLASP2, FCHO2, ACSL3, MYOF, EHD3, KCNB2, SYT11, NOX1, SPTBN4, TSPAN14, S100A10, MYL12A, APPL1, COL5A1, LRP…	3139	273	16651	1.22413	1	0.572016	72.2669
GOTERM_BP_FAT	GO:0009150~purine ribonucleotide metabolic process	114	3.14917	0.0612337	GMPR2, HMGCR, WFS1, SNCA, ADCY6, STOML2, RORA, AQP1, COX5B, UQCR10, SLC25A23, PDE4A, NT5C2, PDE4B, OGT, INSR, MAGI3, FBP1, PDE4D, PDE4C, PPARGC1A, NME7, NME3, PDE5A, DLD, ATP5C1, ADSL, PFKFB2, HSPA1A, ABCA1, ATP6V1B2, TIMP2, ACAT1, SDHAF2, ARNT, TPI1, ECE1, ADSSL1, MOCS2, AK2, AK4, TEFM, PDE7B, VCP, COA6, NCOR1, UQCRC2, PPARA, FIGNL1, ATP5B, HINT1, SULT2B1, RHOQ, UQCRFS1, SLC26A1, NDUFAF1, EDNRA,…	3139	524	16651	1.15404	1	0.574119	72.52
GOTERM_BP_FAT	GO:0043039~tRNA aminoacylation	16	0.441989	0.0612775	AIMP1, AIMP2, FARS2, EPRS, WARS2, IARS2, PPA2, IARS, QRSL1, RARS, EEF1E1, LARS, CARS2, MRPL39, TARSL2, GATC	3139	53	16651	1.60138	1	0.573902	72.5462
GOTERM_BP_FAT	GO:0006120~mitochondrial electron transport, NADH to ubiquinone	16	0.441989	0.0612775	NDUFA4, NDUFB3, NDUFB4, NDUFB5, NDUFB6, NDUFA6, ND2, NDUFA7, SNCA, NDUFAF1, DNAJC15, NDUFS4, NDUFS8, DLD, NDUFS2, NDUFS1	3139	53	16651	1.60138	1	0.573902	72.5462
GOTERM_BP_FAT	GO:0019693~ribose phosphate metabolic process	120	3.31492	0.0615325	GMPR2, WFS1, HMGCR, SNCA, ADCY6, STOML2, RORA, AQP1, COX5B, UQCR10, SLC25A23, PDE4A, NT5C2, PDE4B, OGT, INSR, MAGI3, FBP1, PDE4D, PDE4C, RNASEH2B, PPARGC1A, NME7, PGM2, NME3, PDE5A, DLD, ATP5C1, ADSL, PFKFB2, CTPS1, HSPA1A, ABCA1, ATP6V1B2, TIMP2, ACAT1, SDHAF2, CMPK1, ARNT, TPI1, ECE1, ADSSL1, MOCS2, AK2, AK4, TEFM, PDE7B, VCP, COA6, NCOR1, UQCRC2, PPARA, FIGNL1, ATP5B, HINT1, SULT2B1, RHOQ, UQC…	3139	554	16651	1.149	1	0.574977	72.6983
GOTERM_BP_FAT	GO:0010464~regulation of mesenchymal cell proliferation	12	0.331492	0.0623343	FGFR2, FGFR1, TGFBR2, PRRX1, LMNA, ZEB1, STAT1, SOX9, FOXP1, BMPR1A, CTNNB1, NFIB	3139	36	16651	1.76819	1	0.579358	73.1711
GOTERM_BP_FAT	GO:0009261~ribonucleotide catabolic process	12	0.331492	0.0623343	PDE7B, NUDT9, HINT1, PDE4A, PDE4B, NUDT7, PDE5A, PDE10A, EGLN1, PDE4D, PDE4C, HPRT1	3139	36	16651	1.76819	1	0.579358	73.1711
GOTERM_BP_FAT	GO:0048255~mRNA stabilization	12	0.331492	0.0623343	ZFP36, E2F1, PAIP1, MAPK14, TARDBP, HNRNPD, ELAVL1, SYNCRIP, HNRNPC, ANGEL2, HNRNPA0, YBX1	3139	36	16651	1.76819	1	0.579358	73.1711
GOTERM_BP_FAT	GO:0045089~positive regulation of innate immune response	67	1.85083	0.0629229	PVR, CADM1, ZC3HAV1, BTRC, UBQLN1, MAP3K7, LSM14A, ANKRD17, DDX60, PSMD1, PIK3C3, PSMD2, PUM2, PRKACB, PSMD7, RPS27A, MAP2K6, CHUK, CUL1, SYK, LYN, SKP1, HLA-E, PSMA2, UBE2N, PSMA1, CTSK, CD36, C1QBP, MB21D1, UBE2K, PSMA4, PSMA3, PSME3, PSME4, UBB, MED1, IFIH1, RSAD2, HSPA1A, PSMA7, PSMB5, CYLD, PSMF1, UBE2D2, PSMB2, TRAF6, UBE2D1, PIK3R4, FBXW11, TRAF3, POLR3F, MALT1, TRIL, CD180, PSMB8, TAB3, P…	3139	293	16651	1.21299	1	0.582413	73.5133
GOTERM_BP_FAT	GO:0044264~cellular polysaccharide metabolic process	26	0.718232	0.062932	PTGES3, PHKB, PASK, EPM2AIP1, PPP1R3C, SORBS1, PPP1R3F, GYS1, INSR, RPS27A, ACADM, EPM2A, IGF1, PFKM, GYG1, PPP1R3A, PPP1CC, PPP1CB, PGM2, PPP1CA, PPP1R2, GSK3B, GFPT1, CSGALNACT2, UBB, EXT1	3139	98	16651	1.40733	1	0.581983	73.5186
GOTERM_BP_FAT	GO:0051049~regulation of transport	374	10.3315	0.0630547	MEF2C, CTTNBP2NL, CHMP3, CADM1, FAM20B, SNCA, POSTN, AQP1, ERLEC1, CTNNB1, B2M, CD47, RUNDC1, HTRA2, PIK3C3, RAB23, STAM, OGT, CAB39, CRY1, MAP2K6, RAB21, RAB27A, SYK, ADAM9, ACAA2, PLD1, SCN2B, KIF5B, BRAF, RINT1, WNK1, UBE2J1, SYNJ2BP, PCM1, PPARGC1A, BCL2L11, THY1, CTDSPL2, MAPK1, CD36, HUWE1, SCYL2, UBR5, RGCC, RYR2, ABAT, MAPK9, ATPIF1, MAPK8, UNC13A, SIVA1, CLCN3, ERBB4, HLA-DRB1, ERBB3, PF…	3139	1848	16651	1.07354	1	0.582234	73.5894
GOTERM_BP_FAT	GO:0046939~nucleotide phosphorylation	24	0.662983	0.06378	PPARA, PFKFB2, PFKP, FBP1, IGF1, AK2, PFKM, AK4, PPARGC1A, CMPK1, NME7, RAD50, AK8, ARNT, PKM, TPI1, NME3, PRKAA1, PRKAA2, DHTKD1, PGK1, NCOR1, GAPDH, INSR	3139	89	16651	1.43044	1	0.586063	74.0041
GOTERM_BP_FAT	GO:0016137~glycoside metabolic process	7	0.19337	0.0639048	AKR1C2, AKR7A2, ABHD10, CBR4, FUCA2, FUCA1, AKR1C1	3139	16	16651	2.32074	1	0.586319	74.0749
GOTERM_BP_FAT	GO:0006364~rRNA processing	62	1.71271	0.0640336	RPL17, UTP18, RPL15, RPS27L, DCAF13, WDR37, WDR36, DKC1, RRP1B, MAK16, RPS3A, RPL26L1, RPP30, TFB2M, RPS27A, RPL35A, GTPBP4, RRP1, RRP36, DIEXF, PAPD5, EXOSC1, DIS3L, RSL1D1, EIF4A3, PA2G4, RPL41, RPS17, RIOK3, RPL3L, C1D, MRPS11, RPL27A, RPL37, ERI2, RIOK2, CHD7, DDX49, RPL7, RPL32, WDR12, TSR3, RPL5, RPL7A, RPL10A, NSA2, RPS24, TSR2, RRP15, THUMPD1, RPL23A, RPS6, SIRT1, RPF1, CSNK1E, RPL22, RPL…	3139	269	16651	1.22261	1	0.586597	74.1477
GOTERM_BP_FAT	GO:0070585~protein localization to mitochondrion	46	1.27072	0.064153	E2F1, BID, CYB5R1, YWHAZ, SAMM50, FAM20B, MTX1, TIMM10, SAE1, TIMM50, CHCHD4, MIPEP, HSPA1L, FIS1, HSPH1, BAG4, MOAP1, ARIH2, FBXW7, HNMT, HTRA2, MTCH2, TOMM5, DNAJA1, DNAJC19, TFDP1, PLAGL2, FBXO7, DNM1L, SLC25A6, NPEPPS, TIMM23, UBE2L3, CDKL2, TIMM8B, BCL2L11, UBL5, SREBF2, CTSK, HUWE1, TOMM40L, YWHAQ, MAPK9, ATPIF1, MAPK8, PMPCA	3139	192	16651	1.27088	1	0.586819	74.2151
GOTERM_BP_FAT	GO:0036257~multivesicular body organization	11	0.303867	0.0643159	CHMP3, TSG101, CHMP5, STAM2, CHMP4A, VTA1, VPS37A, STAM, PDCD6IP, RAB27A, CHMP2B	3139	32	16651	1.82344	1	0.587296	74.3067
GOTERM_BP_FAT	GO:0014009~glial cell proliferation	11	0.303867	0.0643159	PLAG1, UFL1, NF2, LYN, PENK, DICER1, CLU, SNW1, EEF2, AREG, CTNNB1	3139	32	16651	1.82344	1	0.587296	74.3067
GOTERM_BP_FAT	GO:0006110~regulation of glycolytic process	11	0.303867	0.0643159	PPARA, ECD, FBP1, IGF1, PRKAA1, PRKAA2, OGT, NCOR1, PPARGC1A, INSR, ARNT	3139	32	16651	1.82344	1	0.587296	74.3067
GOTERM_BP_FAT	GO:0033209~tumor necrosis factor-mediated signaling pathway	35	0.966851	0.0644967	TNFRSF21, HSPA1A, FOXO3, PSMA7, PSMB5, PSMF1, BAG4, PSMB2, PSMD1, PSMD2, PELI3, PSMD7, RPS27A, TRAF3, LTBR, PTPN2, STAT1, PSMB8, PSMB9, PSMA2, PSMA1, PSMC6, PSMC3, PSMD11, PSMA4, PSMC2, PSMD10, PSMA3, JAK2, PSME3, PSME4, UBB, EDA, IKBKB, TJP2	3139	140	16651	1.32614	1	0.587876	74.408
GOTERM_BP_FAT	GO:0016458~gene silencing	58	1.60221	0.06554	MORF4L1, CNOT8, DICER1, CNOT1, CNOT7, ZNF304, DPY30, H2AFV, DGCR8, MIER1, H2AFZ, PIWIL2, H2AFY, PUM2, RANBP2, TPR, ZFP36, NUP133, NUP88, RAN, HNRNPA2B1, ESR1, UBR2, ARID1A, MBD3, IPO8, NUPL2, SMARCA5, CNOT11, AICDA, HIST1H2AC, NUP98, TNRC18, POLR2L, HIST1H2AG, POLR2K, HAT1, SOX6, POLR2C, POLR2B, TNRC6C, METTL3, CNOT6L, NUP50, AGO1, NUP54, AGO4, TNRC6B, ASF1A, MAP2K1, HENMT1, SIRT5, ELAVL1, TSN, S…	3139	250	16651	1.23066	1	0.593464	74.9851
GOTERM_BP_FAT	GO:0043069~negative regulation of programmed cell death	178	4.91713	0.0655685	MEF2C, EFNA1, AIF1, WFS1, HMGCR, SNCA, NAA15, NAA16, RPS6KB1, PDX1, AQP1, CTNNB1, CITED2, NONO, ZNF304, BDNF, CSNK2A1, CD44, MYOCD, HTRA2, GATA6, KIFAP3, TPT1, PIK3CA, RARA, SLC25A27, PELI3, RPS27A, API5, CIB1, MAP2K5, ACAA2, RARG, OPA1, SOCS2, ROCK1, BRAF, PCID2, MECOM, CTNNA1, PPARGC1A, MAP4K4, ASCL1, PA2G4, KDM2B, ARRB1, IGBP1, JUN, MAPK8, NFE2L2, PIAS1, EIF2AK2, SLC40A1, NGF, HIGD2A, ARL6IP1,…	3139	847	16651	1.11477	1	0.593149	75.0007
GOTERM_BP_FAT	GO:0051973~positive regulation of telomerase activity	10	0.276243	0.0658531	MAPK1, PARM1, MAP3K4, CCT4, DKC1, MAPK15, TNKS, CCT2, POT1, CTNNB1	3139	28	16651	1.89448	1	0.59431	75.1559
GOTERM_BP_FAT	GO:0070897~DNA-templated transcriptional preinitiation complex assembly	10	0.276243	0.0658531	MED6, TAF2, PSMC6, PSMC3, PSMC2, TAF9B, GTF2A2, TAF9, CAND1, DACH1	3139	28	16651	1.89448	1	0.59431	75.1559
GOTERM_BP_FAT	GO:1901797~negative regulation of signal transduction by p53 class mediator	10	0.276243	0.0658531	TRIAP1, CD44, RRN3, PSMD10, TAF9B, TAF9, RRM2B, SIRT1, ZNF385A, CD74	3139	28	16651	1.89448	1	0.59431	75.1559
GOTERM_BP_FAT	GO:0045022~early endosome to late endosome transport	10	0.276243	0.0658531	MTMR2, HOOK1, PIK3C3, LMTK2, EEA1, RDX, SNX3, SNX12, RAB21, HOOK3	3139	28	16651	1.89448	1	0.59431	75.1559
GOTERM_BP_FAT	GO:0042493~response to drug	103	2.8453	0.0659529	MEF2C, XRCC5, XPO1, SNCA, RPS6KB1, PDX1, AQP1, B2M, CTNNB1, PRKAR2B, DAB1, GATA6, PDE4A, PDE4B, RNF149, RPN2, HADH, PMS1, MAP2K6, PTPRM, FECH, BRAF, TRPA1, FBP1, EEF2, PPARGC1A, ARRB1, JUN, ABAT, MAPK9, NFE2L2, COL1A1, SRP72, ADD3, PAM, CTPS1, TIMP4, ABCA1, TIMP2, ITGB1, HADHA, ECE1, HNRNPD, SLC31A1, TMEM30A, ADSSL1, SRP54, TGFBR2, MAOB, ATR, AK4, ABCB4, PSMB9, CDKN1B, ABCG5, SFRP1, RAP1A, RAP1B,…	3139	471	16651	1.16002	1	0.594405	75.2101
GOTERM_BP_FAT	GO:0010976~positive regulation of neuron projection development	59	1.62983	0.0661935	CPEB3, ZEB2, ITSN2, FOXO6, IQGAP1, BDNF, RRN3, TIAM1, ROBO1, RANBP1, RAPGEF2, RAPGEF1, GOLGA4, RAB21, OPA1, LYN, BRAF, ADNP, KIDINS220, TMEM106B, MAPK6, CNTN1, NFE2L2, UNC13A, NGF, KALRN, CAMK1D, FGFR1, CRTC1, BMPR2, SNX3, RIMS2, ITGB1, ATF1, SEMA5A, RASAL1, HNRNPK, MACF1, BCL11A, OBSL1, PAFAH1B1, SKIL, TMEM30A, EPO, MAP2K1, NLGN1, SF3A2, CAPRIN1, RUFY3, CAPRIN2, FBXO38, FYN, GSK3B, NTRK2, FBXO31…	3139	255	16651	1.22733	1	0.595306	75.3403
GOTERM_BP_FAT	GO:0042776~mitochondrial ATP synthesis coupled proton transport	8	0.220994	0.0662729	ATP5S, ATP5B, ATP5F1, ATP5C1, ATP5L, STOML2, COX5B, ATP5J	3139	20	16651	2.12182	1	0.595283	75.3831
GOTERM_BP_FAT	GO:0048745~smooth muscle tissue development	8	0.220994	0.0662729	COL3A1, NF1, TIPARP, PKD2, STRA6, SOX9, FOXP1, DLG1	3139	20	16651	2.12182	1	0.595283	75.3831
GOTERM_BP_FAT	GO:0035994~response to muscle stretch	8	0.220994	0.0662729	FOS, SLC8A1, ECE1, MAPK14, JUN, RYR2, TTN, NPPA	3139	20	16651	2.12182	1	0.595283	75.3831
GOTERM_BP_FAT	GO:0048634~regulation of muscle organ development	30	0.828729	0.066448	FGFR2, MEF2C, FGFR1, NACA, ERBB4, HMGCR, ERBB3, SAV1, RPS6KB1, SOX6, PTEN, CTNNB1, PIN1, DDX17, MYOCD, GATA6, HAMP, MEG3, PRKAA1, SOX17, FBXO22, FGF2, TGFBR2, IGF1, FOXP1, MAPK14, ZFPM2, NLN, TLL2, BMPR1A	3139	117	16651	1.36014	1	0.595805	75.4773
GOTERM_BP_FAT	GO:0044242~cellular lipid catabolic process	44	1.21547	0.0667175	ACOX2, PPARA, ACADSB, ECH1, CYP1B1, GM2A, ENPP2, ECHS1, ABHD2, GPCPD1, ACAT1, HADHA, ALDH3A2, HADHB, PEX7, AUH, PLIN5, IVD, PEX2, MCEE, APOA5, ETFDH, GALC, PEX13, BDH2, ABHD12, ACAD8, HSD17B4, HADH, ETFB, ETFA, ACAA2, ECI2, CPT1B, SPTLC1, ACADM, PHYH, LPIN1, NAPEPLD, FABP4, HIBCH, PLA2G4C, SCP2, FABP5	3139	183	16651	1.27541	1	0.596863	75.6216
GOTERM_BP_FAT	GO:0071479~cellular response to ionizing radiation	17	0.469613	0.0668564	XRCC5, NUCKS1, FIGNL1, TP53BP1, HUS1, ATR, TSPYL5, ITGB1, SIRT1, ATM, SWI5, SFRP1, HAMP, MAPK14, YAP1, CLOCK, NET1	3139	58	16651	1.55478	1	0.597176	75.6957
GOTERM_BP_FAT	GO:0071806~protein transmembrane transport	17	0.469613	0.0668564	SRP54, SAMM50, C2CD5, RAN, TIMM10, TIMM50, CHCHD4, PEX3, TIMM23, RTN2, PEX7, LONP2, PEX2, TOMM40L, PEX13, PEX12, HSPA8	3139	58	16651	1.55478	1	0.597176	75.6957
GOTERM_BP_FAT	GO:0032922~circadian regulation of gene expression	17	0.469613	0.0668564	PPARA, CREM, RORA, PPP1CC, SIRT1, PPARGC1A, PPP1CB, RBM4B, PPP1CA, CSNK1E, GFPT1, PRMT5, ADK, OGT, PER3, CRY1, CLOCK	3139	58	16651	1.55478	1	0.597176	75.6957
GOTERM_BP_FAT	GO:1901880~negative regulation of protein depolymerization	17	0.469613	0.0668564	LIMA1, FAM21C, SWAP70, SPTBN4, RDX, HDGFRP3, PLEKHH2, SPTBN1, TMOD3, CLASP2, LMOD2, LMOD3, ADD2, CIB1, TMOD1, ADD1, APC	3139	58	16651	1.55478	1	0.597176	75.6957
GOTERM_BP_FAT	GO:0070252~actin-mediated cell contraction	23	0.635359	0.0677099	CACNA2D1, ROCK1, MYL2, SCN2B, MYBPC3, VIM, CACNB2, RNF207, FGF12, KCNJ2, TTN, TPM1, TNNT3, DES, ANK2, MYL6B, EPB41L5, CAMK2D, DSC2, RYR2, CACNA1C, PARVA, TMOD1	3139	85	16651	1.43535	1	0.601515	76.1461
GOTERM_BP_FAT	GO:0007032~endosome organization	19	0.524862	0.0679575	CLCN3, CHMP3, RAB5B, CHMP5, TSG101, STAM2, VTA1, CHMP4A, SYNJ1, VPS37A, ARFGEF2, CHMP2B, HOOK3, HOOK1, RAB22A, PIK3C3, STAM, PDCD6IP, RAB27A	3139	67	16651	1.50428	1	0.602426	76.2753
GOTERM_BP_FAT	GO:0032606~type I interferon production	28	0.773481	0.0681519	XRCC5, IFIH1, NMI, POLR2L, ZC3HAV1, POLR2K, AZI2, PIN1, CTNNB1, CYLD, DDX3X, PCBP2, LRRFIP1, DDX41, RPS27A, SYK, TRAF3, POLR3F, POLR1D, POLR3GL, TAX1BP1, POLR3E, DDX58, IRF5, MB21D1, HSPD1, UBB, RNF135	3139	108	16651	1.37526	1	0.603037	76.3762
GOTERM_BP_FAT	GO:0016072~rRNA metabolic process	63	1.74033	0.0685627	RPL17, UTP18, RPL15, RPS27L, DCAF13, WDR37, WDR36, DKC1, RRP1B, MAK16, RPS3A, RPL26L1, RPP30, TFB2M, RPS27A, RPL35A, GTPBP4, RRP1, RRP36, DIEXF, PAPD5, EXOSC1, DIS3L, RSL1D1, EIF4A3, PA2G4, RPL41, RPS17, RIOK3, RPL3L, XRN1, C1D, MRPS11, RPL27A, RPL37, ERI2, RIOK2, CHD7, DDX49, RPL7, RPL32, WDR12, TSR3, RPL5, RPL7A, RPL10A, NSA2, RPS24, TSR2, RRP15, THUMPD1, RPL23A, RPS6, SIRT1, RPF1, CSNK1E, RPL1…	3139	275	16651	1.21523	1	0.604847	76.5882
GOTERM_BP_FAT	GO:0044773~mitotic DNA damage checkpoint	26	0.718232	0.0696875	E2F1, CNOT8, HUS1, RPS27L, CNOT1, CNOT7, GTSE1, PLAGL1, TRIAP1, CNOT6L, NPM1, RPS27A, TFDP1, ZNF830, RINT1, TAOK3, ATM, CCND1, CDKN1B, BTG2, PLK2, RGCC, CNOT11, FBXO31, UBB, ZNF385A	3139	99	16651	1.39312	1	0.610565	77.1594
GOTERM_BP_FAT	GO:0009895~negative regulation of catabolic process	35	0.966851	0.0701566	HSP90AB1, PPARA, NELL1, UBE2G2, HFE, HP, AZIN1, TIMP4, EGLN1, SNX3, TIMP2, TIMP3, ERLEC1, SUFU, PIN1, BAG5, MTMR2, PSMF1, PLIN5, N4BP1, TAF9, PRKAA1, YOD1, SCO1, GABARAPL2, PTPN3, UBE2J1, FBP1, PPARGC1A, PDCL3, FYN, SVIP, USP25, SNX12, LRPPRC	3139	141	16651	1.31673	1	0.612647	77.3937
GOTERM_BP_FAT	GO:0031344~regulation of cell projection organization	129	3.56354	0.070389	MEF2C, EFNA1, PLXNA2, ADCY6, ITSN2, PRKCSH, FOXO6, IQGAP1, KANK1, B2M, TBC1D16, OGN, BDNF, DAB1, TIAM1, ROBO1, TBC1D14, PQBP1, RALA, RAPGEF2, RAPGEF1, IFRD1, RAB21, CIB1, PLD1, OPA1, BRAF, PTPRO, THY1, TMEM106B, MAPK6, NFE2L2, UNC13A, NGF, KALRN, FGFR1, SSH1, ENPP2, CRTC1, BMPR2, XK, SNX3, RIMS2, ITGB1, ATF1, SEMA5A, RASAL1, PFN2, HNRNPK, MACF1, GORASP1, KATNA1, OBSL1, SKIL, CLASP2, CDC42EP3, TME…	3139	602	16651	1.13669	1	0.613435	77.5089
GOTERM_BP_FAT	GO:0098900~regulation of action potential	13	0.359116	0.0709482	CACNA2D1, PTPN3, RNF207, CACNB3, FGF12, KCNJ2, SUMO1, ANK2, CAMK2D, RYR2, DSC2, RANGRF, CACNA1C	3139	41	16651	1.68193	1	0.615979	77.7839
GOTERM_BP_FAT	GO:0040029~regulation of gene expression, epigenetic	60	1.65746	0.0709969	MORF4L1, CNOT8, ARID4B, DICER1, CNOT1, CTCF, TBP, CNOT7, RLIM, CTNNB1, ZNF304, DPY30, EPC1, DIRAS3, DGCR8, H2AFV, MIER1, EED, H2AFZ, H2AFY, PUM2, ZFP36, RBBP4, POLR1D, RAN, HNRNPA2B1, ESR1, ARID1A, UBR2, POLR1B, MBD3, SUZ12, MTF2, SMARCA5, AICDA, HIST1H2AC, POLR2L, TNRC18, HIST1H2AG, POLR2K, HAT1, SF3B1, TNRC6C, METTL3, AGO1, AGO4, TNRC6B, ASF1A, SMCHD1, CREBZF, MAP2K1, JARID2, TRIM27, SIRT5, ELA…	3139	261	16651	1.21944	1	0.615769	77.8077
GOTERM_BP_FAT	GO:0033182~regulation of histone ubiquitination	5	0.138122	0.0711095	UBE2N, OTUB1, UBR5, RNF20, CTR9	3139	9	16651	2.94698	1	0.615902	77.8626
GOTERM_BP_FAT	GO:1904153~negative regulation of retrograde protein transport, ER to cytosol	5	0.138122	0.0711095	UBE2G2, UBE2J1, SVIP, YOD1, ERLEC1	3139	9	16651	2.94698	1	0.615902	77.8626
GOTERM_BP_FAT	GO:0061085~regulation of histone H3-K27 methylation	5	0.138122	0.0711095	ZNF304, MTF2, EED, H2AFY, OGT	3139	9	16651	2.94698	1	0.615902	77.8626
GOTERM_BP_FAT	GO:0035372~protein localization to microtubule	5	0.138122	0.0711095	CRIPT, DIAPH1, GSK3B, MAPRE1, CHAMP1	3139	9	16651	2.94698	1	0.615902	77.8626
GOTERM_BP_FAT	GO:0006573~valine metabolic process	5	0.138122	0.0711095	ALDH6A1, ACAD8, HIBCH, HIBADH, GHR	3139	9	16651	2.94698	1	0.615902	77.8626
GOTERM_BP_FAT	GO:0070862~negative regulation of protein exit from endoplasmic reticulum	5	0.138122	0.0711095	UBE2G2, UBE2J1, SVIP, YOD1, ERLEC1	3139	9	16651	2.94698	1	0.615902	77.8626
GOTERM_BP_FAT	GO:1901409~positive regulation of phosphorylation of RNA polymerase II C-terminal domain	5	0.138122	0.0711095	CCNT2, CCNK, CCNH, CCNL1, CCNC	3139	9	16651	2.94698	1	0.615902	77.8626
GOTERM_BP_FAT	GO:0071474~cellular hyperosmotic response	5	0.138122	0.0711095	XRCC5, AQP1, ERRFI1, EPO, RCSD1	3139	9	16651	2.94698	1	0.615902	77.8626
GOTERM_BP_FAT	GO:0002480~antigen processing and presentation of exogenous peptide antigen via MHC class I, TAP-independent	5	0.138122	0.0711095	HLA-C, HLA-B, HLA-E, HLA-G, B2M	3139	9	16651	2.94698	1	0.615902	77.8626
GOTERM_BP_FAT	GO:0051095~regulation of helicase activity	5	0.138122	0.0711095	MSH6, IFIT1, CHTOP, SIRT1, POT1	3139	9	16651	2.94698	1	0.615902	77.8626
GOTERM_BP_FAT	GO:0032981~mitochondrial respiratory chain complex I assembly	18	0.497238	0.0720173	NDUFB3, NDUFAF4, NDUFAF5, NDUFB4, NDUFB5, OXA1L, NDUFB6, AIFM1, NDUFA6, ND2, COA1, NDUFA7, TMEM126B, NDUFAF1, NDUFS4, NDUFS8, NDUFS2, NDUFS1	3139	63	16651	1.51559	1	0.620272	78.3007
GOTERM_BP_FAT	GO:0007585~respiratory gaseous exchange	18	0.497238	0.0720173	TSHZ3, COX11, MAN1A2, FUT8, MAFB, FTO, NLGN1, ADH5, NLGN2, ATP1A2, DACH1, COX5B, EDNRA, MAN2A1, HNMT, GLS, SFTPB, COX15	3139	63	16651	1.51559	1	0.620272	78.3007
GOTERM_BP_FAT	GO:1901989~positive regulation of cell cycle phase transition	18	0.497238	0.0720173	RAD51C, AIF1, RDX, CDK4, PAGR1, CUL3, ANKRD17, CCND1, DDX3X, PLRG1, CUL4A, CCND2, PHB2, NPM1, TMOD3, BRD4, CUL4B, APEX1	3139	63	16651	1.51559	1	0.620272	78.3007
GOTERM_BP_FAT	GO:0097031~mitochondrial respiratory chain complex I biogenesis	18	0.497238	0.0720173	NDUFB3, NDUFAF4, NDUFAF5, NDUFB4, NDUFB5, OXA1L, NDUFB6, AIFM1, NDUFA6, ND2, COA1, NDUFA7, TMEM126B, NDUFAF1, NDUFS4, NDUFS8, NDUFS2, NDUFS1	3139	63	16651	1.51559	1	0.620272	78.3007
GOTERM_BP_FAT	GO:0010257~NADH dehydrogenase complex assembly	18	0.497238	0.0720173	NDUFB3, NDUFAF4, NDUFAF5, NDUFB4, NDUFB5, OXA1L, NDUFB6, AIFM1, NDUFA6, ND2, COA1, NDUFA7, TMEM126B, NDUFAF1, NDUFS4, NDUFS8, NDUFS2, NDUFS1	3139	63	16651	1.51559	1	0.620272	78.3007
GOTERM_BP_FAT	GO:0055006~cardiac cell development	18	0.497238	0.0720173	SLC8A1, MYL2, LMNA, IGF1, TTN, CXADR, PIN1, NEBL, BVES, MYOCD, SORBS2, HAMP, FHOD3, CAMK2D, OBSL1, NPPA, SGCB, MYH10	3139	63	16651	1.51559	1	0.620272	78.3007
GOTERM_BP_FAT	GO:0048639~positive regulation of developmental growth	40	1.10497	0.0721046	FGFR2, MEF2C, FGFR1, NACA, ERBB4, BMPR2, RPS6KB1, ITSN2, RIMS2, WT1, PIN1, SEMA5A, RASAL1, BDNF, CHD7, HNRNPK, MACF1, GATA6, HAMP, BCL11A, MKKS, PAFAH1B1, YAP1, GOLGA4, INSR, FGF2, GHR, TGFBR2, SPTBN4, ADNP, IGF1, RUFY3, MAPK14, GSK3B, GHRL, ZFPM2, GPAM, SASH3, UNC13A, BMPR1A	3139	165	16651	1.28595	1	0.620264	78.3424
GOTERM_BP_FAT	GO:2001022~positive regulation of response to DNA damage stimulus	20	0.552486	0.0723304	BRCC3, FAM175A, ATR, SIRT1, ATM, UIMC1, UBE2N, EYA3, FAM168A, ERCC8, RIF1, NSMCE4A, EEF1E1, SETMAR, BRE, BABAM1, SPRED2, SKIL, APEX1, ZNF385A	3139	72	16651	1.47349	1	0.620988	78.4499
GOTERM_BP_FAT	GO:0032787~monocarboxylic acid metabolic process	120	3.31492	0.0726486	LDHB, SNCA, GGT1, PDHB, PRKAR2B, PECR, SLC16A1, APOA5, ELOVL2, PDHA1, HADH, INSR, SYK, ACAA2, PRKAB2, FBP1, LYPLA2, PPARGC1A, DLD, MAPK9, PAM, ARV1, ACADSB, CYP1B1, PFKFB2, ACAT1, CD74, HADHA, HADHB, ARNT, TPI1, IVD, GCSH, IDH1, GLO1, LIPT1, PTGR1, PTGR2, EPHX2, MPC1, MPC2, DLAT, GGT7, MLYCD, PLA2G4C, NCOR1, ACOX2, PTGES3, PPARA, ACOT1, PEX7, AUH, PKM, AKR1C2, LONP2, AASDHPPT, CYP39A1, PEX2, MCEE…	3139	558	16651	1.14076	1	0.622194	78.6004
GOTERM_BP_FAT	GO:0051402~neuron apoptotic process	50	1.38122	0.0727633	BID, MEF2C, HSP90AB1, TNFRSF21, GCLC, ERBB3, WFS1, SNCA, GRIK5, FOXO3, PIN1, CTNNB1, NONO, BDNF, FBXW7, SET, CASP7, DIABLO, PIK3CA, FAM162A, GAPDH, RASA1, STAMBP, BRAF, ROCK1, AIFM1, NF1, ADNP, AXL, PPARGC1A, NLRP1, BCL2L11, ATM, NAE1, FAM134B, ASCL1, EPHA7, KDM2B, BTG2, FYN, JUN, GSK3B, UBE2M, NTRK2, HIPK2, JAK2, SIAH1, HSPD1, SYNGAP1, NGF	3139	213	16651	1.2452	1	0.622328	78.6545
GOTERM_BP_FAT	GO:0045995~regulation of embryonic development	30	0.828729	0.0728279	FGFR1, SEC24B, PPP2R3A, SUFU, CTNNB1, NPHP3, CCSAP, MEG3, PAFAH1B1, PRKACB, SOX17, CLASP2, INSR, MAP2K5, DVL2, FZD1, IGF1, DMRT2, RNF207, COL5A2, COL5A1, FZD7, LAMA2, LAMA4, SFRP1, SULF1, NRK, NFE2L2, PHLDB2, BMPR1A	3139	118	16651	1.34862	1	0.622199	78.6849
GOTERM_BP_FAT	GO:0007167~enzyme linked receptor protein signaling pathway	198	5.46961	0.0736644	LTBP2, EFNA1, SNCA, CITED2, CTNNB1, MAP3K7, ZGPAT, BDNF, HTRA1, CTGF, GAB1, PIK3CA, STAM, PSENEN, ZNF106, RAPGEF2, RAPGEF1, ADAM9, SYK, ROCK1, SYNJ2BP, CTDSPL2, MAPK1, JUN, F3, RYR2, ERBB4, ERBB3, HFE, ATP6V0B, CDC37, PIN1, SMAD9, OSBPL8, SUB1, TGFBR2, SMAD5, TRIO, HNRNPA1, PTPN12, EPHA7, SFRP1, NTRK2, ARF4, SMURF2, AREG, ATP6V0E1, HIP1R, TSG101, AP2S1, ZEB1, CLNK, PTEN, AP2B1, ZFYVE9, SPG20, USP…	3139	952	16651	1.10326	1	0.626096	79.0746
GOTERM_BP_FAT	GO:0065002~intracellular protein transmembrane transport	15	0.414365	0.0745949	SRP54, SAMM50, C2CD5, TIMM10, TIMM50, CHCHD4, PEX3, TIMM23, RTN2, PEX7, LONP2, PEX2, TOMM40L, PEX13, PEX12	3139	50	16651	1.59137	1	0.630429	79.5001
GOTERM_BP_FAT	GO:0086001~cardiac muscle cell action potential	15	0.414365	0.0745949	CACNA2D1, SLC8A1, SCN2B, CACNB2, RNF207, ATP1A2, FGF12, KCNJ2, ANK2, CACNA1G, CAMK2D, DSC2, RYR2, RANGRF, CACNA1C	3139	50	16651	1.59137	1	0.630429	79.5001
GOTERM_BP_FAT	GO:0060324~face development	15	0.414365	0.0745949	RARG, BRAF, MAP2K1, ARID5B, TIPARP, MAPK1, ALDH1A2, CHD7, ANKRD11, LRP6, MKKS, RARA, STRA6, COL1A1, ASPH	3139	50	16651	1.59137	1	0.630429	79.5001
GOTERM_BP_FAT	GO:0018022~peptidyl-lysine methylation	28	0.773481	0.0749427	ZNF274, EZH1, KMT2C, ARID4B, CTNNB1, DPY30, ZNF304, RTF1, SETMAR, EED, H2AFY, OGT, BCOR, JARID2, SNW1, MECOM, TET2, SIRT1, CTR9, ATRX, WDR61, MTF2, WHSC1L1, METTL10, ASH1L, KDM4B, SETD7, PRDM2	3139	109	16651	1.36264	1	0.631742	79.657
GOTERM_BP_FAT	GO:0000302~response to reactive oxygen species	53	1.46409	0.0752449	MPV17, HP, PRDX3, FOXO3, FER, AQP1, HSPH1, FOS, MAP3K5, FXN, CAT, PDGFD, GPX7, ADAM9, NET1, AIFM1, CYCS, TRPA1, EEF2, PPARGC1A, PPARGC1B, CD36, F3, JUN, TXN, ZNF277, TXNRD1, COL1A1, NFE2L2, KPNA4, KDM6B, CYP1B1, EGLN1, TPM1, ALDH3A2, HNRNPD, PKD2, PRKAA1, HBB, APEX1, SLC8A1, PDCD10, GNAO1, PSAP, AXL, HBA1, STAT1, SIRT1, FBLN5, GSK3B, MTR, HSPD1, AREG	3139	228	16651	1.23308	1	0.632816	79.7924
GOTERM_BP_FAT	GO:1900180~regulation of protein localization to nucleus	53	1.46409	0.0752449	HSP90AB1, LZTS2, CHERP, CCT2, GTSE1, KANK1, MDFIC, RAB23, OGT, TPR, PKIG, G3BP2, PKIA, RBPMS, DACT1, CD36, UBR5, TXN, IPO5, AKAP1, EDA, MED1, ERBB4, PPM1A, KEAP1, SUFU, PIN1, SEMA5A, HNRNPM, CYLD, PKD2, BCL3, CCDC22, NUP54, FBXW11, NF2, NF1, LMNA, FZD1, IGF1, SIRT1, FZD7, DDX58, CCT4, FYN, PSMD10, MAPK14, GSK3B, JAK2, FAF1, TRIP6, MBTPS1, BMPR1A	3139	228	16651	1.23308	1	0.632816	79.7924
GOTERM_BP_FAT	GO:0042306~regulation of protein import into nucleus	43	1.18785	0.0758833	HSP90AB1, CHERP, ERBB4, PPM1A, KEAP1, SUFU, KANK1, SEMA5A, CYLD, MDFIC, RAB23, PKD2, BCL3, CCDC22, NUP54, TPR, FBXW11, PKIG, NF1, G3BP2, FZD1, IGF1, PKIA, SIRT1, FZD7, DDX58, RBPMS, CD36, DACT1, UBR5, GSK3B, MAPK14, PSMD10, IPO5, TXN, JAK2, FAF1, EDA, TRIP6, AKAP1, MBTPS1, BMPR1A, MED1	3139	180	16651	1.2672	1	0.635584	80.0757
[truncated: 141 more rows]
