# Supplementary material for: Mutation in FBXO32 causes dilated cardiomyopathy through up-regulation of ER-stress mediated apoptosis
Source: Commun Biol. 2021 Jul 16;4:884. doi: 10.1038/s42003-021-02391-9 (PMC8285540; doi:10.1038/s42003-021-02391-9)
Supplement: Supplementary file 5 — Supplementary Data 2 [file 42003_2021_2391_MOESM5_ESM.xls]

## Sheet: Sheet1
Category	Term	Count	%	PValue	Genes
GOTERM_BP_FAT	GO:0034976~response to endoplasmic reticulum stress	70	1.9337	0.00339849	CREBRF, KIAA0368, PDIA3, WFS1, UBE2G2, PDIA6, UFC1, PDX1, UBQLN1, ERLEC1, SSR1, MAP3K5, RNF103, TPP1, TARDBP, COL4A3BP, CREB3L2, YOD1, FAM129A, OPA1, JKAMP, UFD1L, AIFM1, UBE2J1, CCDC47, EEF2, BCL2L11, DCTN1, TMEM67, UFL1, CCND1, UBE2K, JUN, NFE2L2, AMFR, USP25, EIF2AK2, ADD1, TMX1, DERL1, TMX3, TRIM13, UBA5, HSPA1A, EDEM3, SEC62, SEC63, UFM1, TMEM33, SEC61A2, MBTPS2, PTPN2, UBE4B, LMNA, SIRT1, W…
