# Supplementary material for: Mutation in FBXO32 causes dilated cardiomyopathy through up-regulation of ER-stress mediated apoptosis
Source: Commun Biol. 2021 Jul 16;4:884. doi: 10.1038/s42003-021-02391-9 (PMC8285540; doi:10.1038/s42003-021-02391-9)
Supplement: Supplementary file 6 — Supplementary Data 3 [file 42003_2021_2391_MOESM6_ESM.xls]

## Sheet: overlapping2Venn_FamilialAall_C
Gene Symbol	Entrez ID	ID	Gene Title	IPA_Symbol	Ensembl	Entrez Gene	OMIM	RefSeq Transcript ID	Gene Ontology Biological Process	Gene Ontology Cellular Component	Gene Ontology Molecular Function	Pathway	p-value(FamilyB/Control)	FoldChange(Family B/Control)	p-value(FamilyA/Control)	FoldChange(FamilyA/Control)	p-value(Idiopatic/Control)	FoldChange(Idiopatic/Control)
FAM175A	70681	226521_s_at	family with sequence similarity 175, me	ABRAXAS1	ENSG00000163322 /// OTTHUMG00000130429	84142	611143	NM_139076 /// XM_005263280 /// XM_005263281 /// XM_011532318	0000724 // double-strand break repair via homologous recombination // traceable author statement /// 0006281 // DNA repair // traceable author statement /// 0006302 // double-strand break repair // inferred from mutant phenotype /// 0006302 // double-strand break repair // traceable author statement /// 0006303 // double-strand break repair via nonhomologous end joining // traceable author statem…	0005634 // nucleus // inferred from direct assay /// 0005654 // nucleoplasm // traceable author statement /// 0070531 // BRCA1-A complex // inferred from direct assay	0005515 // protein binding // inferred from physical interaction /// 0031593 // polyubiquitin binding // inferred from direct assay	---	0.0012567	2.02992	?	?	?	?
ACOT1 /// ACOT2	171210	202982_s_at	acyl-CoA thioesterase 1 /// acyl-CoA th	ACOT2	ENSG00000119673 /// ENSG00000184227 /// OTTHUMG00000171607 /// OTTHUMG00000171608	10965 /// 641371	609972 /// 614313	NM_001037161 /// NM_006821 /// NR_046028 /// XM_006720007 /// XM_011537075	0000038 // very long-chain fatty acid metabolic process // inferred from direct assay /// 0001676 // long-chain fatty acid metabolic process // inferred from direct assay /// 0006637 // acyl-CoA metabolic process // inferred from direct assay /// 0019432 // triglyceride biosynthetic process // traceable author statement /// 0035338 // long-chain fatty-acyl-CoA biosynthetic process // traceable au…	0005737 // cytoplasm // inferred from electronic annotation /// 0005739 // mitochondrion // inferred from direct assay /// 0005759 // mitochondrial matrix // traceable author statement /// 0005829 // cytosol // inferred from direct assay /// 0005829 // cytosol // traceable author statement /// 0070062 // extracellular exosome // inferred from direct assay	0005102 // receptor binding // inferred from physical interaction /// 0016290 // palmitoyl-CoA hydrolase activity // inferred from electronic annotation /// 0016787 // hydrolase activity // inferred from electronic annotation /// 0016790 // thiolester hydrolase activity // inferred from electronic annotation /// 0047617 // acyl-CoA hydrolase activity // inferred from direct assay /// 0052689 // c…	PWY-5972 // MetaCyc /// PWY-5994 // MetaCyc /// PWY-5996 // MetaCyc /// PWY-6453 // MetaCyc /// PWY-6465 // MetaCyc /// PWY3O-355 // MetaCyc	0.0135762	2.57706	?	?	?	?
AFF1	17355	201924_at	AF4/FMR2 family, member 1	AFF1	ENSG00000172493 /// OTTHUMG00000130603	4299	159557	NM_001166693 /// NM_001313959 /// NM_001313960 /// NM_005935 /// XM_005263007 /// XM_005263009 /// XM_005263011 /// XM_005263012 /// XM_005263013 /// XM_011531973 /// XM_011531974	0045893 // positive regulation of transcription, DNA-templated // inferred from electronic annotation	0005634 // nucleus // inferred from electronic annotation /// 0008023 // transcription elongation factor complex // inferred from direct assay	0003700 // transcription factor activity, sequence-specific DNA binding // traceable author statement /// 0005515 // protein binding // inferred from physical interaction	---	0.0123676	1.68593	0.0125259	-1.54606	?	?
ALDH18A1	56454	222416_at	aldehyde dehydrogenase 18 family, membe	ALDH18A1	ENSG00000059573 /// OTTHUMG00000018815	5832	138250 /// 219150 /// 601162 /// 616586 /// 616603	NM_001017423 /// NM_002860 /// XM_006717933 /// XM_011540001	0006536 // glutamate metabolic process // inferred from mutant phenotype /// 0006561 // proline biosynthetic process // inferred from mutant phenotype /// 0006592 // ornithine biosynthetic process // inferred from mutant phenotype /// 0008152 // metabolic process // inferred from electronic annotation /// 0008652 // cellular amino acid biosynthetic process // traceable author statement /// 001631…	0005737 // cytoplasm // inferred from direct assay /// 0005739 // mitochondrion // inferred from direct assay /// 0005743 // mitochondrial inner membrane // traceable author statement /// 0016020 // membrane // inferred from electronic annotation	0000166 // nucleotide binding // inferred from electronic annotation /// 0003824 // catalytic activity // inferred from electronic annotation /// 0004349 // glutamate 5-kinase activity // inferred from direct assay /// 0004350 // glutamate-5-semialdehyde dehydrogenase activity // inferred from direct assay /// 0005515 // protein binding // inferred from physical interaction /// 0005524 // ATP bin…	ARGININE-SYN4-PWY // HumanCyc /// ARGININE-SYN4-PWY // MetaCyc /// CITRULBIO-PWY // HumanCyc /// CITRULBIO-PWY // MetaCyc /// PROLINE-SYN2-PWY // HumanCyc /// PROSYN-PWY // MetaCyc /// PWY-3341 // HumanCyc	0.0354705	2.16793	?	?	?	?
ARL14EP	212772	226383_at	ADP-ribosylation factor like GTPase 14	ARL14EP	ENSG00000152219 /// OTTHUMG00000166154	120534	612295	NM_152316 /// XM_005252792	---	0005737 // cytoplasm // inferred from electronic annotation	0005515 // protein binding // inferred from physical interaction	---	0.00281938	2.44058	?	?	?	?
ARL6IP5	65106	200760_s_at	ADP-ribosylation factor like GTPase 6 i	ARL6IP5	ENSG00000144746 /// OTTHUMG00000158773	10550	605709	NM_006407	0008631 // intrinsic apoptotic signaling pathway in response to oxidative stress // inferred from direct assay /// 0010917 // negative regulation of mitochondrial membrane potential // inferred from mutant phenotype /// 0015813 // L-glutamate transport // inferred from sequence or structural similarity /// 0032874 // positive regulation of stress-activated MAPK cascade // inferred from mutant phe…	0005737 // cytoplasm // inferred from electronic annotation /// 0005783 // endoplasmic reticulum // inferred from direct assay /// 0005789 // endoplasmic reticulum membrane // inferred from electronic annotation /// 0016020 // membrane // inferred from direct assay /// 0016021 // integral component of membrane // inferred from electronic annotation /// 0070062 // extracellular exosome // inferred…	0005515 // protein binding // inferred from physical interaction /// 0008022 // protein C-terminus binding // inferred from electronic annotation	---	0.040608	3.21766	0.0243005	-2.36799	?	?
C10orf76	71617	218891_at	chromosome 10 open reading frame 76	ARMH3	ENSG00000120029 /// OTTHUMG00000018943	79591	---	NM_024541 /// XM_006717969 /// XM_011540151 /// XM_011540152 /// XM_011540153 /// XM_011540154 /// XM_011540155 /// XM_011540156 /// XM_011540157 /// XM_011540158 /// XR_246104 /// XR_945812	---	0016020 // membrane // inferred from electronic annotation /// 0016021 // integral component of membrane // inferred from electronic annotation	0005488 // binding // inferred from electronic annotation	---	0.0055491	1.93213	?	?	?	?
BDNF	12064	239367_at	brain-derived neurotrophic factor	BDNF	ENSG00000176697 /// OTTHUMG00000178797	627	113505 /// 164230 /// 209880 /// 607499 /// 610269	NM_001143805 /// NM_001143806 /// NM_001143807 /// NM_001143808 /// NM_001143809 /// NM_001143810 /// NM_001143811 /// NM_001143812 /// NM_001143813 /// NM_001143814 /// NM_001143815 /// NM_001143816 /// NM_001709 /// NM_170731 /// NM_170732 /// NM_170733 /// NM_170734 /// NM_170735 /// XM_011520280	0001657 // ureteric bud development // inferred from electronic annotation /// 0001662 // behavioral fear response // inferred from electronic annotation /// 0001666 // response to hypoxia // inferred from electronic annotation /// 0002544 // chronic inflammatory response // inferred from electronic annotation /// 0006120 // mitochondrial electron transport, NADH to ubiquinone // inferred from el…	0005576 // extracellular region // inferred from electronic annotation /// 0005615 // extracellular space // inferred from electronic annotation /// 0005737 // cytoplasm // inferred from sequence or structural similarity /// 0008021 // synaptic vesicle // inferred from electronic annotation /// 0016020 // membrane // inferred from electronic annotation /// 0016021 // integral component of membran…	0005102 // receptor binding // inferred from electronic annotation /// 0005169 // neurotrophin TRKB receptor binding // not recorded /// 0005515 // protein binding // inferred from electronic annotation /// 0008083 // growth factor activity // inferred from electronic annotation	---	0.00708537	1.59197	?	?	?	?
BTF3L4	70533	225976_at	basic transcription factor 3-like 4	BTF3L4	ENSG00000134717 /// OTTHUMG00000008960	91408	---	NM_001136497 /// NM_001243767 /// NM_152265	---	---	0005515 // protein binding // inferred from physical interaction	---	0.00180508	1.81484	?	?	?	?
CAMK2D	108058	225019_at	calcium/calmodulin-dependent protein ki	CAMK2D	ENSG00000145349 /// OTTHUMG00000132910	817	607708	NM_001221 /// NM_172114 /// NM_172115 /// NM_172127 /// NM_172128 /// NM_172129 /// XM_005263251 /// XM_005263252 /// XM_005263253 /// XM_005263254 /// XM_005263255 /// XM_005263256 /// XM_005263257 /// XM_005263258 /// XM_005263260 /// XM_005263261 /// XM_006714329 /// XM_006714330 /// XM_011532289 /// XM_011532290 /// XM_011532291 /// XM_011532292 /// XM_011532293 /// XM_011532294 /// XM_011532…	0000165 // MAPK cascade // traceable author statement /// 0000186 // activation of MAPKK activity // traceable author statement /// 0001558 // regulation of cell growth // non-traceable author statement /// 0001666 // response to hypoxia // inferred from electronic annotation /// 0002026 // regulation of the force of heart contraction // traceable author statement /// 0003254 // regulation of mem…	0005634 // nucleus // inferred from sequence or structural similarity /// 0005654 // nucleoplasm // traceable author statement /// 0005737 // cytoplasm // inferred from sequence or structural similarity /// 0005783 // endoplasmic reticulum // inferred from electronic annotation /// 0005829 // cytosol // traceable author statement /// 0005886 // plasma membrane // traceable author statement /// 00…	0000166 // nucleotide binding // inferred from electronic annotation /// 0004672 // protein kinase activity // inferred from electronic annotation /// 0004674 // protein serine/threonine kinase activity // inferred from direct assay /// 0004683 // calmodulin-dependent protein kinase activity // inferred from direct assay /// 0005515 // protein binding // inferred from physical interaction /// 000…	Calcium_regulation_in_cardiac_cells // GenMAPP /// Smooth_muscle_contraction // GenMAPP	0.00106913	2.4938	?	?	?	?
CAV1	12389	212097_at	caveolin 1	CAV1	ENSG00000105974 /// OTTHUMG00000023413	857	601047 /// 606721 /// 612526 /// 615343	NM_001172895 /// NM_001172896 /// NM_001172897 /// NM_001753	0000122 // negative regulation of transcription from RNA polymerase II promoter // inferred from sequence or structural similarity /// 0000165 // MAPK cascade // inferred from electronic annotation /// 0000188 // inactivation of MAPK activity // inferred from sequence or structural similarity /// 0001525 // angiogenesis // inferred from electronic annotation /// 0001570 // vasculogenesis // infer…	0000139 // Golgi membrane // inferred from direct assay /// 0000139 // Golgi membrane // traceable author statement /// 0002080 // acrosomal membrane // inferred from electronic annotation /// 0005622 // intracellular // inferred from direct assay /// 0005737 // cytoplasm // inferred from electronic annotation /// 0005739 // mitochondrion // inferred from electronic annotation /// 0005768 // endo…	0000149 // SNARE binding // inferred from electronic annotation /// 0001179 // RNA polymerase I transcription factor binding // inferred from electronic annotation /// 0005102 // receptor binding // inferred from physical interaction /// 0005113 // patched binding // non-traceable author statement /// 0005198 // structural molecule activity // inferred from direct assay /// 0005515 // protein bin…	Integrin-mediated_cell_adhesion_KEGG // GenMAPP	0.00192954	7.18268	0.00146139	-3.96901	0.043458	-2.1766
CCP110	101565	204662_at	centriolar coiled coil protein 110kDa	CCP110	ENSG00000103540 /// OTTHUMG00000131459	9738	609544	NM_001199022 /// NM_014711 /// XM_005255719 /// XM_011545991 /// XM_011545992 /// XM_011545993	0000086 // G2/M transition of mitotic cell cycle // traceable author statement /// 0000278 // mitotic cell cycle // traceable author statement /// 0006996 // organelle organization // traceable author statement /// 0007099 // centriole replication // inferred from mutant phenotype /// 0030030 // cell projection organization // inferred from electronic annotation /// 0032465 // regulation of cytok…	0005737 // cytoplasm // inferred from electronic annotation /// 0005813 // centrosome // inferred from direct assay /// 0005814 // centriole // inferred from direct assay /// 0005815 // microtubule organizing center // inferred from electronic annotation /// 0005829 // cytosol // traceable author statement /// 0005856 // cytoskeleton // inferred from electronic annotation /// 0005929 // cilium //…	0005515 // protein binding // inferred from physical interaction	---	0.0196328	1.80146	?	?	?	?
CD74	16149	1567628_at	CD74 molecule, major histocompatibility	CD74	ENSG00000019582 /// OTTHUMG00000163559	972	142790	NM_001025158 /// NM_001025159 /// NM_004355	0000187 // activation of MAPK activity // inferred from electronic annotation /// 0001516 // prostaglandin biosynthetic process // inferred from direct assay /// 0001961 // positive regulation of cytokine-mediated signaling pathway // inferred from mutant phenotype /// 0002250 // adaptive immune response // inferred from electronic annotation /// 0002376 // immune system process // inferred from …	0000139 // Golgi membrane // traceable author statement /// 0005622 // intracellular // traceable author statement /// 0005764 // lysosome // inferred from electronic annotation /// 0005765 // lysosomal membrane // traceable author statement /// 0005768 // endosome // inferred from electronic annotation /// 0005770 // late endosome // inferred from electronic annotation /// 0005771 // multivesicu…	0001540 // beta-amyloid binding // inferred from physical interaction /// 0004896 // cytokine receptor activity // inferred from direct assay /// 0005515 // protein binding // inferred from physical interaction /// 0019955 // cytokine binding // inferred from physical interaction /// 0023026 // MHC class II protein complex binding // inferred from direct assay /// 0035718 // macrophage migration …	---	0.0126168	-1.53658	?	?	?	?
CLCN3	12725	201735_s_at	chloride channel, voltage-sensitive 3	CLCN3	ENSG00000109572	1182	600580	NM_001243372 /// NM_001243374 /// NM_001829 /// NM_173872 /// XM_005262726 /// XM_011531586	0006810 // transport // traceable author statement /// 0006811 // ion transport // inferred from electronic annotation /// 0006821 // chloride transport // inferred from electronic annotation /// 0006885 // regulation of pH // traceable author statement /// 0006911 // phagocytosis, engulfment // inferred from electronic annotation /// 0008344 // adult locomotory behavior // inferred from electron…	0000139 // Golgi membrane // inferred from electronic annotation /// 0005622 // intracellular // inferred from electronic annotation /// 0005768 // endosome // inferred from electronic annotation /// 0005769 // early endosome // inferred from direct assay /// 0005770 // late endosome // inferred from direct assay /// 0005794 // Golgi apparatus // inferred from direct assay /// 0005886 // plasma m…	0000166 // nucleotide binding // inferred from electronic annotation /// 0005216 // ion channel activity // inferred from electronic annotation /// 0005244 // voltage-gated ion channel activity // inferred from electronic annotation /// 0005247 // voltage-gated chloride channel activity // inferred from electronic annotation /// 0005254 // chloride channel activity // inferred from direct assay /…	---	0.000886157	4.02368	?	?	?	?
---	74148	243258_at	---	CLUH	---	---	---	---	---	---	---	---	0.031199	-1.54129	?	?	?	?
CNOT1	234594	200860_s_at	CCR4-NOT transcription complex subunit	CNOT1	ENSG00000125107 /// OTTHUMG00000133487	23019	604917	NM_001265612 /// NM_016284 /// NM_206999 /// NR_049763	0000122 // negative regulation of transcription from RNA polymerase II promoter // inferred from direct assay /// 0000288 // nuclear-transcribed mRNA catabolic process, deadenylation-dependent decay // traceable author statement /// 0000289 // nuclear-transcribed mRNA poly(A) tail shortening // traceable author statement /// 0006351 // transcription, DNA-templated // inferred from electronic anno…	0000932 // cytoplasmic mRNA processing body // inferred from direct assay /// 0000932 // cytoplasmic mRNA processing body // inferred from sequence or structural similarity /// 0005615 // extracellular space // inferred from direct assay /// 0005634 // nucleus // inferred from electronic annotation /// 0005654 // nucleoplasm // inferred from direct assay /// 0005737 // cytoplasm // inferred from …	0004535 // poly(A)-specific ribonuclease activity // inferred from direct assay /// 0005515 // protein binding // inferred from physical interaction /// 0019904 // protein domain specific binding // inferred from physical interaction /// 0030331 // estrogen receptor binding // inferred from direct assay /// 0032947 // protein complex scaffold // inferred from direct assay /// 0042974 // retinoic …	---	0.0024832	1.93434	?	?	?	?
CXADR	13052	239155_at	coxsackie virus and adenovirus receptor	CXADR	ENSG00000154639 /// OTTHUMG00000074508	1525	602621	NM_001207063 /// NM_001207064 /// NM_001207065 /// NM_001207066 /// NM_001338 /// XM_011529475 /// XM_011529476 /// XM_011529477 /// XM_011529478 /// XM_011529479	0007005 // mitochondrion organization // inferred from sequence or structural similarity /// 0007155 // cell adhesion // inferred from electronic annotation /// 0007157 // heterophilic cell-cell adhesion via plasma membrane cell adhesion molecules // inferred from direct assay /// 0007507 // heart development // inferred from sequence or structural similarity /// 0007596 // blood coagulation // t…	0001669 // acrosomal vesicle // inferred from sequence or structural similarity /// 0005576 // extracellular region // inferred from electronic annotation /// 0005615 // extracellular space // inferred from direct assay /// 0005654 // nucleoplasm // inferred from direct assay /// 0005737 // cytoplasm // inferred from direct assay /// 0005886 // plasma membrane // inferred from direct assay /// 00…	0001618 // virus receptor activity // inferred from electronic annotation /// 0005102 // receptor binding // inferred from physical interaction /// 0005178 // integrin binding // inferred from physical interaction /// 0005515 // protein binding // inferred from physical interaction /// 0008013 // beta-catenin binding // inferred from physical interaction /// 0030165 // PDZ domain binding // infer…	---	0.00279426	1.80797	?	?	0.00135441	1.58176
CYB5R1	72017	202263_at	cytochrome b5 reductase 1	CYB5R1	ENSG00000159348 /// OTTHUMG00000041387	51706	608341	NM_016243	0006629 // lipid metabolic process // inferred from electronic annotation /// 0006694 // steroid biosynthetic process // inferred from electronic annotation /// 0008202 // steroid metabolic process // inferred from electronic annotation /// 0016126 // sterol biosynthetic process // inferred from electronic annotation /// 0055114 // oxidation-reduction process // inferred from electronic annotatio…	0005739 // mitochondrion // inferred from direct assay /// 0016020 // membrane // inferred from direct assay /// 0016021 // integral component of membrane // inferred from electronic annotation /// 0070062 // extracellular exosome // inferred from direct assay	0004128 // cytochrome-b5 reductase activity, acting on NAD(P)H // inferred from electronic annotation /// 0005515 // protein binding // inferred from physical interaction /// 0016491 // oxidoreductase activity // inferred from electronic annotation	---	0.00626378	3.38175	?	?	?	?
DDR2	18214	225442_at	discoidin domain receptor tyrosine kina	DDR2	ENSG00000162733 /// OTTHUMG00000034423	4921	191311 /// 271665	NM_001014796 /// NM_006182 /// XM_006711344 /// XM_011509586 /// XM_011509587 /// XM_011509588 /// XM_011509589	0001503 // ossification // inferred from electronic annotation /// 0003416 // endochondral bone developmental growth // inferred from sequence or structural similarity /// 0006468 // protein phosphorylation // inferred from electronic annotation /// 0007155 // cell adhesion // traceable author statement /// 0007165 // signal transduction // traceable author statement /// 0007169 // transmembrane …	0005886 // plasma membrane // traceable author statement /// 0005887 // integral component of plasma membrane // inferred from electronic annotation /// 0005925 // focal adhesion // inferred from direct assay /// 0016020 // membrane // inferred from electronic annotation /// 0016021 // integral component of membrane // inferred from electronic annotation /// 0016324 // apical plasma membrane // i…	0000166 // nucleotide binding // inferred from electronic annotation /// 0004672 // protein kinase activity // inferred from electronic annotation /// 0004713 // protein tyrosine kinase activity // inferred from electronic annotation /// 0004714 // transmembrane receptor protein tyrosine kinase activity // inferred from direct assay /// 0005515 // protein binding // inferred from physical interac…	---	0.00434028	5.20575	0.0385397	-1.60782	0.0482423	-1.54607
DGKH	380921	227415_at	diacylglycerol kinase, eta	DGKH	ENSG00000102780 /// OTTHUMG00000016804	160851	604071	NM_001204504 /// NM_001204505 /// NM_001204506 /// NM_001297429 /// NM_152910 /// NM_178009 /// NR_123714 /// NR_123715	0007205 // protein kinase C-activating G-protein coupled receptor signaling pathway // inferred from mutant phenotype /// 0007596 // blood coagulation // traceable author statement /// 0016310 // phosphorylation // inferred from electronic annotation /// 0030168 // platelet activation // traceable author statement /// 0035556 // intracellular signal transduction // inferred from electronic annota…	0005622 // intracellular // inferred from electronic annotation /// 0005634 // nucleus // inferred from direct assay /// 0005737 // cytoplasm // inferred from direct assay /// 0005768 // endosome // inferred from direct assay /// 0005886 // plasma membrane // traceable author statement /// 0016020 // membrane // inferred from electronic annotation /// 0031965 // nuclear membrane // inferred from …	0000166 // nucleotide binding // inferred from electronic annotation /// 0004143 // diacylglycerol kinase activity // inferred from mutant phenotype /// 0005524 // ATP binding // inferred from electronic annotation /// 0016301 // kinase activity // inferred from electronic annotation /// 0016740 // transferase activity // inferred from electronic annotation /// 0046872 // metal ion binding // inf…	---	0.0253036	2.27417	?	?	?	?
DNAJA3	83945	1554078_s_at	DnaJ (Hsp40) homolog, subfamily A, memb	DNAJA3	ENSG00000103423 /// ENSG00000276726 /// OTTHUMG00000129470 /// OTTHUMG00000190863	9093	608382	NM_001135110 /// NM_001286516 /// NM_005147	0000122 // negative regulation of transcription from RNA polymerase II promoter // inferred from direct assay /// 0006264 // mitochondrial DNA replication // inferred from electronic annotation /// 0006457 // protein folding // inferred from direct assay /// 0006457 // protein folding // inferred from electronic annotation /// 0006469 // negative regulation of protein kinase activity // inferred …	0005634 // nucleus // inferred from direct assay /// 0005737 // cytoplasm // inferred from direct assay /// 0005739 // mitochondrion // inferred from direct assay /// 0005759 // mitochondrial matrix // inferred from direct assay /// 0005829 // cytosol // inferred from electronic annotation /// 0005829 // cytosol // inferred from mutant phenotype /// 0005884 // actin filament // inferred from dire…	0005133 // interferon-gamma receptor binding // inferred from direct assay /// 0005515 // protein binding // inferred from physical interaction /// 0005524 // ATP binding // inferred from electronic annotation /// 0008134 // transcription factor binding // inferred from physical interaction /// 0019901 // protein kinase binding // inferred from physical interaction /// 0030544 // Hsp70 protein bi…	---	2.97e-06	3.25688	0.0211989	-1.7833	?	?
DPF2	19708	202116_at	D4, zinc and double PHD fingers family	DPF2	ENSG00000133884 /// OTTHUMG00000165985	5977	601671	NM_006268 /// XM_005274149 /// XR_950008	0006351 // transcription, DNA-templated // inferred from electronic annotation /// 0006355 // regulation of transcription, DNA-templated // inferred from electronic annotation /// 0006915 // apoptotic process // traceable author statement /// 0097190 // apoptotic signaling pathway // traceable author statement	0000790 // nuclear chromatin // inferred from direct assay /// 0005634 // nucleus // inferred from electronic annotation /// 0005654 // nucleoplasm // inferred from direct assay /// 0005737 // cytoplasm // inferred from direct assay /// 0005813 // centrosome // inferred from direct assay /// 0043231 // intracellular membrane-bounded organelle // inferred from direct assay /// 0090544 // BAF-type …	0000978 // RNA polymerase II core promoter proximal region sequence-specific DNA binding // inferred from direct assay /// 0005515 // protein binding // inferred from physical interaction /// 0008270 // zinc ion binding // inferred from electronic annotation /// 0046872 // metal ion binding // inferred from electronic annotation	---	0.00380584	2.55892	?	?	?	?
DUT	110074	208956_x_at	deoxyuridine triphosphatase	DUT	ENSG00000128951 /// OTTHUMG00000172155	1854	601266	NM_001025248 /// NM_001025249 /// NM_001948 /// XM_011521315 /// XR_931760	0006139 // nucleobase-containing compound metabolic process // traceable author statement /// 0006206 // pyrimidine nucleobase metabolic process // traceable author statement /// 0006226 // dUMP biosynthetic process // not recorded /// 0006226 // dUMP biosynthetic process // inferred from electronic annotation /// 0006260 // DNA replication // traceable author statement /// 0009117 // nucleotide …	0005634 // nucleus // traceable author statement /// 0005654 // nucleoplasm // inferred from direct assay /// 0005654 // nucleoplasm // traceable author statement /// 0005737 // cytoplasm // not recorded /// 0005739 // mitochondrion // inferred from electronic annotation /// 0070062 // extracellular exosome // inferred from direct assay	0000287 // magnesium ion binding // not recorded /// 0004170 // dUTP diphosphatase activity // not recorded /// 0005515 // protein binding // inferred from physical interaction /// 0016787 // hydrolase activity // inferred from electronic annotation /// 0044822 // poly(A) RNA binding // inferred from direct assay	PWY0-166 // HumanCyc	0.00430244	2.60949	?	?	?	?
EDEM3	66967	220926_s_at	ER degradation enhancer, mannosidase al	EDEM3	ENSG00000116406 /// OTTHUMG00000035387	80267	610214	NM_025191 /// XM_005245499 /// XM_011510010 /// XM_011510011 /// XM_011510012 /// XM_011510013 /// XM_011510014 /// XM_011510015	0006457 // protein folding // traceable author statement /// 0006491 // N-glycan processing // not recorded /// 0006516 // glycoprotein catabolic process // inferred from electronic annotation /// 0006986 // response to unfolded protein // inferred from electronic annotation /// 0008152 // metabolic process // inferred from electronic annotation /// 0018279 // protein N-linked glycosylation via a…	0005783 // endoplasmic reticulum // not recorded /// 0005788 // endoplasmic reticulum lumen // inferred from electronic annotation /// 0005789 // endoplasmic reticulum membrane // traceable author statement /// 0016020 // membrane // inferred from electronic annotation /// 0044322 // endoplasmic reticulum quality control compartment // traceable author statement	0004569 // glycoprotein endo-alpha-1,2-mannosidase activity // inferred from electronic annotation /// 0004571 // mannosyl-oligosaccharide 1,2-alpha-mannosidase activity // not recorded /// 0004571 // mannosyl-oligosaccharide 1,2-alpha-mannosidase activity // inferred from mutant phenotype /// 0005509 // calcium ion binding // inferred from electronic annotation /// 0016787 // hydrolase activity …	---	0.0283696	3.28133	?	?	?	?
EIF2S2	67204	208726_s_at	eukaryotic translation initiation facto	EIF2S2	ENSG00000125977 /// OTTHUMG00000032287	8894	603908	NM_001316363 /// NM_001316364 /// NM_003908 /// XM_005260605	0001701 // in utero embryonic development // inferred from electronic annotation /// 0002176 // male germ cell proliferation // inferred from electronic annotation /// 0006412 // translation // traceable author statement /// 0006413 // translational initiation // traceable author statement /// 0008584 // male gonad development // inferred from electronic annotation /// 0010467 // gene expression …	0005634 // nucleus // inferred from direct assay /// 0005737 // cytoplasm // inferred from direct assay /// 0005829 // cytosol // traceable author statement /// 0005850 // eukaryotic translation initiation factor 2 complex // traceable author statement	0003723 // RNA binding // traceable author statement /// 0003743 // translation initiation factor activity // inferred from direct assay /// 0005515 // protein binding // inferred from physical interaction /// 0008135 // translation factor activity, RNA binding // traceable author statement /// 0044822 // poly(A) RNA binding // inferred from direct assay /// 0046872 // metal ion binding // inferr…	Translation_Factors // GenMAPP	0.0143772	3.21881	?	?	?	?
EIF4G2	13690	200004_at	eukaryotic translation initiation facto	EIF4G2	ENSG00000110321 /// OTTHUMG00000165823	1982	602325	NM_001042559 /// NM_001172705 /// NM_001418	0006412 // translation // inferred from electronic annotation /// 0006413 // translational initiation // inferred from electronic annotation /// 0006417 // regulation of translation // inferred from electronic annotation /// 0006446 // regulation of translational initiation // inferred from direct assay /// 0007050 // cell cycle arrest // traceable author statement /// 0008219 // cell death // tr…	0005737 // cytoplasm // inferred from electronic annotation /// 0005829 // cytosol // traceable author statement /// 0016020 // membrane // inferred from direct assay /// 0016281 // eukaryotic translation initiation factor 4F complex // inferred from direct assay	0003723 // RNA binding // inferred from electronic annotation /// 0003743 // translation initiation factor activity // inferred from direct assay /// 0005488 // binding // inferred from electronic annotation /// 0005515 // protein binding // inferred from physical interaction /// 0008135 // translation factor activity, RNA binding // inferred from direct assay /// 0044822 // poly(A) RNA binding /…	Circadian_Exercise // GenMAPP	0.0171254	6.32007	0.0154141	-4.68648	?	?
EIF5	217869	208708_x_at	eukaryotic translation initiation facto	EIF5	ENSG00000100664 /// OTTHUMG00000171839	1983	601710	NM_001969 /// NM_183004	0006412 // translation // traceable author statement /// 0006413 // translational initiation // non-traceable author statement /// 0006413 // translational initiation // traceable author statement /// 0006446 // regulation of translational initiation // inferred from direct assay /// 0010467 // gene expression // traceable author statement /// 0044267 // cellular protein metabolic process // trac…	0005634 // nucleus // inferred from direct assay /// 0005737 // cytoplasm // inferred from direct assay /// 0005829 // cytosol // non-traceable author statement /// 0005829 // cytosol // traceable author statement /// 0005886 // plasma membrane // inferred from direct assay	0000166 // nucleotide binding // inferred from electronic annotation /// 0003743 // translation initiation factor activity // non-traceable author statement /// 0003924 // GTPase activity // traceable author statement /// 0005488 // binding // inferred from electronic annotation /// 0005515 // protein binding // inferred from physical interaction /// 0005525 // GTP binding // inferred from electr…	Translation_Factors // GenMAPP	0.00110492	4.16508	?	?	?	?
EPRS	107508	200843_s_at	glutamyl-prolyl-tRNA synthetase	EPRS	ENSG00000136628 /// OTTHUMG00000037433	2058	138295	NM_004446	0006400 // tRNA modification // traceable author statement /// 0006412 // translation // inferred from electronic annotation /// 0006417 // regulation of translation // inferred from electronic annotation /// 0006418 // tRNA aminoacylation for protein translation // traceable author statement /// 0006424 // glutamyl-tRNA aminoacylation // inferred from electronic annotation /// 0006433 // prolyl-…	0005737 // cytoplasm // traceable author statement /// 0005829 // cytosol // traceable author statement /// 0016020 // membrane // inferred from direct assay /// 0017101 // aminoacyl-tRNA synthetase multienzyme complex // inferred from electronic annotation /// 0030529 // ribonucleoprotein complex // inferred from direct assay /// 0097452 // GAIT complex // inferred from direct assay	0000166 // nucleotide binding // inferred from electronic annotation /// 0003723 // RNA binding // inferred from electronic annotation /// 0003824 // catalytic activity // inferred from electronic annotation /// 0004812 // aminoacyl-tRNA ligase activity // inferred from electronic annotation /// 0004818 // glutamate-tRNA ligase activity // traceable author statement /// 0004827 // proline-tRNA li…	PWY-5188 // HumanCyc /// TRNA-CHARGING-PWY // HumanCyc	0.00597537	3.78561	?	?	?	?
EPS8	13860	202609_at	epidermal growth factor receptor pathwa	EPS8	ENSG00000151491	2059	600206 /// 615974	NM_004447 /// XM_005253339 /// XM_005253340 /// XM_006719057 /// XM_011520605 /// XM_011520606	0007165 // signal transduction // traceable author statement /// 0007173 // epidermal growth factor receptor signaling pathway // traceable author statement /// 0008283 // cell proliferation // traceable author statement /// 0008344 // adult locomotory behavior // inferred from electronic annotation /// 0008360 // regulation of cell shape // inferred from sequence or structural similarity /// 000…	0005737 // cytoplasm // inferred from electronic annotation /// 0005886 // plasma membrane // inferred from electronic annotation /// 0005903 // brush border // inferred from electronic annotation /// 0005938 // cell cortex // inferred from sequence or structural similarity /// 0014069 // postsynaptic density // inferred from electronic annotation /// 0016020 // membrane // inferred from electron…	0003779 // actin binding // inferred from sequence or structural similarity /// 0005070 // SH3/SH2 adaptor activity // traceable author statement /// 0005515 // protein binding // inferred from physical interaction /// 0016301 // kinase activity // inferred from electronic annotation /// 0035591 // signaling adaptor activity // inferred from electronic annotation /// 0048365 // Rac GTPase binding…	---	0.0245282	3.18832	0.00208711	-2.96637	0.0203002	-2.06979
FADS3	60527	204257_at	fatty acid desaturase 3	FADS3	ENSG00000221968 /// OTTHUMG00000167500	3995	606150	NM_021727 /// XM_011545023	0006629 // lipid metabolic process // inferred from electronic annotation /// 0006631 // fatty acid metabolic process // inferred from electronic annotation /// 0006633 // fatty acid biosynthetic process // inferred from electronic annotation /// 0006636 // unsaturated fatty acid biosynthetic process // non-traceable author statement /// 0055114 // oxidation-reduction process // inferred from ele…	0005783 // endoplasmic reticulum // inferred from electronic annotation /// 0005789 // endoplasmic reticulum membrane // inferred from electronic annotation /// 0016020 // membrane // non-traceable author statement /// 0016021 // integral component of membrane // inferred from electronic annotation	0016491 // oxidoreductase activity // inferred from electronic annotation	PWY-7049 // MetaCyc	0.0426865	-2.04395	?	?	?	?
FAM129A	63913	217967_s_at	family with sequence similarity 129, me	FAM129A	ENSG00000135842 /// OTTHUMG00000035388	116496	---	NM_052966 /// XM_011509140 /// XM_011509141	0001933 // negative regulation of protein phosphorylation // inferred from sequence or structural similarity /// 0001934 // positive regulation of protein phosphorylation // inferred from sequence or structural similarity /// 0006417 // regulation of translation // inferred from electronic annotation /// 0034976 // response to endoplasmic reticulum stress // inferred from sequence or structural s…	0005737 // cytoplasm // inferred from direct assay /// 0005886 // plasma membrane // inferred from direct assay /// 0016020 // membrane // inferred from direct assay /// 0070062 // extracellular exosome // inferred from direct assay	0005515 // protein binding // inferred from physical interaction	---	0.0181002	2.53716	?	?	?	?
FLNC	68794	207876_s_at	filamin C, gamma	FLNC	ENSG00000128591 /// OTTHUMG00000023627	2318	102565 /// 609524 /// 614065	NM_001127487 /// NM_001458	0034329 // cell junction assembly // traceable author statement /// 0048747 // muscle fiber development // inferred from electronic annotation	0005737 // cytoplasm // inferred from direct assay /// 0005829 // cytosol // traceable author statement /// 0005856 // cytoskeleton // inferred from electronic annotation /// 0005886 // plasma membrane // inferred from direct assay /// 0005925 // focal adhesion // inferred from direct assay /// 0016020 // membrane // inferred from electronic annotation /// 0016528 // sarcoplasm // inferred from e…	0003779 // actin binding // inferred from electronic annotation /// 0005515 // protein binding // inferred from physical interaction /// 0008092 // cytoskeletal protein binding // inferred from physical interaction /// 0030506 // ankyrin binding // inferred from physical interaction /// 0051015 // actin filament binding // inferred from electronic annotation	---	0.0457185	-1.90866	0.025001	-2.40146	0.0162821	-2.17543
GHITM	66092	209248_at	growth hormone inducible transmembrane	GHITM	ENSG00000165678 /// OTTHUMG00000018637	27069	---	NM_014394	0006915 // apoptotic process // inferred from electronic annotation	0005739 // mitochondrion // inferred from electronic annotation /// 0005743 // mitochondrial inner membrane // inferred from electronic annotation /// 0016020 // membrane // inferred from electronic annotation /// 0016021 // integral component of membrane // inferred from electronic annotation /// 0070062 // extracellular exosome // inferred from direct assay	0005515 // protein binding // inferred from physical interaction	---	0.00308862	8.20244	0.00604156	-3.82857	?	?
GNG5	14707	207157_s_at	guanine nucleotide binding protein (G p	GNG5	ENSG00000174021 /// OTTHUMG00000009858	2787	600874	NM_005274	0006112 // energy reserve metabolic process // traceable author statement /// 0007165 // signal transduction // non-traceable author statement /// 0007186 // G-protein coupled receptor signaling pathway // non-traceable author statement /// 0007268 // synaptic transmission // traceable author statement /// 0044281 // small molecule metabolic process // traceable author statement /// 0071377 // ce…	0005834 // heterotrimeric G-protein complex // non-traceable author statement /// 0005886 // plasma membrane // traceable author statement /// 0016020 // membrane // inferred from direct assay /// 0070062 // extracellular exosome // inferred from direct assay	0003924 // GTPase activity // non-traceable author statement /// 0004871 // signal transducer activity // non-traceable author statement /// 0005515 // protein binding // inferred from physical interaction /// 0030165 // PDZ domain binding // inferred from direct assay	Calcium_regulation_in_cardiac_cells // GenMAPP /// Calcium_regulation_in_cardiac_cells // GenMAPP /// Calcium_regulation_in_cardiac_cells // GenMAPP /// G_Protein_Signaling // GenMAPP /// G_Protein_Signaling // GenMAPP /// G_Protein_Signaling // GenMAPP /// Smooth_muscle_contraction // GenMAPP /// Smooth_muscle_contraction // GenMAPP /// Smooth_muscle_contraction // GenMAPP	0.00101	6.7489	?	?	?	?
GOLIM4	73124	238002_at	golgi integral membrane protein 4	GOLIM4	ENSG00000173905 /// OTTHUMG00000158554	27333	606805	NM_001308155 /// NM_014498 /// XM_005247364 /// XM_005247365 /// XM_005247366	0006810 // transport // inferred from electronic annotation	0005654 // nucleoplasm // inferred from direct assay /// 0005768 // endosome // inferred from electronic annotation /// 0005794 // Golgi apparatus // inferred from direct assay /// 0005796 // Golgi lumen // traceable author statement /// 0005801 // cis-Golgi network // traceable author statement /// 0010008 // endosome membrane // inferred from electronic annotation /// 0016020 // membrane // inf…	---	---	0.0243496	3.54461	?	?	?	?
GPAT3	231510	224480_s_at	glycerol-3-phosphate acyltransferase 3	GPAT3	ENSG00000138678 /// OTTHUMG00000130431	84803	610958	NM_001256421 /// NM_001256422 /// NM_032717 /// XM_011532383 /// XM_011532384	0006629 // lipid metabolic process // inferred from electronic annotation /// 0006644 // phospholipid metabolic process // traceable author statement /// 0006654 // phosphatidic acid biosynthetic process // traceable author statement /// 0008152 // metabolic process // inferred from electronic annotation /// 0008654 // phospholipid biosynthetic process // inferred from electronic annotation /// 0…	0005783 // endoplasmic reticulum // inferred from direct assay /// 0005789 // endoplasmic reticulum membrane // inferred from direct assay /// 0005789 // endoplasmic reticulum membrane // traceable author statement /// 0016020 // membrane // inferred from electronic annotation /// 0016021 // integral component of membrane // inferred from electronic annotation	0003841 // 1-acylglycerol-3-phosphate O-acyltransferase activity // inferred from electronic annotation /// 0004366 // glycerol-3-phosphate O-acyltransferase activity // inferred from direct assay /// 0016740 // transferase activity // inferred from electronic annotation /// 0016746 // transferase activity, transferring acyl groups // inferred from electronic annotation	---	0.045422	2.95478	?	?	?	?
GPX4	625249	201106_at	glutathione peroxidase 4	GPX4	ENSG00000167468 /// OTTHUMG00000181874	2879	138322	NM_001039847 /// NM_001039848 /// NM_002085	0006325 // chromatin organization // inferred from electronic annotation /// 0006644 // phospholipid metabolic process // traceable author statement /// 0006749 // glutathione metabolic process // inferred from electronic annotation /// 0006979 // response to oxidative stress // inferred from electronic annotation /// 0007275 // multicellular organismal development // inferred from electronic ann…	0005634 // nucleus // inferred from direct assay /// 0005635 // nuclear envelope // inferred from electronic annotation /// 0005737 // cytoplasm // inferred from electronic annotation /// 0005739 // mitochondrion // traceable author statement /// 0005743 // mitochondrial inner membrane // inferred from electronic annotation /// 0005829 // cytosol // traceable author statement /// 0070062 // extra…	0004601 // peroxidase activity // inferred from electronic annotation /// 0004602 // glutathione peroxidase activity // traceable author statement /// 0008430 // selenium binding // inferred from electronic annotation /// 0016491 // oxidoreductase activity // inferred from electronic annotation /// 0043295 // glutathione binding // inferred from electronic annotation /// 0047066 // phospholipid-h…	PWY-4081 // HumanCyc	0.0365035	2.29946	?	?	?	?
HFE	15216	211866_x_at	hemochromatosis	HFE	ENSG00000010704 /// OTTHUMG00000016348	3077	104300 /// 176100 /// 176200 /// 235200 /// 612635 /// 613609 /// 614193	NM_000410 /// NM_001300749 /// NM_139002 /// NM_139003 /// NM_139004 /// NM_139005 /// NM_139006 /// NM_139007 /// NM_139008 /// NM_139009 /// NM_139010 /// NM_139011 /// XM_011514543 /// XM_011514544 /// XR_241893	0002474 // antigen processing and presentation of peptide antigen via MHC class I // not recorded /// 0002626 // negative regulation of T cell antigen processing and presentation // inferred from electronic annotation /// 0002725 // negative regulation of T cell cytokine production // inferred from genetic interaction /// 0006461 // protein complex assembly // traceable author statement /// 00068…	0005615 // extracellular space // inferred from direct assay /// 0005623 // cell // inferred from electronic annotation /// 0005769 // early endosome // inferred from direct assay /// 0005886 // plasma membrane // traceable author statement /// 0005887 // integral component of plasma membrane // traceable author statement /// 0009897 // external side of plasma membrane // inferred from direct ass…	0003823 // antigen binding // --- /// 0005102 // receptor binding // inferred from physical interaction /// 0005515 // protein binding // inferred from physical interaction /// 0030881 // beta-2-microglobulin binding // inferred from physical interaction /// 0039706 // co-receptor binding // inferred from physical interaction /// 0042605 // peptide antigen binding // inferred from direct assay //…	---	0.0167094	-1.68744	?	?	?	?
HSPA5	14828	211936_at	heat shock 70kDa protein 5 (glucose-reg	HSPA5	ENSG00000044574 /// OTTHUMG00000020672	3309	138120	NM_005347	0002576 // platelet degranulation // traceable author statement /// 0006983 // ER overload response // inferred from electronic annotation /// 0006987 // activation of signaling protein activity involved in unfolded protein response // inferred from electronic annotation /// 0007596 // blood coagulation // traceable author statement /// 0021589 // cerebellum structural organization // inferred fr…	0005634 // nucleus // inferred from direct assay /// 0005634 // nucleus // inferred from mutant phenotype /// 0005737 // cytoplasm // inferred from electronic annotation /// 0005739 // mitochondrion // inferred from electronic annotation /// 0005783 // endoplasmic reticulum // inferred from direct assay /// 0005783 // endoplasmic reticulum // inferred from mutant phenotype /// 0005783 // endoplas…	0000166 // nucleotide binding // inferred from electronic annotation /// 0001948 // glycoprotein binding // inferred from physical interaction /// 0005509 // calcium ion binding // traceable author statement /// 0005515 // protein binding // inferred from physical interaction /// 0005524 // ATP binding // inferred from electronic annotation /// 0016887 // ATPase activity // inferred from direct a…	---	0.0246964	3.12377	0.0322044	-2.60415	?	?
HTRA1	56213	201185_at	HtrA serine peptidase 1	HTRA1	ENSG00000166033 /// OTTHUMG00000019186	5654	600142 /// 602194 /// 610149	NM_002775	0001558 // regulation of cell growth // inferred from electronic annotation /// 0001890 // placenta development // inferred from electronic annotation /// 0006508 // proteolysis // inferred from sequence or structural similarity /// 0030512 // negative regulation of transforming growth factor beta receptor signaling pathway // inferred from electronic annotation /// 0030514 // negative regulation…	0005576 // extracellular region // inferred from electronic annotation /// 0005615 // extracellular space // traceable author statement /// 0005737 // cytoplasm // inferred from electronic annotation /// 0005829 // cytosol // inferred from electronic annotation /// 0005886 // plasma membrane // inferred from direct assay /// 0031012 // extracellular matrix // inferred from direct assay /// 007006…	0004252 // serine-type endopeptidase activity // inferred from electronic annotation /// 0005515 // protein binding // inferred from electronic annotation /// 0005520 // insulin-like growth factor binding // inferred from electronic annotation /// 0008233 // peptidase activity // inferred from electronic annotation /// 0008236 // serine-type peptidase activity // inferred from sequence or structu…	---	0.00434289	3.78953	?	?	?	?
IARS	105148	204744_s_at	isoleucyl-tRNA synthetase	IARS	ENSG00000196305 /// OTTHUMG00000020219	3376	600709	NM_002161 /// NM_013417 /// NR_073446	0001649 // osteoblast differentiation // inferred from direct assay /// 0006412 // translation // inferred from electronic annotation /// 0006418 // tRNA aminoacylation for protein translation // traceable author statement /// 0006428 // isoleucyl-tRNA aminoacylation // not recorded /// 0006450 // regulation of translational fidelity // inferred from electronic annotation /// 0010467 // gene expr…	0005654 // nucleoplasm // inferred from direct assay /// 0005737 // cytoplasm // inferred from direct assay /// 0005829 // cytosol // not recorded /// 0005829 // cytosol // traceable author statement /// 0016020 // membrane // inferred from direct assay /// 0070062 // extracellular exosome // inferred from direct assay	0000166 // nucleotide binding // inferred from electronic annotation /// 0002161 // aminoacyl-tRNA editing activity // inferred from electronic annotation /// 0004812 // aminoacyl-tRNA ligase activity // inferred from electronic annotation /// 0004822 // isoleucine-tRNA ligase activity // not recorded /// 0004822 // isoleucine-tRNA ligase activity // traceable author statement /// 0005515 // prot…	TRNA-CHARGING-PWY // HumanCyc	0.0188448	3.30976	?	?	?	?
ICK	56542	204569_at	intestinal cell (MAK-like) kinase	ICK	ENSG00000112144 /// OTTHUMG00000014870	22858	612325 /// 612651	NM_014920 /// NM_016513 /// XM_011514419 /// XM_011514420 /// XM_011514421	0006468 // protein phosphorylation // inferred from direct assay /// 0007165 // signal transduction // traceable author statement /// 0007275 // multicellular organismal development // inferred from electronic annotation /// 0016310 // phosphorylation // inferred from electronic annotation /// 0030030 // cell projection organization // inferred from electronic annotation /// 0035556 // intracellu…	0005634 // nucleus // inferred from electronic annotation /// 0005737 // cytoplasm // inferred from electronic annotation /// 0005829 // cytosol // inferred from electronic annotation /// 0005856 // cytoskeleton // inferred from electronic annotation /// 0005929 // cilium // inferred from electronic annotation /// 0036064 // ciliary basal body // inferred from sequence or structural similarity //…	0000166 // nucleotide binding // inferred from electronic annotation /// 0000287 // magnesium ion binding // inferred from direct assay /// 0004672 // protein kinase activity // inferred from electronic annotation /// 0004674 // protein serine/threonine kinase activity // inferred from direct assay /// 0004693 // cyclin-dependent protein serine/threonine kinase activity // inferred from electroni…	---	0.0465095	1.82064	?	?	?	?
ID1	15901	208937_s_at	inhibitor of DNA binding 1, dominant ne	ID1	ENSG00000125968 /// OTTHUMG00000032181	3397	600349	NM_002165 /// NM_181353	0000122 // negative regulation of transcription from RNA polymerase II promoter // inferred from electronic annotation /// 0001525 // angiogenesis // traceable author statement /// 0001886 // endothelial cell morphogenesis // inferred from electronic annotation /// 0006351 // transcription, DNA-templated // inferred from electronic annotation /// 0006355 // regulation of transcription, DNA-templa…	0005634 // nucleus // inferred by curator /// 0005654 // nucleoplasm // inferred from direct assay /// 0005654 // nucleoplasm // traceable author statement /// 0005737 // cytoplasm // inferred from electronic annotation /// 0005794 // Golgi apparatus // inferred from direct assay /// 0005813 // centrosome // inferred from electronic annotation	0003700 // transcription factor activity, sequence-specific DNA binding // inferred from electronic annotation /// 0005515 // protein binding // inferred from physical interaction /// 0008022 // protein C-terminus binding // inferred from electronic annotation /// 0008134 // transcription factor binding // inferred from electronic annotation /// 0042803 // protein homodimerization activity // inf…	---	0.0477652	5.74213	?	?	?	?
INSR	16337	226216_at	insulin receptor	INSR	ENSG00000171105 /// OTTHUMG00000181992	3643	147670 /// 246200 /// 262190 /// 609968 /// 610549	NM_000208 /// NM_001079817 /// XM_011527988 /// XM_011527989	0000187 // activation of MAPK activity // inferred from mutant phenotype /// 0001934 // positive regulation of protein phosphorylation // inferred from direct assay /// 0003007 // heart morphogenesis // inferred from mutant phenotype /// 0005975 // carbohydrate metabolic process // inferred from electronic annotation /// 0006355 // regulation of transcription, DNA-templated // inferred from mutan…	0005886 // plasma membrane // inferred by curator /// 0005886 // plasma membrane // traceable author statement /// 0005887 // integral component of plasma membrane // inferred from direct assay /// 0005899 // insulin receptor complex // inferred from mutant phenotype /// 0005901 // caveola // inferred from direct assay /// 0010008 // endosome membrane // traceable author statement /// 0016020 // …	0000166 // nucleotide binding // inferred from electronic annotation /// 0004672 // protein kinase activity // inferred from electronic annotation /// 0004713 // protein tyrosine kinase activity // inferred from direct assay /// 0004713 // protein tyrosine kinase activity // inferred from mutant phenotype /// 0004714 // transmembrane receptor protein tyrosine kinase activity // inferred from elec…	---	0.0388356	2.04262	?	?	?	?
ITGB5	16419	201124_at	integrin beta 5	ITGB5	ENSG00000082781 /// OTTHUMG00000159432	3693	147561	NM_002213 /// XM_005247436 /// XM_006713630	0002474 // antigen processing and presentation of peptide antigen via MHC class I // traceable author statement /// 0002479 // antigen processing and presentation of exogenous peptide antigen via MHC class I, TAP-dependent // traceable author statement /// 0006936 // muscle contraction // traceable author statement /// 0007155 // cell adhesion // inferred from electronic annotation /// 0007160 //…	0005886 // plasma membrane // traceable author statement /// 0005925 // focal adhesion // inferred from direct assay /// 0008305 // integrin complex // inferred from electronic annotation /// 0009986 // cell surface // inferred from direct assay /// 0016020 // membrane // inferred from electronic annotation /// 0016021 // integral component of membrane // inferred from electronic annotation /// 0…	0001618 // virus receptor activity // inferred from electronic annotation /// 0004872 // receptor activity // inferred from electronic annotation /// 0005178 // integrin binding // inferred from electronic annotation /// 0005515 // protein binding // inferred from physical interaction	Integrin-mediated_cell_adhesion_KEGG // GenMAPP	0.00171978	1.96479	?	?	?	?
JAK2	16452	205841_at	Janus kinase 2	JAK2	ENSG00000096968 /// OTTHUMG00000019490	3717	133100 /// 147796 /// 254450 /// 263300 /// 600880 /// 614521	NM_004972	0000165 // MAPK cascade // traceable author statement /// 0000186 // activation of MAPKK activity // traceable author statement /// 0002250 // adaptive immune response // inferred from electronic annotation /// 0002376 // immune system process // inferred from electronic annotation /// 0006325 // chromatin organization // traceable author statement /// 0006468 // protein phosphorylation // tracea…	0005634 // nucleus // inferred from direct assay /// 0005654 // nucleoplasm // traceable author statement /// 0005737 // cytoplasm // inferred from direct assay /// 0005829 // cytosol // traceable author statement /// 0005856 // cytoskeleton // inferred from electronic annotation /// 0005901 // caveola // inferred from sequence or structural similarity /// 0012505 // endomembrane system // inferr…	0000166 // nucleotide binding // inferred from electronic annotation /// 0004672 // protein kinase activity // non-traceable author statement /// 0004713 // protein tyrosine kinase activity // not recorded /// 0004713 // protein tyrosine kinase activity // inferred from direct assay /// 0004713 // protein tyrosine kinase activity // inferred from sequence or structural similarity /// 0004713 // p…	---	0.00182298	3.49749	?	?	?	?
KDM6B	216850	41387_r_at	lysine (K)-specific demethylase 6B	KDM6B	ENSG00000132510 /// OTTHUMG00000178021	23135	611577	NM_001080424 /// XM_005256549 /// XM_005256550 /// XM_005256551 /// XM_005256552 /// XM_005256554 /// XM_006721483 /// XM_006721484 /// XM_011523750 /// XM_011523751 /// XM_011523752 /// XM_011523753 /// XM_011523754	0002437 // inflammatory response to antigenic stimulus // inferred from electronic annotation /// 0006325 // chromatin organization // traceable author statement /// 0006954 // inflammatory response // inferred from electronic annotation /// 0014823 // response to activity // inferred from electronic annotation /// 0016568 // chromatin modification // inferred from electronic annotation /// 00165…	0005634 // nucleus // inferred from sequence or structural similarity /// 0005654 // nucleoplasm // traceable author statement	0003682 // chromatin binding // inferred from electronic annotation /// 0005515 // protein binding // inferred from physical interaction /// 0008013 // beta-catenin binding // inferred from electronic annotation /// 0016491 // oxidoreductase activity // inferred from electronic annotation /// 0043565 // sequence-specific DNA binding // inferred from electronic annotation /// 0046872 // metal ion …	---	0.00846073	-1.76449	?	?	?	?
LARS	107045	222427_s_at	leucyl-tRNA synthetase	LARS	ENSG00000133706 /// OTTHUMG00000163429	51520	151350 /// 615438	NM_020117 /// XM_011537655 /// XM_011537656 /// XM_011537657	0006412 // translation // inferred from electronic annotation /// 0006418 // tRNA aminoacylation for protein translation // traceable author statement /// 0006429 // leucyl-tRNA aminoacylation // not recorded /// 0006431 // methionyl-tRNA aminoacylation // not recorded /// 0006450 // regulation of translational fidelity // inferred from electronic annotation /// 0010467 // gene expression // trac…	0005634 // nucleus // inferred from direct assay /// 0005737 // cytoplasm // inferred from direct assay /// 0005829 // cytosol // not recorded /// 0005829 // cytosol // traceable author statement	0000166 // nucleotide binding // inferred from electronic annotation /// 0002161 // aminoacyl-tRNA editing activity // inferred from electronic annotation /// 0004812 // aminoacyl-tRNA ligase activity // inferred from electronic annotation /// 0004823 // leucine-tRNA ligase activity // not recorded /// 0004823 // leucine-tRNA ligase activity // traceable author statement /// 0004825 // methionine…	TRNA-CHARGING-PWY // HumanCyc	0.00845149	3.74753	?	?	?	?
LEPROTL1	68192	202594_at	leptin receptor overlapping transcript-	LEPROTL1	ENSG00000104660 /// OTTHUMG00000163820	23484	607338	NM_001128208 /// NM_015344	---	0016020 // membrane // inferred from electronic annotation /// 0016021 // integral component of membrane // inferred from electronic annotation	0005515 // protein binding // inferred from physical interaction	---	0.00644265	7.16267	0.00891915	-3.02637	?	?
LMBRD1	68421	218191_s_at	LMBR1 domain containing 1	LMBRD1	ENSG00000168216 /// OTTHUMG00000014985	55788	277380 /// 612625	NM_018368 /// XM_006715511 /// XM_011535941	0006766 // vitamin metabolic process // traceable author statement /// 0006767 // water-soluble vitamin metabolic process // traceable author statement /// 0006810 // transport // inferred from electronic annotation /// 0009235 // cobalamin metabolic process // traceable author statement /// 0016032 // viral process // inferred from electronic annotation /// 0038016 // insulin receptor internaliz…	0005764 // lysosome // inferred from electronic annotation /// 0005765 // lysosomal membrane // traceable author statement /// 0005886 // plasma membrane // inferred from electronic annotation /// 0016020 // membrane // inferred from direct assay /// 0016021 // integral component of membrane // inferred from electronic annotation /// 0045334 // clathrin-coated endocytic vesicle // inferred from e…	0005158 // insulin receptor binding // inferred from electronic annotation /// 0031419 // cobalamin binding // inferred from electronic annotation	---	0.0125394	7.48383	?	?	?	?
LSM14A	67070	212131_at	LSM14A mRNA processing body assembly fa	LSM14A	ENSG00000257103 /// ENSG00000262860 /// OTTHUMG00000178062 /// OTTHUMG00000180491	26065	610677	NM_001114093 /// NM_015578 /// XM_005258719 /// XM_005258720 /// XM_005258721 /// XM_005276948 /// XM_005276949 /// XM_005276950 /// XM_011526708 /// XM_011547018	0006417 // regulation of translation // inferred from electronic annotation /// 0007275 // multicellular organismal development // inferred from electronic annotation /// 0033962 // cytoplasmic mRNA processing body assembly // inferred from direct assay /// 0033962 // cytoplasmic mRNA processing body assembly // inferred from mutant phenotype /// 0039529 // RIG-I signaling pathway // inferred fro…	0000932 // cytoplasmic mRNA processing body // inferred from direct assay /// 0005737 // cytoplasm // inferred from direct assay /// 0010494 // cytoplasmic stress granule // inferred from direct assay /// 0030529 // ribonucleoprotein complex // inferred from electronic annotation /// 0043231 // intracellular membrane-bounded organelle // inferred from direct assay	0003690 // double-stranded DNA binding // inferred from electronic annotation /// 0003725 // double-stranded RNA binding // inferred from electronic annotation /// 0003727 // single-stranded RNA binding // inferred from electronic annotation /// 0044822 // poly(A) RNA binding // inferred from direct assay	---	0.00500444	2.86045	0.000467818	-2.89799	0.0291685	-2.05625
ZAK	65964	225665_at	sterile alpha motif and leucine zipper	MAP3K20	ENSG00000091436	51776	609479	NM_016653 /// NM_133646 /// XM_005246640	0000075 // cell cycle checkpoint // inferred from direct assay /// 0000077 // DNA damage checkpoint // inferred from mutant phenotype /// 0000186 // activation of MAPKK activity // traceable author statement /// 0006468 // protein phosphorylation // inferred from direct assay /// 0006950 // response to stress // non-traceable author statement /// 0007010 // cytoskeleton organization // inferred f…	0005634 // nucleus // inferred from electronic annotation /// 0005737 // cytoplasm // inferred from direct assay /// 0005737 // cytoplasm // inferred from sequence or structural similarity	0000166 // nucleotide binding // inferred from electronic annotation /// 0000287 // magnesium ion binding // inferred from direct assay /// 0004672 // protein kinase activity // inferred from electronic annotation /// 0004674 // protein serine/threonine kinase activity // inferred from direct assay /// 0004709 // MAP kinase kinase kinase activity // inferred from direct assay /// 0005515 // prote…	---	0.0171358	3.35865	?	?	?	?
MARS	216443	213671_s_at	methionyl-tRNA synthetase	MARS	ENSG00000166986 /// OTTHUMG00000169996	4141	156560 /// 615486 /// 616280	NM_004990 /// XM_006719398 /// XM_011538353	0006412 // translation // inferred from electronic annotation /// 0006418 // tRNA aminoacylation for protein translation // traceable author statement /// 0006431 // methionyl-tRNA aminoacylation // not recorded /// 0008152 // metabolic process // inferred from electronic annotation /// 0010467 // gene expression // traceable author statement	0005737 // cytoplasm // inferred from direct assay /// 0005739 // mitochondrion // inferred from electronic annotation /// 0005829 // cytosol // not recorded /// 0005829 // cytosol // traceable author statement /// 0016020 // membrane // inferred from direct assay /// 0070062 // extracellular exosome // inferred from direct assay	0000049 // tRNA binding // inferred from electronic annotation /// 0000166 // nucleotide binding // inferred from electronic annotation /// 0003723 // RNA binding // inferred from electronic annotation /// 0004812 // aminoacyl-tRNA ligase activity // inferred from electronic annotation /// 0004825 // methionine-tRNA ligase activity // traceable author statement /// 0005524 // ATP binding // infer…	TRNA-CHARGING-PWY // HumanCyc	0.0460884	1.62884	0.0135556	-2.09973	?	?
MBD4	17193	214047_s_at	methyl-CpG binding domain 4 DNA glycosy	MBD4	ENSG00000129071 /// OTTHUMG00000159463	8930	603574	NM_001276270 /// NM_001276271 /// NM_001276272 /// NM_001276273 /// NM_003925 /// XM_011513267 /// XM_011513268	0006281 // DNA repair // traceable author statement /// 0006284 // base-excision repair // traceable author statement /// 0006285 // base-excision repair, AP site formation // traceable author statement /// 0006974 // cellular response to DNA damage stimulus // inferred from electronic annotation /// 0007095 // mitotic G2 DNA damage checkpoint // inferred from electronic annotation /// 0008630 //…	0000785 // chromatin // not recorded /// 0005634 // nucleus // traceable author statement /// 0005654 // nucleoplasm // inferred from direct assay /// 0005654 // nucleoplasm // traceable author statement /// 0005737 // cytoplasm // inferred from electronic annotation	0003677 // DNA binding // inferred from electronic annotation /// 0003696 // satellite DNA binding // traceable author statement /// 0003824 // catalytic activity // inferred from electronic annotation /// 0004520 // endodeoxyribonuclease activity // traceable author statement /// 0005515 // protein binding // inferred from physical interaction /// 0008263 // pyrimidine-specific mismatch base pai…	---	0.00211785	1.59869	0.0138317	-2.26122	0.00119182	-2.91048
ME1	17436	204058_at	malic enzyme 1, NADP(+)-dependent, cyto	ME1	ENSG00000065833 /// OTTHUMG00000015111	4199	154250	NM_002395 /// XM_011535836	0005975 // carbohydrate metabolic process // non-traceable author statement /// 0006108 // malate metabolic process // inferred from direct assay /// 0006741 // NADP biosynthetic process // traceable author statement /// 0009725 // response to hormone // inferred from sequence or structural similarity /// 0009743 // response to carbohydrate // traceable author statement /// 0044255 // cellular li…	0005737 // cytoplasm // inferred from electronic annotation /// 0005739 // mitochondrion // inferred from electronic annotation /// 0005829 // cytosol // inferred from sequence or structural similarity /// 0005829 // cytosol // traceable author statement	0004470 // malic enzyme activity // inferred from direct assay /// 0004470 // malic enzyme activity // inferred from mutant phenotype /// 0004471 // malate dehydrogenase (decarboxylating) (NAD+) activity // inferred from electronic annotation /// 0004473 // malate dehydrogenase (decarboxylating) (NADP+) activity // inferred from direct assay /// 0004473 // malate dehydrogenase (decarboxylating) (…	GLUCONEO-PWY // HumanCyc	0.00243741	3.28776	?	?	?	?
MECOM	17251	226420_at	MDS1 and EVI1 complex locus	MECOM	ENSG00000085276 /// OTTHUMG00000158596	2122	165215	NM_001105077 /// NM_001105078 /// NM_001163999 /// NM_001164000 /// NM_001205194 /// NM_004991 /// NM_005241 /// XM_005247213 /// XM_005247214 /// XM_005247215 /// XM_005247219 /// XM_005247220 /// XM_005247221 /// XM_005247223 /// XM_005247224 /// XM_005247225 /// XM_005247226 /// XM_011512546 /// XM_011512547 /// XM_011512548	0001701 // in utero embryonic development // inferred from electronic annotation /// 0001780 // neutrophil homeostasis // inferred from electronic annotation /// 0006325 // chromatin organization // traceable author statement /// 0006351 // transcription, DNA-templated // inferred from electronic annotation /// 0006355 // regulation of transcription, DNA-templated // traceable author statement //…	0000118 // histone deacetylase complex // inferred from direct assay /// 0005634 // nucleus // inferred from direct assay /// 0005654 // nucleoplasm // inferred from direct assay /// 0005737 // cytoplasm // inferred from direct assay /// 0005794 // Golgi apparatus // inferred from direct assay /// 0005829 // cytosol // traceable author statement /// 0016235 // aggresome // inferred from direct as…	0003676 // nucleic acid binding // inferred from electronic annotation /// 0003677 // DNA binding // inferred from sequence or structural similarity /// 0003700 // transcription factor activity, sequence-specific DNA binding // inferred from direct assay /// 0003700 // transcription factor activity, sequence-specific DNA binding // traceable author statement /// 0005515 // protein binding // infe…	---	0.0404265	3.31883	?	?	?	?
MORC3	338467	213000_at	MORC family CW-type zinc finger 3	MORC3	ENSG00000159256 /// OTTHUMG00000086620	23515	610078	NM_015358 /// XM_006723985 /// XM_011529517 /// XM_011529518	0006468 // protein phosphorylation // inferred from direct assay /// 0007569 // cell aging // inferred from direct assay /// 0009791 // post-embryonic development // inferred from electronic annotation /// 0018105 // peptidyl-serine phosphorylation // inferred from direct assay /// 0048147 // negative regulation of fibroblast proliferation // inferred from direct assay /// 0050821 // protein stab…	0005634 // nucleus // inferred from electronic annotation /// 0005654 // nucleoplasm // inferred from direct assay /// 0016605 // PML body // inferred from direct assay /// 0045111 // intermediate filament cytoskeleton // inferred from direct assay	0008270 // zinc ion binding // inferred from electronic annotation /// 0046872 // metal ion binding // inferred from electronic annotation	---	0.0123252	2.55787	0.0255136	-1.79363	?	?
NAAA	67111	227135_at	N-acylethanolamine acid amidase	NAAA	ENSG00000138744 /// OTTHUMG00000160855	27163	607469	NM_001042402 /// NM_014435 /// XM_005262920 /// XM_005262921 /// XM_005262923 /// XM_005262924 /// XM_005262925 /// XM_006714180 /// XM_011531852 /// XM_011531853 /// XM_011531854	0006629 // lipid metabolic process // inferred from electronic annotation	0005737 // cytoplasm // inferred from direct assay /// 0005764 // lysosome // inferred from electronic annotation /// 0070062 // extracellular exosome // inferred from direct assay	0008134 // transcription factor binding // inferred from physical interaction /// 0016787 // hydrolase activity // inferred from electronic annotation /// 0016810 // hydrolase activity, acting on carbon-nitrogen (but not peptide) bonds // inferred from direct assay	---	0.0186748	1.99132	?	?	?	?
NARS	70223	200027_at	asparaginyl-tRNA synthetase	NARS	ENSG00000134440 /// OTTHUMG00000180125	4677	108410	NM_004539 /// XM_005266700	0006412 // translation // inferred from electronic annotation /// 0006418 // tRNA aminoacylation for protein translation // traceable author statement /// 0006421 // asparaginyl-tRNA aminoacylation // inferred from electronic annotation /// 0010467 // gene expression // traceable author statement	0005737 // cytoplasm // inferred from direct assay /// 0005739 // mitochondrion // inferred from electronic annotation /// 0005829 // cytosol // traceable author statement /// 0070062 // extracellular exosome // inferred from direct assay	0000166 // nucleotide binding // inferred from electronic annotation /// 0003676 // nucleic acid binding // inferred from electronic annotation /// 0004812 // aminoacyl-tRNA ligase activity // inferred from electronic annotation /// 0004816 // asparagine-tRNA ligase activity // inferred from electronic annotation /// 0005524 // ATP binding // inferred from electronic annotation /// 0016874 // lig…	TRNA-CHARGING-PWY // HumanCyc	0.0303318	1.93096	0.00248083	-1.68551	?	?
NDFIP2	76273	224802_at	Nedd4 family interacting protein 2	NDFIP2	ENSG00000102471 /// OTTHUMG00000017136	54602	610041	NM_001161407 /// NM_019080 /// XM_006719840 /// XR_245389	0007034 // vacuolar transport // inferred from electronic annotation /// 0007165 // signal transduction // inferred from mutant phenotype /// 0010629 // negative regulation of gene expression // inferred from mutant phenotype /// 0030001 // metal ion transport // inferred from electronic annotation /// 0031398 // positive regulation of protein ubiquitination // inferred from mutant phenotype /// …	0000139 // Golgi membrane // inferred from electronic annotation /// 0005622 // intracellular // inferred from electronic annotation /// 0005737 // cytoplasm // inferred from direct assay /// 0005739 // mitochondrion // inferred from direct assay /// 0005768 // endosome // inferred from electronic annotation /// 0005783 // endoplasmic reticulum // inferred from direct assay /// 0005794 // Golgi a…	0004871 // signal transducer activity // inferred from mutant phenotype /// 0005515 // protein binding // inferred from physical interaction /// 0050699 // WW domain binding // inferred from physical interaction	---	0.011098	3.7943	0.0486268	-1.98148	?	?
NFU1	56748	218946_at	NFU1 iron-sulfur cluster scaffold	NFU1	ENSG00000169599 /// OTTHUMG00000152668	27247	605711 /// 608100	NM_001002755 /// NM_001002756 /// NM_001002757 /// NM_015700 /// NR_045631 /// NR_045632	0016226 // iron-sulfur cluster assembly // inferred from direct assay	0005634 // nucleus // inferred from direct assay /// 0005654 // nucleoplasm // inferred from direct assay /// 0005737 // cytoplasm // inferred from direct assay /// 0005739 // mitochondrion // inferred from direct assay /// 0005829 // cytosol // inferred from direct assay	0005506 // iron ion binding // inferred from direct assay /// 0005515 // protein binding // inferred from physical interaction /// 0051536 // iron-sulfur cluster binding // inferred from electronic annotation /// 0051539 // 4 iron, 4 sulfur cluster binding // inferred from direct assay	---	0.00981292	6.53421	?	?	?	?
NGF	18049	206814_at	nerve growth factor (beta polypeptide)	NGF	ENSG00000134259 /// OTTHUMG00000011880	4803	162030 /// 608654	NM_002506 /// XM_006710663 /// XM_006710665 /// XM_011541518	0000186 // activation of MAPKK activity // traceable author statement /// 0006954 // inflammatory response // inferred from electronic annotation /// 0007169 // transmembrane receptor protein tyrosine kinase signaling pathway // not recorded /// 0007169 // transmembrane receptor protein tyrosine kinase signaling pathway // traceable author statement /// 0007202 // activation of phospholipase C ac…	0005576 // extracellular region // traceable author statement /// 0005615 // extracellular space // inferred from electronic annotation /// 0005768 // endosome // traceable author statement /// 0005796 // Golgi lumen // traceable author statement /// 0016023 // cytoplasmic membrane-bounded vesicle // not recorded	0004857 // enzyme inhibitor activity // inferred from electronic annotation /// 0005057 // receptor signaling protein activity // inferred from electronic annotation /// 0005102 // receptor binding // inferred from electronic annotation /// 0005163 // nerve growth factor receptor binding // inferred from physical interaction /// 0005515 // protein binding // inferred from physical interaction ///…	Apoptosis_KEGG // GenMAPP	0.0121187	-1.55432	?	?	?	?
PAFAH1B2	18475	224777_s_at	platelet-activating factor acetylhydrol	PAFAH1B2	ENSG00000168092 /// OTTHUMG00000167064	5049	602508	NM_001184746 /// NM_001184747 /// NM_001184748 /// NM_001309431 /// NM_002572 /// NR_110268 /// NR_110269 /// NR_110282	0006629 // lipid metabolic process // traceable author statement /// 0007283 // spermatogenesis // inferred from electronic annotation /// 0007420 // brain development // not recorded /// 0008152 // metabolic process // inferred from electronic annotation /// 0016042 // lipid catabolic process // inferred from electronic annotation /// 0016239 // positive regulation of macroautophagy // inferred …	0005730 // nucleolus // inferred from direct assay /// 0005737 // cytoplasm // inferred from direct assay /// 0005737 // cytoplasm // traceable author statement /// 0005829 // cytosol // inferred from electronic annotation /// 0005886 // plasma membrane // inferred from direct assay /// 0070062 // extracellular exosome // inferred from direct assay	0003847 // 1-alkyl-2-acetylglycerophosphocholine esterase activity // inferred from electronic annotation /// 0005515 // protein binding // inferred from electronic annotation /// 0016787 // hydrolase activity // inferred from electronic annotation /// 0042803 // protein homodimerization activity // inferred from electronic annotation /// 0046982 // protein heterodimerization activity // inferred…	---	0.0118997	1.67645	?	?	?	?
PALMD	114301	218736_s_at	palmdelphin	PALMD	ENSG00000099260 /// OTTHUMG00000010764	54873	610182	NM_017734	0008360 // regulation of cell shape // inferred from electronic annotation	0005737 // cytoplasm // inferred from electronic annotation /// 0016020 // membrane // inferred from electronic annotation /// 0030425 // dendrite // inferred from electronic annotation /// 0042995 // cell projection // inferred from electronic annotation /// 0043197 // dendritic spine // inferred from electronic annotation	---	---	0.00716541	2.5348	0.00356836	-2.78615	?	?
PAX8	18510	221990_at	paired box 8	PAX8	ENSG00000125618 /// OTTHUMG00000128529	7849	167415 /// 218700	NM_003466 /// NM_013951 /// NM_013952 /// NM_013953 /// NM_013992 /// XM_011511790 /// XM_011511791 /// XM_011511792 /// XM_011511793 /// XM_011511794 /// XR_923021	0001655 // urogenital system development // inferred from sequence or structural similarity /// 0001656 // metanephros development // inferred from electronic annotation /// 0001658 // branching involved in ureteric bud morphogenesis // inferred from expression pattern /// 0001822 // kidney development // inferred from expression pattern /// 0001823 // mesonephros development // inferred from seq…	0005634 // nucleus // inferred from direct assay /// 0005654 // nucleoplasm // inferred from direct assay /// 0005654 // nucleoplasm // inferred from sequence or structural similarity	0000978 // RNA polymerase II core promoter proximal region sequence-specific DNA binding // inferred from electronic annotation /// 0000979 // RNA polymerase II core promoter sequence-specific DNA binding // inferred from direct assay /// 0001077 // transcriptional activator activity, RNA polymerase II core promoter proximal region sequence-specific binding // inferred from electronic annotation …	---	0.015781	-1.73022	?	?	?	?
PNRC2	52830	217779_s_at	proline-rich nuclear receptor coactivat	PNRC2	ENSG00000189266 /// OTTHUMG00000013891	55629	611882	NM_017761	0000184 // nuclear-transcribed mRNA catabolic process, nonsense-mediated decay // inferred from direct assay /// 0001843 // neural tube closure // inferred from electronic annotation /// 0001843 // neural tube closure // inferred from sequence or structural similarity /// 0003007 // heart morphogenesis // inferred from electronic annotation /// 0003007 // heart morphogenesis // inferred from sequ…	0000932 // cytoplasmic mRNA processing body // inferred from direct assay /// 0005634 // nucleus // inferred from direct assay /// 0005737 // cytoplasm // inferred from electronic annotation /// 0005737 // cytoplasm // inferred from direct assay /// 0005829 // cytosol // inferred from direct assay /// 0005829 // cytosol // traceable author statement /// 0005901 // caveola // inferred from direct …	0005096 // GTPase activator activity // inferred from direct assay /// 0005096 // GTPase activator activity // inferred from mutant phenotype /// 0005515 // protein binding // inferred from physical interaction /// 0008289 // lipid binding // inferred from electronic annotation /// 0042169 // SH2 domain binding // inferred from physical interaction	---	0.0191464	3.53534	?	?	?	?
POP5	117109	204839_at	POP5 homolog, ribonuclease P/MRP subuni	POP5	ENSG00000167272 /// OTTHUMG00000169023	51367	609992	NM_015918 /// NM_198201 /// NM_198202 /// XM_011538441	0008033 // tRNA processing // traceable author statement /// 0010467 // gene expression // traceable author statement /// 0016070 // RNA metabolic process // inferred from electronic annotation /// 0090501 // RNA phosphodiester bond hydrolysis // inferred from electronic annotation /// 0090502 // RNA phosphodiester bond hydrolysis, endonucleolytic // inferred from electronic annotation	0005634 // nucleus // inferred from electronic annotation /// 0005654 // nucleoplasm // traceable author statement /// 0005655 // nucleolar ribonuclease P complex // inferred from electronic annotation /// 0005730 // nucleolus // inferred from electronic annotation	0004526 // ribonuclease P activity // inferred from electronic annotation /// 0004540 // ribonuclease activity // inferred from electronic annotation /// 0005515 // protein binding // inferred from physical interaction /// 0016787 // hydrolase activity // inferred from electronic annotation	---	0.0378902	3.15575	0.0143327	-1.57244	?	?
PPP1R15B	108954	224692_at	protein phosphatase 1, regulatory subun	PPP1R15B	ENSG00000158615 /// OTTHUMG00000036105	84919	613257	NM_032833 /// XM_005245551	0006417 // regulation of translation // inferred from electronic annotation /// 0006979 // response to oxidative stress // inferred from electronic annotation /// 0006983 // ER overload response // inferred from electronic annotation /// 0016311 // dephosphorylation // inferred from electronic annotation /// 0034976 // response to endoplasmic reticulum stress // inferred from electronic annotatio…	0000164 // protein phosphatase type 1 complex // inferred from sequence or structural similarity	0004722 // protein serine/threonine phosphatase activity // inferred from electronic annotation /// 0005515 // protein binding // inferred from physical interaction	---	0.010912	2.9072	0.0414966	-1.6625	?	?
PSMC2	19181	201068_s_at	proteasome 26S subunit, ATPase 2	PSMC2	ENSG00000161057 /// OTTHUMG00000157206	5701	154365	NM_001204453 /// NM_002803 /// XM_005250505	0000082 // G1/S transition of mitotic cell cycle // traceable author statement /// 0000165 // MAPK cascade // traceable author statement /// 0000186 // activation of MAPKK activity // traceable author statement /// 0000209 // protein polyubiquitination // traceable author statement /// 0000278 // mitotic cell cycle // traceable author statement /// 0001649 // osteoblast differentiation // inferre…	0000502 // proteasome complex // inferred from direct assay /// 0000932 // cytoplasmic mRNA processing body // inferred from sequence or structural similarity /// 0005634 // nucleus // inferred from direct assay /// 0005654 // nucleoplasm // traceable author statement /// 0005737 // cytoplasm // inferred from direct assay /// 0005737 // cytoplasm // traceable author statement /// 0005829 // cytos…	0000166 // nucleotide binding // inferred from electronic annotation /// 0005515 // protein binding // inferred from physical interaction /// 0005524 // ATP binding // inferred from electronic annotation /// 0008233 // peptidase activity // inferred from electronic annotation /// 0016787 // hydrolase activity // inferred from electronic annotation /// 0016887 // ATPase activity // inferred from d…	Proteasome_Degradation // GenMAPP	0.00839095	3.95981	?	?	?	?
PTPN2	19255	213136_at	protein tyrosine phosphatase, non-recep	PTPN2	ENSG00000175354 /// OTTHUMG00000131702	5771	176887	NM_001207013 /// NM_001308287 /// NM_002828 /// NM_080422 /// NM_080423 /// XM_005258124 /// XM_005258125 /// XM_005258127 /// XM_011525705 /// XM_011525706 /// XM_011525707	0006470 // protein dephosphorylation // inferred from electronic annotation /// 0008285 // negative regulation of cell proliferation // inferred from mutant phenotype /// 0008286 // insulin receptor signaling pathway // inferred from sequence or structural similarity /// 0010804 // negative regulation of tumor necrosis factor-mediated signaling pathway // inferred from sequence or structural simi…	0005634 // nucleus // inferred from direct assay /// 0005654 // nucleoplasm // traceable author statement /// 0005737 // cytoplasm // inferred from electronic annotation /// 0005783 // endoplasmic reticulum // inferred from direct assay /// 0005793 // endoplasmic reticulum-Golgi intermediate compartment // inferred from direct assay /// 0005886 // plasma membrane // inferred from direct assay ///…	0004721 // phosphoprotein phosphatase activity // inferred from electronic annotation /// 0004725 // protein tyrosine phosphatase activity // inferred from direct assay /// 0004725 // protein tyrosine phosphatase activity // inferred from mutant phenotype /// 0005178 // integrin binding // inferred from physical interaction /// 0005515 // protein binding // inferred from physical interaction /// …	---	0.0180981	2.86116	?	?	?	?
PTPN21	24000	226380_at	protein tyrosine phosphatase, non-recep	PTPN21	ENSG00000070778 /// OTTHUMG00000170766	11099	603271	NM_007039 /// XM_005267287 /// XM_006720011 /// XM_011536367 /// XM_011536368 /// XM_011536369	0006470 // protein dephosphorylation // traceable author statement /// 0016311 // dephosphorylation // inferred from electronic annotation /// 0035335 // peptidyl-tyrosine dephosphorylation // inferred from electronic annotation /// 0035335 // peptidyl-tyrosine dephosphorylation // traceable author statement	0005737 // cytoplasm // inferred from electronic annotation /// 0005856 // cytoskeleton // inferred from electronic annotation	0004721 // phosphoprotein phosphatase activity // inferred from electronic annotation /// 0004725 // protein tyrosine phosphatase activity // inferred from electronic annotation /// 0005515 // protein binding // inferred from physical interaction /// 0016787 // hydrolase activity // inferred from electronic annotation /// 0016791 // phosphatase activity // inferred from electronic annotation	---	0.00147471	2.66591	?	?	?	?
RALGAPB	228850	221736_at	Ral GTPase activating protein, beta sub	RALGAPB	ENSG00000170471 /// OTTHUMG00000140270	57148	---	NM_001282917 /// NM_001282918 /// NM_020336 /// XM_005260462 /// XM_005260463 /// XM_005260464 /// XM_005260465 /// XM_011528918	0032484 // Ral protein signal transduction // inferred from electronic annotation /// 0032880 // regulation of protein localization // inferred from electronic annotation /// 0043547 // positive regulation of GTPase activity // inferred from electronic annotation /// 0051056 // regulation of small GTPase mediated signal transduction // inferred from electronic annotation /// 0060178 // regulation…	0005622 // intracellular // inferred from electronic annotation	0005096 // GTPase activator activity // inferred from sequence or structural similarity /// 0046982 // protein heterodimerization activity // inferred from physical interaction /// 0046982 // protein heterodimerization activity // inferred from sequence or structural similarity	---	0.0114576	2.77506	?	?	?	?
RBM39	170791	207941_s_at	RNA binding motif protein 39	RBM39	ENSG00000131051 /// OTTHUMG00000032358	9584	604739	NM_001242599 /// NM_001242600 /// NM_004902 /// NM_184234 /// NM_184237 /// NM_184241 /// NM_184244 /// NR_040722 /// NR_040723 /// NR_040724 /// XM_006723890 /// XM_006723891 /// XM_006723893 /// XM_011529110 /// XM_011529111	0006351 // transcription, DNA-templated // inferred from electronic annotation /// 0006355 // regulation of transcription, DNA-templated // inferred from electronic annotation /// 0006396 // RNA processing // traceable author statement /// 0006397 // mRNA processing // inferred from electronic annotation /// 0008380 // RNA splicing // inferred from electronic annotation	0005634 // nucleus // inferred from electronic annotation /// 0005654 // nucleoplasm // inferred from direct assay /// 0005815 // microtubule organizing center // inferred from direct assay /// 0015630 // microtubule cytoskeleton // inferred from direct assay /// 0016607 // nuclear speck // inferred from electronic annotation	0000166 // nucleotide binding // inferred from electronic annotation /// 0003676 // nucleic acid binding // inferred from electronic annotation /// 0003723 // RNA binding // inferred from electronic annotation /// 0005515 // protein binding // inferred from physical interaction /// 0044822 // poly(A) RNA binding // inferred from direct assay	mRNA_processing_Reactome // GenMAPP	0.0190943	2.71963	0.0439812	-1.85863	?	?
RELN	19699	205923_at	reelin	RELN	ENSG00000189056 /// OTTHUMG00000157247	5649	257320 /// 600512 /// 600514 /// 616436	NM_005045 /// NM_173054	0000904 // cell morphogenesis involved in differentiation // inferred from sequence or structural similarity /// 0001764 // neuron migration // inferred from sequence or structural similarity /// 0006508 // proteolysis // inferred from electronic annotation /// 0007155 // cell adhesion // inferred from electronic annotation /// 0007275 // multicellular organismal development // inferred from elec…	0005576 // extracellular region // inferred from electronic annotation /// 0005578 // proteinaceous extracellular matrix // inferred from electronic annotation /// 0005615 // extracellular space // inferred from sequence or structural similarity /// 0005737 // cytoplasm // inferred from sequence or structural similarity /// 0030425 // dendrite // inferred from sequence or structural similarity	0004712 // protein serine/threonine/tyrosine kinase activity // inferred from sequence or structural similarity /// 0005515 // protein binding // inferred from electronic annotation /// 0008233 // peptidase activity // inferred from electronic annotation /// 0008236 // serine-type peptidase activity // inferred from electronic annotation /// 0016787 // hydrolase activity // inferred from electron…	---	0.00264176	4.97677	0.0378147	1.69789	?	?
RPL13A	22121	200716_x_at	ribosomal protein L13a	RPL13A	ENSG00000142541 /// ENSG00000236552 /// OTTHUMG00000018837 /// OTTHUMG00000134289	23521	---	NM_001270491 /// NM_012423 /// NR_073024	0000184 // nuclear-transcribed mRNA catabolic process, nonsense-mediated decay // traceable author statement /// 0006412 // translation // non-traceable author statement /// 0006412 // translation // traceable author statement /// 0006413 // translational initiation // traceable author statement /// 0006414 // translational elongation // traceable author statement /// 0006415 // translational ter…	0005634 // nucleus // inferred from direct assay /// 0005730 // nucleolus // inferred from direct assay /// 0005737 // cytoplasm // inferred from direct assay /// 0005829 // cytosol // traceable author statement /// 0005840 // ribosome // inferred from electronic annotation /// 0005925 // focal adhesion // inferred from direct assay /// 0015934 // large ribosomal subunit // traceable author state…	0003729 // mRNA binding // not recorded /// 0003735 // structural constituent of ribosome // non-traceable author statement /// 0044822 // poly(A) RNA binding // inferred from direct assay	Ribosomal_Proteins // GenMAPP	0.00518105	2.59244	?	?	0.00619553	-1.54377
RPL7	19989	212042_x_at	ribosomal protein L7	RPL7	ENSG00000147604 /// OTTHUMG00000134312	6129	604166	NM_000971 /// XM_006716463	0000184 // nuclear-transcribed mRNA catabolic process, nonsense-mediated decay // traceable author statement /// 0000463 // maturation of LSU-rRNA from tricistronic rRNA transcript (SSU-rRNA, 5.8S rRNA, LSU-rRNA) // not recorded /// 0002181 // cytoplasmic translation // not recorded /// 0006364 // rRNA processing // inferred from mutant phenotype /// 0006412 // translation // non-traceable author…	0005634 // nucleus // inferred from direct assay /// 0005730 // nucleolus // inferred from direct assay /// 0005737 // cytoplasm // inferred from direct assay /// 0005829 // cytosol // traceable author statement /// 0005840 // ribosome // inferred from electronic annotation /// 0005844 // polysome // inferred from electronic annotation /// 0005925 // focal adhesion // inferred from direct assay /…	0003677 // DNA binding // inferred from direct assay /// 0003723 // RNA binding // traceable author statement /// 0003729 // mRNA binding // inferred from direct assay /// 0003735 // structural constituent of ribosome // non-traceable author statement /// 0005515 // protein binding // inferred from physical interaction /// 0042803 // protein homodimerization activity // inferred from physical int…	Ribosomal_Proteins // GenMAPP	0.00135274	4.59698	?	?	0.0193807	-1.52049
RSBN1	229675	222791_at	round spermatid basic protein 1	RSBN1	ENSG00000081019 /// OTTHUMG00000011938	54665	615858	NM_018364 /// NR_130896	---	0005634 // nucleus // inferred from electronic annotation	0005515 // protein binding // inferred from electronic annotation	---	0.00362616	3.13282	0.0178393	-1.73187	?	?
SAMD4A	74480	212845_at	sterile alpha motif domain containing 4	SAMD4A	ENSG00000020577 /// OTTHUMG00000170999	23034	610747	NM_001161576 /// NM_001161577 /// NM_015589	0006355 // regulation of transcription, DNA-templated // inferred from electronic annotation /// 0006417 // regulation of translation // inferred from electronic annotation /// 0017148 // negative regulation of translation // inferred from direct assay /// 0045727 // positive regulation of translation // inferred from direct assay	0005737 // cytoplasm // inferred from electronic annotation /// 0030054 // cell junction // inferred from electronic annotation /// 0030425 // dendrite // inferred from electronic annotation /// 0042995 // cell projection // inferred from electronic annotation /// 0043005 // neuron projection // inferred from electronic annotation /// 0045202 // synapse // inferred from electronic annotation	0003723 // RNA binding // inferred from electronic annotation /// 0005515 // protein binding // inferred from physical interaction /// 0030371 // translation repressor activity // inferred from direct assay /// 0044822 // poly(A) RNA binding // inferred from direct assay	---	0.00759806	5.35815	?	?	?	?
SLC41A3	71699	224931_at	solute carrier family 41, member 3	SLC41A3	ENSG00000114544 /// OTTHUMG00000162678	54946	610803	NM_001008485 /// NM_001008486 /// NM_001008487 /// NM_001164475 /// NM_017836 /// XM_005247559 /// XM_005247560 /// XM_005247561 /// XM_005247562 /// XM_005247563 /// XM_005247564 /// XM_005247565 /// XM_006713681 /// XM_011512943 /// XM_011512944 /// XM_011512945	0006812 // cation transport // inferred from electronic annotation /// 0055085 // transmembrane transport // not recorded /// 0098655 // cation transmembrane transport // inferred from electronic annotation	0005886 // plasma membrane // inferred from electronic annotation /// 0016020 // membrane // inferred from electronic annotation /// 0016021 // integral component of membrane // inferred from electronic annotation	0005515 // protein binding // inferred from physical interaction /// 0008324 // cation transmembrane transporter activity // inferred from electronic annotation	---	0.0313393	1.8753	?	?	?	?
SNRK	20623	209481_at	SNF related kinase	SNRK	ENSG00000163788 /// OTTHUMG00000156491	54861	612760	NM_001100594 /// NM_017719 /// XM_005265245 /// XM_011533860 /// XM_011533861	0006468 // protein phosphorylation // inferred from direct assay /// 0016310 // phosphorylation // inferred from electronic annotation /// 0030099 // myeloid cell differentiation // traceable author statement /// 0035556 // intracellular signal transduction // not recorded	0005634 // nucleus // inferred from sequence or structural similarity /// 0005737 // cytoplasm // not recorded	0000166 // nucleotide binding // inferred from electronic annotation /// 0000287 // magnesium ion binding // inferred from direct assay /// 0004672 // protein kinase activity // inferred from electronic annotation /// 0004674 // protein serine/threonine kinase activity // inferred from direct assay /// 0005524 // ATP binding // inferred from direct assay /// 0016301 // kinase activity // inferred…	---	0.0101741	3.3999	0.0181123	-1.82425	?	?
SNX33	235406	229898_at	sorting nexin 33	SNX33	ENSG00000173548 /// OTTHUMG00000142835	257364	---	NM_153271	0000281 // mitotic cytokinesis // inferred from mutant phenotype /// 0006810 // transport // inferred from electronic annotation /// 0006886 // intracellular protein transport // inferred from electronic annotation /// 0006897 // endocytosis // inferred from mutant phenotype /// 0007032 // endosome organization // inferred from mutant phenotype /// 0007049 // cell cycle // inferred from electroni…	0005737 // cytoplasm // inferred from electronic annotation /// 0005768 // endosome // not recorded /// 0005829 // cytosol // inferred from direct assay /// 0016020 // membrane // inferred from direct assay /// 0016023 // cytoplasmic membrane-bounded vesicle // inferred from direct assay /// 0019898 // extrinsic component of membrane // inferred from direct assay /// 0030659 // cytoplasmic vesicl…	0005515 // protein binding // inferred from physical interaction /// 0035091 // phosphatidylinositol binding // not recorded /// 0042802 // identical protein binding // inferred from physical interaction	---	0.0128892	-1.76782	0.00740837	1.54989	?	?
SQSTM1	18412	201471_s_at	sequestosome 1	SQSTM1	ENSG00000161011 /// OTTHUMG00000150643	8878	601530 /// 602080 /// 616437	NM_001142298 /// NM_001142299 /// NM_003900 /// XM_011534683 /// XM_011534684	0000422 // mitophagy // non-traceable author statement /// 0000423 // macromitophagy // traceable author statement /// 0001934 // positive regulation of protein phosphorylation // inferred from electronic annotation /// 0002376 // immune system process // inferred from electronic annotation /// 0006468 // protein phosphorylation // non-traceable author statement /// 0006511 // ubiquitin-dependent…	0000407 // pre-autophagosomal structure // inferred from electronic annotation /// 0000932 // cytoplasmic mRNA processing body // inferred from direct assay /// 0005634 // nucleus // inferred from electronic annotation /// 0005654 // nucleoplasm // traceable author statement /// 0005737 // cytoplasm // inferred from direct assay /// 0005764 // lysosome // inferred from electronic annotation /// 0…	0004674 // protein serine/threonine kinase activity // non-traceable author statement /// 0005080 // protein kinase C binding // inferred from physical interaction /// 0005515 // protein binding // inferred from physical interaction /// 0008270 // zinc ion binding // inferred from electronic annotation /// 0019901 // protein kinase binding // inferred from direct assay /// 0030971 // receptor tyr…	---	0.0265448	3.16328	?	?	?	?
SRSF1	110809	227164_at	serine/arginine-rich splicing factor 1	SRSF1	---	6426	600812	NM_001078166 /// NM_006924 /// NR_034041 /// XM_006722012 /// XR_429911 /// XR_429912	0000380 // alternative mRNA splicing, via spliceosome // inferred from direct assay /// 0000395 // mRNA 5'-splice site recognition // inferred from direct assay /// 0000398 // mRNA splicing, via spliceosome // inferred by curator /// 0000398 // mRNA splicing, via spliceosome // traceable author statement /// 0001701 // in utero embryonic development // inferred from electronic annotation /// 0006…	0005634 // nucleus // inferred from direct assay /// 0005654 // nucleoplasm // inferred from direct assay /// 0005654 // nucleoplasm // traceable author statement /// 0005681 // spliceosomal complex // inferred from electronic annotation /// 0005737 // cytoplasm // inferred from electronic annotation /// 0016607 // nuclear speck // inferred from direct assay /// 0035145 // exon-exon junction comp…	0000166 // nucleotide binding // inferred from electronic annotation /// 0003676 // nucleic acid binding // inferred from electronic annotation /// 0003723 // RNA binding // inferred from direct assay /// 0003723 // RNA binding // inferred from physical interaction /// 0003729 // mRNA binding // inferred from direct assay /// 0005515 // protein binding // inferred from physical interaction /// 00…	---	0.0111507	4.03206	?	?	?	?
TACC2	57752	202289_s_at	transforming, acidic coiled-coil contai	TACC2	ENSG00000138162 /// OTTHUMG00000019181	10579	605302	NM_001291876 /// NM_001291877 /// NM_001291878 /// NM_001291879 /// NM_006997 /// NM_206860 /// NM_206861 /// NM_206862 /// XM_005269388 /// XM_005269389 /// XM_005269390 /// XM_005269391 /// XM_005269392 /// XM_005269393 /// XM_005269394 /// XM_005269395 /// XM_005269396 /// XM_005269397 /// XM_005269399 /// XM_006717548 /// XM_006717552 /// XM_006717553 /// XM_006717554 /// XM_011539126 /// XM_…	0000226 // microtubule cytoskeleton organization // not recorded /// 0008283 // cell proliferation // not recorded /// 0021987 // cerebral cortex development // not recorded /// 0022008 // neurogenesis // inferred from electronic annotation /// 0022027 // interkinetic nuclear migration // inferred from electronic annotation /// 0030953 // astral microtubule organization // inferred from electroni…	0005634 // nucleus // inferred from direct assay /// 0005654 // nucleoplasm // inferred from direct assay /// 0005730 // nucleolus // inferred from direct assay /// 0005737 // cytoplasm // not recorded /// 0005815 // microtubule organizing center // inferred from electronic annotation /// 0005856 // cytoskeleton // inferred from electronic annotation /// 0015630 // microtubule cytoskeleton // not…	0019904 // protein domain specific binding // inferred from electronic annotation /// 0035257 // nuclear hormone receptor binding // inferred from direct assay	---	0.0237163	1.57685	0.00778376	-1.83544	?	?
TBPL1	237336	208398_s_at	TBP-like 1	TBPL1	ENSG00000028839 /// OTTHUMG00000015609	9519	605521	NM_001253676 /// NM_004865	0001675 // acrosome assembly // inferred from electronic annotation /// 0006235 // dTTP biosynthetic process // inferred from electronic annotation /// 0006351 // transcription, DNA-templated // inferred from electronic annotation /// 0006352 // DNA-templated transcription, initiation // inferred from electronic annotation /// 0006355 // regulation of transcription, DNA-templated // inferred from…	0005634 // nucleus // inferred from electronic annotation /// 0005672 // transcription factor TFIIA complex // inferred from electronic annotation /// 0005737 // cytoplasm // inferred from electronic annotation	0003677 // DNA binding // inferred from electronic annotation /// 0003713 // transcription coactivator activity // traceable author statement /// 0005515 // protein binding // inferred from physical interaction	---	0.026177	3.65606	?	?	?	?
TMEM11	216821	203437_at	transmembrane protein 11	TMEM11	ENSG00000178307 /// OTTHUMG00000178971	8834	---	NM_003876 /// NR_024547	0007005 // mitochondrion organization // inferred from mutant phenotype	0005739 // mitochondrion // inferred from electronic annotation /// 0005743 // mitochondrial inner membrane // inferred from electronic annotation /// 0005887 // integral component of plasma membrane // non-traceable author statement /// 0016020 // membrane // inferred from electronic annotation /// 0016021 // integral component of membrane // inferred from electronic annotation /// 0031305 // in…	0005515 // protein binding // inferred from physical interaction	---	0.0341669	1.52646	?	?	?	?
TMEM189	407243	223186_at	transmembrane protein 189	TMEM189	ENSG00000240849 /// OTTHUMG00000152625	387521	610994	NM_001162505 /// NM_199129 /// NR_027889	0000209 // protein polyubiquitination // traceable author statement /// 0002223 // stimulatory C-type lectin receptor signaling pathway // traceable author statement /// 0002224 // toll-like receptor signaling pathway // traceable author statement /// 0002755 // MyD88-dependent toll-like receptor signaling pathway // traceable author statement /// 0006282 // regulation of DNA repair // traceable …	0000151 // ubiquitin ligase complex // inferred from direct assay /// 0005634 // nucleus // inferred from electronic annotation /// 0005634 // nucleus // traceable author statement /// 0005737 // cytoplasm // not recorded /// 0005783 // endoplasmic reticulum // inferred from electronic annotation /// 0005789 // endoplasmic reticulum membrane // inferred from electronic annotation /// 0005829 // c…	0005515 // protein binding // inferred from physical interaction /// 0031624 // ubiquitin conjugating enzyme binding // inferred from electronic annotation /// 0031625 // ubiquitin protein ligase binding // not recorded /// 0061630 // ubiquitin protein ligase activity // not recorded /// 0061631 // ubiquitin conjugating enzyme activity // inferred from electronic annotation	---	0.00677311	-1.82194	0.00427579	-1.97173	0.00230579	-1.86903
TMEM60	212090	223396_at	transmembrane protein 60	TMEM60	ENSG00000135211 /// OTTHUMG00000130689	85025	---	NM_032936	---	0016020 // membrane // inferred from electronic annotation /// 0016021 // integral component of membrane // inferred from electronic annotation	---	---	0.00480723	2.20295	?	?	?	?
TNKS	21951	202561_at	tankyrase, TRF1-interacting ankyrin-rel	TNKS	ENSG00000173273 /// OTTHUMG00000090481	8658	603303	NM_003747 /// XM_006716263 /// XM_011543845 /// XM_011543846 /// XM_011543847	0000209 // protein polyubiquitination // inferred from direct assay /// 0006471 // protein ADP-ribosylation // inferred from direct assay /// 0006810 // transport // inferred from electronic annotation /// 0007049 // cell cycle // inferred from electronic annotation /// 0007052 // mitotic spindle organization // traceable author statement /// 0007067 // mitotic nuclear division // inferred from e…	0000139 // Golgi membrane // inferred from electronic annotation /// 0000242 // pericentriolar material // traceable author statement /// 0000775 // chromosome, centromeric region // inferred from electronic annotation /// 0000781 // chromosome, telomeric region // inferred from direct assay /// 0000784 // nuclear chromosome, telomeric region // inferred from direct assay /// 0000922 // spindle p…	0003950 // NAD+ ADP-ribosyltransferase activity // inferred from direct assay /// 0003950 // NAD+ ADP-ribosyltransferase activity // traceable author statement /// 0005515 // protein binding // inferred from physical interaction /// 0008270 // zinc ion binding // inferred from direct assay /// 0016740 // transferase activity // inferred from electronic annotation /// 0016757 // transferase activi…	---	0.00667135	2.47139	?	?	?	?
TSPYL4	72480	212928_at	TSPY-like 4	TSPYL4	ENSG00000187189 /// OTTHUMG00000015429	23270	---	NM_021648	0006334 // nucleosome assembly // inferred from electronic annotation	0005634 // nucleus // inferred from electronic annotation	0005515 // protein binding // inferred from physical interaction	---	0.0222093	2.47773	0.019778	-2.08383	?	?
UBA6	231380	222601_at	ubiquitin-like modifier activating enzy	UBA6	ENSG00000033178 /// OTTHUMG00000129299	55236	611361	NM_018227 /// XM_011532082	0006464 // cellular protein modification process // inferred from electronic annotation /// 0006511 // ubiquitin-dependent protein catabolic process // inferred from mutant phenotype /// 0007612 // learning // inferred from electronic annotation /// 0007626 // locomotory behavior // inferred from electronic annotation /// 0008152 // metabolic process // inferred from electronic annotation /// 001…	0005737 // cytoplasm // inferred from direct assay /// 0005829 // cytosol // not recorded	0000166 // nucleotide binding // inferred from electronic annotation /// 0004839 // ubiquitin activating enzyme activity // inferred from electronic annotation /// 0005515 // protein binding // inferred from physical interaction /// 0005524 // ATP binding // inferred from electronic annotation /// 0008641 // small protein activating enzyme activity // inferred from electronic annotation /// 00168…	---	0.0189453	1.50044	?	?	?	?
UBE2G2	22213	232755_at	ubiquitin conjugating enzyme E2G 2	UBE2G2	ENSG00000184787 /// OTTHUMG00000089179	7327	603124	NM_001202489 /// NM_003343 /// NM_182688	0006511 // ubiquitin-dependent protein catabolic process // traceable author statement /// 0016567 // protein ubiquitination // inferred from electronic annotation /// 0018279 // protein N-linked glycosylation via asparagine // inferred from mutant phenotype /// 0030433 // ER-associated ubiquitin-dependent protein catabolic process // inferred from mutant phenotype /// 0035458 // cellular respons…	0005737 // cytoplasm // not recorded /// 0005783 // endoplasmic reticulum // not recorded /// 0005829 // cytosol // inferred from direct assay	0000166 // nucleotide binding // inferred from electronic annotation /// 0004842 // ubiquitin-protein transferase activity // inferred from direct assay /// 0005515 // protein binding // inferred from physical interaction /// 0005524 // ATP binding // inferred from electronic annotation /// 0016740 // transferase activity // inferred from electronic annotation /// 0031625 // ubiquitin protein lig…	---	0.0136732	-1.6013	?	?	?	?
UBE2L3	22195	200683_s_at	ubiquitin conjugating enzyme E2L 3	UBE2L3	ENSG00000185651 /// OTTHUMG00000150823	7332	603721	NM_001256355 /// NM_001256356 /// NM_003347 /// NM_198157 /// NR_028436 /// NR_046082	0000209 // protein polyubiquitination // inferred from direct assay /// 0006351 // transcription, DNA-templated // inferred from electronic annotation /// 0006355 // regulation of transcription, DNA-templated // inferred from direct assay /// 0006355 // regulation of transcription, DNA-templated // inferred from mutant phenotype /// 0006464 // cellular protein modification process // traceable au…	0000151 // ubiquitin ligase complex // traceable author statement /// 0005634 // nucleus // inferred from direct assay /// 0005737 // cytoplasm // inferred from direct assay /// 0070062 // extracellular exosome // inferred from direct assay	0000166 // nucleotide binding // inferred from electronic annotation /// 0003713 // transcription coactivator activity // inferred from direct assay /// 0004842 // ubiquitin-protein transferase activity // inferred from direct assay /// 0004842 // ubiquitin-protein transferase activity // inferred from mutant phenotype /// 0004842 // ubiquitin-protein transferase activity // traceable author stat…	---	0.0162565	2.38085	?	?	?	?
UBE2W	66799	222657_s_at	ubiquitin-conjugating enzyme E2W (putat	UBE2W	ENSG00000104343 /// OTTHUMG00000164517	55284	614277	NM_001001481 /// NM_001001482 /// NM_001271015 /// NM_018299 /// NR_073119 /// NR_073120 /// NR_073121	0006281 // DNA repair // inferred from electronic annotation /// 0006513 // protein monoubiquitination // inferred from direct assay /// 0006513 // protein monoubiquitination // inferred from mutant phenotype /// 0006515 // misfolded or incompletely synthesized protein catabolic process // inferred from sequence or structural similarity /// 0006974 // cellular response to DNA damage stimulus // i…	0005634 // nucleus // not recorded /// 0005737 // cytoplasm // not recorded /// 0016020 // membrane // inferred from electronic annotation /// 0016021 // integral component of membrane // inferred from electronic annotation	0000166 // nucleotide binding // inferred from electronic annotation /// 0004842 // ubiquitin-protein transferase activity // inferred from direct assay /// 0004842 // ubiquitin-protein transferase activity // inferred from mutant phenotype /// 0005515 // protein binding // inferred from physical interaction /// 0005524 // ATP binding // inferred from electronic annotation /// 0016740 // transfer…	---	0.0369764	1.54971	?	?	?	?
UBR2	224826	212760_at	ubiquitin protein ligase E3 component n	UBR2	ENSG00000024048 /// OTTHUMG00000014703	23304	609134	NM_001184801 /// NM_015255 /// XM_005248965 /// XM_005248966 /// XM_011514438 /// XM_011514439 /// XM_011514440 /// XM_011514441 /// XM_011514442	0006342 // chromatin silencing // not recorded /// 0006342 // chromatin silencing // inferred from sequence or structural similarity /// 0006511 // ubiquitin-dependent protein catabolic process // inferred from electronic annotation /// 0007141 // male meiosis I // inferred from electronic annotation /// 0007283 // spermatogenesis // inferred from electronic annotation /// 0008152 // metabolic pr…	0000151 // ubiquitin ligase complex // not recorded /// 0000785 // chromatin // inferred from electronic annotation /// 0005634 // nucleus // inferred from electronic annotation /// 0005654 // nucleoplasm // inferred from direct assay /// 0005737 // cytoplasm // not recorded /// 0005886 // plasma membrane // inferred from direct assay	0004842 // ubiquitin-protein transferase activity // inferred from electronic annotation /// 0005515 // protein binding // inferred from physical interaction /// 0008270 // zinc ion binding // inferred from electronic annotation /// 0016874 // ligase activity // inferred from electronic annotation /// 0046872 // metal ion binding // inferred from electronic annotation /// 0061630 // ubiquitin pro…	---	0.00052438	3.7382	?	?	?	?
UQCRQ	22272	201568_at	ubiquinol-cytochrome c reductase comple	UQCRQ	ENSG00000164405 /// OTTHUMG00000059836	27089	612080 /// 615159	NM_014402	0021539 // subthalamus development // inferred from electronic annotation /// 0021548 // pons development // inferred from electronic annotation /// 0021680 // cerebellar Purkinje cell layer development // inferred from electronic annotation /// 0021766 // hippocampus development // inferred from electronic annotation /// 0021794 // thalamus development // inferred from electronic annotation /// …	0005739 // mitochondrion // inferred from direct assay /// 0005743 // mitochondrial inner membrane // traceable author statement /// 0016020 // membrane // inferred from electronic annotation /// 0070469 // respiratory chain // inferred from electronic annotation	0008121 // ubiquinol-cytochrome-c reductase activity // inferred from electronic annotation	Electron_Transport_Chain // GenMAPP	0.0160445	4.17618	0.00647434	-2.47247	?	?
URI1	19777	214173_x_at	URI1, prefoldin-like chaperone	URI1	ENSG00000105176 /// OTTHUMG00000177923	8725	603494	NM_001252641 /// NM_003796 /// NM_134447 /// NR_045557 /// XM_005259362 /// XM_005259363 /// XM_011527435	0000122 // negative regulation of transcription from RNA polymerase II promoter // inferred from direct assay /// 0001558 // regulation of cell growth // inferred from direct assay /// 0006351 // transcription, DNA-templated // inferred from electronic annotation /// 0006355 // regulation of transcription, DNA-templated // inferred from electronic annotation /// 0006357 // regulation of transcrip…	0005634 // nucleus // inferred from direct assay /// 0005665 // DNA-directed RNA polymerase II, core complex // inferred from direct assay /// 0005737 // cytoplasm // inferred from direct assay /// 0005739 // mitochondrion // inferred from direct assay /// 0030425 // dendrite // inferred from electronic annotation /// 0042995 // cell projection // inferred from electronic annotation /// 0043231 /…	0001106 // RNA polymerase II transcription corepressor activity // inferred from direct assay /// 0001106 // RNA polymerase II transcription corepressor activity // inferred from mutant phenotype /// 0003682 // chromatin binding // inferred from direct assay /// 0004864 // protein phosphatase inhibitor activity // inferred from electronic annotation /// 0005515 // protein binding // inferred from…	---	0.0341758	2.33407	?	?	0.0259654	1.58182
USP6NL	98910	204761_at	USP6 N-terminal like	USP6NL	ENSG00000148429 /// OTTHUMG00000017672	9712	605405	NM_001080491 /// NM_014688 /// NR_125732 /// XM_006717542 /// XM_011519762 /// XM_011519763 /// XM_011519764	0007030 // Golgi organization // inferred from mutant phenotype /// 0019068 // virion assembly // inferred from mutant phenotype /// 0035526 // retrograde transport, plasma membrane to Golgi // inferred from mutant phenotype /// 0043547 // positive regulation of GTPase activity // inferred from direct assay /// 0043547 // positive regulation of GTPase activity // inferred from electronic annotati…	0005794 // Golgi apparatus // inferred from electronic annotation /// 0005886 // plasma membrane // inferred from direct assay /// 0016023 // cytoplasmic membrane-bounded vesicle // inferred from electronic annotation /// 0031410 // cytoplasmic vesicle // inferred from direct assay	0005096 // GTPase activator activity // inferred from direct assay /// 0017137 // Rab GTPase binding // inferred from physical interaction	---	0.0344468	1.70706	?	?	?	?
VLDLR	22359	209822_s_at	very low density lipoprotein receptor	VLDLR	ENSG00000147852 /// OTTHUMG00000019447	7436	192977 /// 224050	NM_001018056 /// NM_003383 /// XM_011518029	0000122 // negative regulation of transcription from RNA polymerase II promoter // inferred from sequence or structural similarity /// 0001666 // response to hypoxia // inferred from electronic annotation /// 0006629 // lipid metabolic process // inferred from electronic annotation /// 0006810 // transport // inferred from electronic annotation /// 0006869 // lipid transport // inferred from elec…	0005615 // extracellular space // inferred from electronic annotation /// 0005634 // nucleus // inferred from electronic annotation /// 0005886 // plasma membrane // traceable author statement /// 0005905 // coated pit // inferred from electronic annotation /// 0009986 // cell surface // inferred from electronic annotation /// 0016020 // membrane // inferred from direct assay /// 0016021 // integ…	0001948 // glycoprotein binding // inferred from physical interaction /// 0005041 // low-density lipoprotein receptor activity // traceable author statement /// 0005509 // calcium ion binding // inferred from electronic annotation /// 0005515 // protein binding // inferred from physical interaction /// 0030229 // very-low-density lipoprotein particle receptor activity // inferred from direct assa…	---	0.00446377	6.47461	0.0190006	-1.84869	?	?
WARS2	70560	222734_at	tryptophanyl tRNA synthetase 2, mitocho	WARS2	ENSG00000116874 /// OTTHUMG00000012335	10352	604733	NM_015836 /// NM_201263 /// XM_005270350 /// XM_006710283 /// XM_011540493 /// XM_011540494 /// XM_011540495	0001570 // vasculogenesis // inferred from electronic annotation /// 0006412 // translation // inferred from electronic annotation /// 0006418 // tRNA aminoacylation for protein translation // traceable author statement /// 0006436 // tryptophanyl-tRNA aminoacylation // inferred from electronic annotation /// 0010467 // gene expression // traceable author statement	0005737 // cytoplasm // inferred from electronic annotation /// 0005739 // mitochondrion // inferred from electronic annotation /// 0005759 // mitochondrial matrix // traceable author statement	0000166 // nucleotide binding // inferred from electronic annotation /// 0004812 // aminoacyl-tRNA ligase activity // inferred from electronic annotation /// 0004830 // tryptophan-tRNA ligase activity // inferred from electronic annotation /// 0005524 // ATP binding // inferred from electronic annotation /// 0016874 // ligase activity // inferred from electronic annotation	TRNA-CHARGING-PWY // HumanCyc	0.0442625	1.67629	?	?	?	?
WLS	68151	228950_s_at	wntless Wnt ligand secretion mediator	WLS	ENSG00000116729 /// OTTHUMG00000009153	79971	611514	NM_001002292 /// NM_001193334 /// NM_024911 /// XM_011542191 /// XM_011542192	0001707 // mesoderm formation // inferred from electronic annotation /// 0006351 // transcription, DNA-templated // inferred from electronic annotation /// 0006355 // regulation of transcription, DNA-templated // inferred from electronic annotation /// 0006886 // intracellular protein transport // inferred from mutant phenotype /// 0007165 // signal transduction // inferred from electronic annota…	0000139 // Golgi membrane // traceable author statement /// 0005634 // nucleus // inferred from electronic annotation /// 0005654 // nucleoplasm // inferred from direct assay /// 0005737 // cytoplasm // inferred from electronic annotation /// 0005769 // early endosome // inferred from direct assay /// 0005794 // Golgi apparatus // inferred from direct assay /// 0005802 // trans-Golgi network // i…	0003677 // DNA binding // inferred from electronic annotation /// 0004871 // signal transducer activity // inferred from sequence or structural similarity /// 0005515 // protein binding // inferred from physical interaction /// 0017147 // Wnt-protein binding // inferred from sequence or structural similarity /// 0031852 // mu-type opioid receptor binding // inferred from electronic annotation	---	0.036147	2.20697	?	?	?	?
XPOT	73192	227117_at	exportin, tRNA	XPOT	ENSG00000184575 /// OTTHUMG00000168794	11260	603180	NM_007235 /// XM_011537823 /// XR_944484	0006409 // tRNA export from nucleus // inferred from direct assay /// 0006810 // transport // inferred from electronic annotation /// 0006886 // intracellular protein transport // inferred from electronic annotation /// 0008033 // tRNA processing // traceable author statement /// 0010467 // gene expression // traceable author statement /// 0071528 // tRNA re-export from nucleus // not recorded	0005622 // intracellular // inferred from electronic annotation /// 0005634 // nucleus // inferred from electronic annotation /// 0005643 // nuclear pore // inferred from direct assay /// 0005654 // nucleoplasm // inferred from direct assay /// 0005654 // nucleoplasm // traceable author statement /// 0005737 // cytoplasm // inferred from direct assay /// 0005829 // cytosol // traceable author sta…	0000049 // tRNA binding // inferred from direct assay /// 0003723 // RNA binding // inferred from electronic annotation /// 0005488 // binding // inferred from electronic annotation /// 0008536 // Ran GTPase binding // not recorded /// 0015932 // nucleobase-containing compound transmembrane transporter activity // not recorded	---	0.0154326	1.59777	?	?	?	?
YLPM1	56531	212787_at	YLP motif containing 1	YLPM1	ENSG00000119596 /// OTTHUMG00000172503	56252	---	NM_019589 /// XM_005267860 /// XM_011536966 /// XM_011536967 /// XR_943494	0000122 // negative regulation of transcription from RNA polymerase II promoter // inferred from electronic annotation /// 0006351 // transcription, DNA-templated // inferred from electronic annotation /// 0006355 // regulation of transcription, DNA-templated // inferred from electronic annotation /// 0032204 // regulation of telomere maintenance // inferred from electronic annotation	0005634 // nucleus // inferred from direct assay /// 0005654 // nucleoplasm // inferred from direct assay /// 0005737 // cytoplasm // inferred from direct assay /// 0016607 // nuclear speck // inferred from electronic annotation	0001078 // transcriptional repressor activity, RNA polymerase II core promoter proximal region sequence-specific binding // inferred from electronic annotation /// 0005515 // protein binding // inferred from physical interaction /// 0044822 // poly(A) RNA binding // inferred from direct assay	---	0.042704	1.56217	?	?	?	?
YPEL5	383295	222408_s_at	yippee like 5	YPEL5	ENSG00000119801 /// OTTHUMG00000097839	51646	609726	NM_001127399 /// NM_001127400 /// NM_001127401 /// NM_016061	---	---	---	---	0.00398831	5.19272	0.0248862	-1.62576	?	?
YWHAG	22628	222985_at	tyrosine 3-monooxygenase/tryptophan 5-m	YWHAG	ENSG00000170027 /// OTTHUMG00000022862	7532	605356	NM_012479	0000086 // G2/M transition of mitotic cell cycle // traceable author statement /// 0000278 // mitotic cell cycle // traceable author statement /// 0006367 // transcription initiation from RNA polymerase II promoter // traceable author statement /// 0006469 // negative regulation of protein kinase activity // non-traceable author statement /// 0006605 // protein targeting // inferred from electron…	0005737 // cytoplasm // inferred from electronic annotation /// 0005829 // cytosol // traceable author statement /// 0005925 // focal adhesion // inferred from direct assay /// 0016020 // membrane // inferred from direct assay /// 0030659 // cytoplasmic vesicle membrane // traceable author statement /// 0043209 // myelin sheath // inferred from electronic annotation /// 0070062 // extracellular e…	0005080 // protein kinase C binding // inferred from physical interaction /// 0005159 // insulin-like growth factor receptor binding // inferred from physical interaction /// 0005515 // protein binding // inferred from physical interaction /// 0008426 // protein kinase C inhibitor activity // non-traceable author statement /// 0019904 // protein domain specific binding // inferred from electronic…	---	0.00490523	3.34654	0.010116	-1.62818	?	?
YWHAZ	22631	200640_at	tyrosine 3-monooxygenase/tryptophan 5-m	YWHAZ	ENSG00000164924 /// OTTHUMG00000134291	7534	601288	NM_001135699 /// NM_001135700 /// NM_001135701 /// NM_001135702 /// NM_003406 /// NM_145690 /// XM_005251061 /// XM_005251062 /// XM_005251063 /// XM_011517289 /// XM_011517290	0002553 // histamine secretion by mast cell // inferred from electronic annotation /// 0006367 // transcription initiation from RNA polymerase II promoter // traceable author statement /// 0006605 // protein targeting // inferred from electronic annotation /// 0006626 // protein targeting to mitochondrion // inferred from electronic annotation /// 0006915 // apoptotic process // traceable author …	0005615 // extracellular space // inferred from direct assay /// 0005634 // nucleus // inferred from direct assay /// 0005654 // nucleoplasm // traceable author statement /// 0005737 // cytoplasm // traceable author statement /// 0005739 // mitochondrion // inferred from electronic annotation /// 0005829 // cytosol // traceable author statement /// 0005925 // focal adhesion // inferred from direc…	0004497 // monooxygenase activity // inferred from electronic annotation /// 0005515 // protein binding // inferred from physical interaction /// 0008134 // transcription factor binding // inferred from physical interaction /// 0016301 // kinase activity // inferred from electronic annotation /// 0019901 // protein kinase binding // inferred from physical interaction /// 0019904 // protein domain…	LIPASYN-PWY // HumanCyc	0.00676264	4.52717	0.003902	-3.37163	?	?
ZBTB38	245007	225512_at	zinc finger and BTB domain containing 3	ZBTB38	ENSG00000177311 /// OTTHUMG00000160128	253461	612218	NM_001080412 /// NM_152535 /// XM_005247256 /// XM_005247257 /// XM_005247258 /// XM_005247261 /// XM_006713559 /// XM_011512607 /// XM_011512608 /// XM_011512609 /// XM_011512610 /// XM_011512611	0006275 // regulation of DNA replication // inferred from mutant phenotype /// 0006351 // transcription, DNA-templated // inferred from electronic annotation /// 0006355 // regulation of transcription, DNA-templated // inferred from electronic annotation /// 0006974 // cellular response to DNA damage stimulus // inferred from mutant phenotype /// 0045892 // negative regulation of transcription, D…	0005634 // nucleus // inferred from direct assay /// 0005634 // nucleus // inferred from sequence or structural similarity /// 0005694 // chromosome // inferred from electronic annotation /// 0072562 // blood microparticle // inferred from direct assay	0003676 // nucleic acid binding // inferred from electronic annotation /// 0003677 // DNA binding // inferred from electronic annotation /// 0003700 // transcription factor activity, sequence-specific DNA binding // inferred from sequence or structural similarity /// 0005515 // protein binding // inferred from physical interaction /// 0008327 // methyl-CpG binding // inferred from direct assay //…	---	0.00359749	3.54701	0.00121506	-2.51993	0.0336836	-1.79631
ZC3HAV1	78781	225634_at	zinc finger CCCH-type, antiviral 1	ZC3HAV1	ENSG00000105939 /// OTTHUMG00000157471	56829	607312	NM_020119 /// NM_024625 /// XM_005250501 /// XM_011516412	0002376 // immune system process // inferred from electronic annotation /// 0008152 // metabolic process // inferred from electronic annotation /// 0009615 // response to virus // inferred from direct assay /// 0032481 // positive regulation of type I interferon production // inferred from electronic annotation /// 0032727 // positive regulation of interferon-alpha production // inferred from dir…	0005634 // nucleus // inferred from electronic annotation /// 0005737 // cytoplasm // inferred from direct assay /// 0005764 // lysosome // inferred from electronic annotation /// 0005770 // late endosome // inferred from electronic annotation /// 0005794 // Golgi apparatus // inferred from direct assay	0003723 // RNA binding // inferred from electronic annotation /// 0003950 // NAD+ ADP-ribosyltransferase activity // inferred from electronic annotation /// 0005515 // protein binding // inferred from physical interaction /// 0044822 // poly(A) RNA binding // inferred from direct assay /// 0046872 // metal ion binding // inferred from electronic annotation	---	0.0345353	2.46777	?	?	?	?
ZFC3H1	216345	213065_at	zinc finger, C3H1-type containing	ZFC3H1	ENSG00000133858 /// OTTHUMG00000169545	196441	---	NM_144982	0006396 // RNA processing // inferred from electronic annotation	0005615 // extracellular space // inferred from direct assay /// 0005622 // intracellular // inferred from electronic annotation	0005515 // protein binding // inferred from physical interaction /// 0044822 // poly(A) RNA binding // inferred from direct assay /// 0046872 // metal ion binding // inferred from electronic annotation	---	0.0260122	4.29278	?	?	?	?
ZNF184	193452	213452_at	zinc finger protein 184	ZNF184	ENSG00000096654 /// OTTHUMG00000014478	7738	602277	NM_007149 /// XM_005249379 /// XM_005249380 /// XM_011514860 /// XM_011514861	0006351 // transcription, DNA-templated // inferred from electronic annotation /// 0006355 // regulation of transcription, DNA-templated // inferred from electronic annotation	0005622 // intracellular // inferred from electronic annotation /// 0005634 // nucleus // inferred from electronic annotation	0003676 // nucleic acid binding // inferred from electronic annotation /// 0003677 // DNA binding // inferred from electronic annotation /// 0008270 // zinc ion binding // non-traceable author statement /// 0046872 // metal ion binding // inferred from electronic annotation	---	0.00912529	1.69525	?	?	?	?
ZNHIT3	448850	212544_at	zinc finger, HIT-type containing 3	ZNHIT3	ENSG00000273611 /// ENSG00000278574 /// OTTHUMG00000188436 /// OTTHUMG00000191224	9326	604500	NM_001033577 /// NM_001281432 /// NM_001281433 /// NM_001281434 /// NM_004773 /// NR_104009 /// NR_104010 /// NR_104011	0006355 // regulation of transcription, DNA-templated // traceable author statement	0005622 // intracellular // non-traceable author statement	0005515 // protein binding // inferred from physical interaction /// 0046872 // metal ion binding // inferred from electronic annotation /// 0046966 // thyroid hormone receptor binding // traceable author statement	---	0.00199561	4.81078	?	?	?	?
