# Supplementary material for: Mutation in FBXO32 causes dilated cardiomyopathy through up-regulation of ER-stress mediated apoptosis
Source: Commun Biol. 2021 Jul 16;4:884. doi: 10.1038/s42003-021-02391-9 (PMC8285540; doi:10.1038/s42003-021-02391-9)
Supplement: Supplementary file 7 — Supplementary Data 4 [file 42003_2021_2391_MOESM7_ESM.xls]

## Sheet: Networks_overlapping_111genes.t
Â© 2000-2019 QIAGEN. All rights reserved.
ID	Molecules in Network	Score	Focus Molecules	Top Diseases and Functions
1	ACOT2,Actin,AFF1,Ampa Receptor,ARL6IP5,CaMKII,CG,CLCN3,cytochrome C,Dynein,EPS8,ERK1/2,FActin,Filamin,FLNC,FSH,GHITM,GOLIM4,GPX4,INSR,ITGB5,Lh,LMBRD1,mediator,PAFAH1B2,PAX8,POP5,PTPase,PTPN2,PTPN21,RELN,RSBN1,tyrosine kinase,VLDLR,ZFC3H1	42	21	[Developmental Disorder, Hereditary Disorder, Neurological Disease]
2	14-3-3,Akt,CAMK2D,caspase,CAV1,Collagen type I (complex),collagen type i (family),DDR2,DNAJA3,EIF5,Hsp27,Hsp70,Hsp90,HTRA1,ICK,ID1,Mek,Mlc,MORC3,NGF,nicotinic acetylcholine receptor,Nos,PP1 protein complex group,PP2A,Ppp2c,Rap1,RBM39,RNase A,SAMD4A,SRSF1,TBPL1,TNKS,URI1,YLPM1,ZBTB38	34	18	[Cell Signaling, Gene Expression, Protein Synthesis]
3	26s Proteasome,CD74,CXADR,EIF2S2,EIF4A,EIF4G2,GOT,GPAT3,growth factor receptor,HFE,IFN Beta,Ige,Igm,Ikb,JAK1/2,JAK2,KDM6B,NCK,NFkB (complex),PI3K (family),PI3K p85,PLC gamma,PPP1R15B,PSMC2,PTK,Rxr,SQSTM1,UBA6,UBE2,UBE2G2,UBE2L3,UBE2W,Ubiquitin,USP6NL,ZC3HAV1	32	17	[Infectious Diseases, Organismal Survival, Protein Synthesis]
4	ABRAXAS1,ARL14EP,ARMH3,CCP110,CDC123,CNOT1,COL11A1,EIF5,ESR2,FAM102B,HDL-cholesterol,HECTD4,LEPROTL1,LMNA,LSM14A,MTFR1L,NSUN5,PTGIS,RALGAPB,RAP1GAP2,RCL1,RHOF,Rnr,SAMD4A,SNN,SNRK,SPATA2L,TMEM11,TMEM189,TMEM60,TRIM25,XPO1,XPOT,YPEL5,ZNHIT3	32	17	[Cell Signaling, Cellular Assembly and Organization, DNA Replication, Recombination, and Repair]
5	AMPK,Ap1,CD3,Collagen(s),Creb,EPRS,ERK,Focal adhesion kinase,Growth hormone,hemoglobin,Histone h4,IARS,IgG,IL1,LARS,MAP2K1/2,MAP3K20,MARS,ME1,NDFIP2,p85 (pik3r),PI3K (complex),RAS,RPL13A,RPL7,Sfk,Shc,Sos,SRC (family),STAT5a/b,TACC2,TCR,Tgf beta,YWHAZ,ZNF184	20	12	[Developmental Disorder, Protein Synthesis, RNA Post-Transcriptional Modification]
6	BDNF,Calmodulin,Ck2,CYB5R1,cytokine,DGKH,estrogen receptor,Fibrinogen,Gsk3,Histone h3,HSPA5,IL12 (family),Immunoglobulin,Insulin,Interferon alpha,Jnk,Mapk,MECOM,MHC Class II (complex),Mmp,MTORC1,NAAA,P38 MAPK,PALMD,Pka,Pkc(s),PNRC2,Proinsulin,Rac,RNA polymerase II,SNRK,UQCRQ,Vegf,WLS,YWHAG	20	12	[Digestive System Development and Function, Nervous System Development and Function, Neurological Disease]
7	AKT1,CD40LG,CLDN2,CLUH,CSF2RA,DPF2,EDEM3,Eif2,EIF5,FADS3,FAM129A,FOS,G protein alpha,GAST,GNG11,GNG5,GNG7,Gpcr,GRK3,HSPB1,IL3,Il3r,LPAR4,NAP1L3,NARS,NFU1,NOSTRIN,P2RY2,PDC,SCG5,SIK1/SIK1B,SMARCA4,STAT,TSPYL4,ZFAT	16	10	[Cellular Development, Hematological System Development and Function, Hematopoiesis]
8	ALDH18A1,ALDH7A1,ANKLE2,APP,BTBD2,BTF3L4,CKAP2,CLCC1,CUL3,DCTN1,DUT,DYNC1LI2,Dynein,DYNLRB1,DYNLT3,EIF5A2,MBD4,METTL15,NAA11,NAALADL2,NDUFA5,PGAM1,PLEKHO2,PWP1,RGS5,SLC41A3,SNX33,TTLL7,UBR2,USE1,WARS2,WDR34,WDR60,YTHDC2,ZBTB10	12	8	[Connective Tissue Disorders, Developmental Disorder, Hereditary Disorder]
