# Supplementary material for: Mutation in FBXO32 causes dilated cardiomyopathy through up-regulation of ER-stress mediated apoptosis
Source: Commun Biol. 2021 Jul 16;4:884. doi: 10.1038/s42003-021-02391-9 (PMC8285540; doi:10.1038/s42003-021-02391-9)
Supplement: Supplementary file 8 — Supplementary Data 5 [file 42003_2021_2391_MOESM8_ESM.xls]

## Sheet: Fig.2b
	Protein	Sample	Normalized to GAPDH	Average	SEM
	eIF2a phos/total	Con1	1.29167	1.53118	0.413095
		Con2	0.966165
		Con3	2.33571
		FDC1	0.286119
		FDC2	0.380795
		IDC1	0.709581	0.814044	0.257748
		IDC2	1.29151
		IDC3	1.00797
		IDC4	0.247113
	GRP78	Con1	1.22137	1.1572	0.0864044
		Con2	0.986159
		Con3	1.26407
		FDC1	0.680934
		FDC2	0.53012
		IDC1	0.686327	0.874276	0.125605
		IDC2	1.07746
		IDC3	1.0473
		IDC4	0.686016
	XBP1s/u	Con1	1.45509	1.35595	0.104792
		Con2	1.46629
		Con3	1.14646
		FDC1	0.615385
		FDC2	0.611842
		IDC1	0.925714	1.09679	0.0882105
		IDC2	1.01005
		IDC3	1.22778
		IDC4	1.2236
	ATF4	Con1	0	0	0
		Con2	0
		Con3	0
		FDC1	0.571984
		FDC2	0.771084
		IDC1	0.731903	0.618561	0.0532951
		IDC2	0.651408
		IDC3	0.523649
		IDC4	0.567282
	ATF3	Con1	0.40458	0.396538	0.0609389
		Con2	0.287197
		Con3	0.497835
		FDC1	0.474708
		FDC2	0.445783
		IDC1	0.214477	0.256334	0.0315779
		IDC2	0.330986
		IDC3	0.263514
		IDC4	0.216359
	ATf6c/Full	Con1	1.11111	1.18783	0.246317
		Con2	1.64762
		Con3	0.804762
		FDC1	0.0506757
		FDC2	0.0673401
		IDC1	0.654362	1.75822	0.666901
		IDC2	0.873913
		IDC3	2.86614
		IDC4	2.63846
	Gadd34	Con1	0	0
		Con2	0
		Con3	0
		FDC1	0.649805
		FDC2	0.634538
		IDC1	0	0
		IDC2	0
		IDC3	0
		IDC4	0
	CHOP	Con1	0.164122	0.312351	0.101465
		Con2	0.266436
		Con3	0.506494
		FDC1	1.11284
		FDC2	1.33333
		IDC1	0.128686	0.255337	0.0619218
		IDC2	0.359155
		IDC3	0.327703
		IDC4	0.205805
	PERK(phosl)/total	Con1	1.69565	1.34784	0.205262
		Con2	1.36279
		Con3	0.985075
		FDC1	1.10132
		FDC2	1.6125
		IDC1	1.13469	1.59364	0.267737
		IDC2	1.35606
		IDC3	2.20219
		IDC4	1.68163

## Sheet: Fig.3b
	Protein	Sample	Normalized to GAPDH	average	SEM
	PARP1c	Cont1	0	0
		Cont2	0
		Cont3	0
		FDC1	1.61803
		FDC2	1.68695
		IDC1	0	0
		IDC2	0
		IDC3	0
		IDC4	0
	BCL-2	Cont1	1.31727	1.25723	0.0558419
		Cont2	1.30876
		Cont3	1.14566
		FDC1	0.384288
		FDC2	0
		IDC1	0.905794	0.905338	0.304648
		IDC2	1.60611
		IDC3	0.776479
		IDC4	0.332967
	caspase 3-cleaved/Total	Cont1	0	0.0134337	0.0134337
		Cont2	0.0403011
		Cont3	0
		FDC1	0.404091
		FDC2	1.39988
		IDC1	0	0
		IDC2	0
		IDC3	0
		IDC4	0
	BIMEL	Cont1	0	0	0
		Cont2	0
		Cont3	0
		FDC1	0.74914
		FDC2	0.916886
		IDC1	0	0.3295	0.380474
		IDC2	0
		IDC3	0
		IDC4	1.318
	BIMs	Cont1	0	0.122869	0.062142
		Cont2	0.168108
		Cont3	0.200499
		FDC1	0.349845
		FDC2	0.378514
		IDC1	0	0.34547	0.176118
		IDC2	0.179604
		IDC3	0.629118
		IDC4	0.573157

## Sheet: Fig.4a
	Gene	FDC/IDC (Fold)	p value
	ATF2	3.9984	0.00492744
	AURKA	8.71887	0.00188921
	HDAC11	2.99318	0.0263498
	KAT5	4.75019	0.00951213
	KDM4A	3.99894	0.00155207
	PAK1	2.58083	0.0430461
	RNF20	2.11525	0.0457007
	UBE2A	22.0823	7.1671e-05
	USP21	3.52204	0.00544721
	USP22	30.2445	0.0016735

## Sheet: Fig.4c
	ATF2 protein expression
	Sample	normalized to GAPDH	Average	SEM
	control1	0.206867	0.22999	0.0723641
	control2	0.117824
	control3	0.36528
	FDC1	0.625543
	FDC2	0.613511
	IDC1	0.234984	0.218049	0.0492413
	IDC2	0.123072
	IDC3	0.290513
	IDC4	0.223628

## Sheet: Fig.4e
	ATF2 protein expression normalized to GAPDH (Fold change)
	Sample	Exp.01	Exp.02	Exp.03	Exp.04	Exp.05	Average	SEM	Two-tailed unpaired Student t-test
	Untransfected	0.64	0.66	0.56	0.73	0.17	0.552	0.0992673
	FBXO32-WT	0.12	0.47	0.19	0.25	0.3	0.266	0.0592115	0.0202318
	FBXO32-Mutant	0.52	0.98	1.07	0.7	0.38	0.73	0.131453

## Sheet: Fig.6a
		Cell death apoptosis normalized to Untransfected cells (fold change)
		Sample	Exp.01	Exp.02	Exp.03	Exp.04	Exp.05	Exp.06	Exp.07	Average	SEM	One-tailed unpaired Student t-test
		FBXO32-WT	1.02	1.02	1.14	1.03	1.09	1.33	1.85	1.21143	0.13514	0.0273671
		FBXO32-Mutant	1.12	1.63	1.16	1.33	1.64	1.75	2.26	1.55571	0.177367

## Sheet: Fig.6e
			Expression normalized to GAPDH
	Protein	Sample	Exp.01	Exp.02	Exp.03	Exp.04	Exp.05	Exp.06	average	SEM	Two-tailed unpaired Student t-test
	CHOP	Untransfected	0.188437	1.01927	1.01678	0.487925	0.609605	0.848618	0.695106	0.146843	0.0326807
		FBXO32-Mutant	3.1271	2.28425	1.75411	0.980928	0.836646	1.35422	1.72288	0.387802
		FBXO32-WT	0.559275	1.32094	0.901555	0.689468	0.860003	1.02973	0.893494	0.119295
	BIMEL	Untransfected	0.131082	1.16762	0.856939	1.00646	0.829127	0.851422	0.80711	0.158954	0.0441235
		FBXO32-Mutant	3.31393	1.75364	1.90868	1.02973	1.67444	0.86547	1.75765	0.388721
		FBXO32-WT	0.786481	1.05502	0.952106	0.671532	0.663137	0.819634	0.824651	0.0693766
	GRP78	Untransfected	0.203552	0.575346	0.576215	0.155879	0.768187	1.00027	0.546575	0.145185	0.0569664
		FBXO32-Mutant	1.11872	0.62135	0.488467	1.3817	0.571029	1.26359	0.907476	0.175152
		FBXO32-WT	0.370868	0.505235	0.448886	0.94504	1.28563	1.51074	0.8444	0.213964
	PARP1c	Untransfected	0.289271	0.597197	0.514955	0.552795	1.09672	1.53776	0.764783	0.206807	0.0969524
		FBXO32-Mutant	0.89734	0.415603	0.470875	2.17068	1.80988	2.02264	1.29784	0.356201
		FBXO32-WT	1.01279	0.392945	0.0942516	1.3422	2.35861	1.7274	1.1547	0.376164
	GADD34	Untransfected	0.611986	0.627278	0.610152	0.363847	1.63784	1.05501	0.817686	0.20558	0.178607
		FBXO32-Mutant	0.906546	0.500983	0.239643	2.09981	1.21262	2.16482	1.1874	0.35982
		FBXO32-WT	0.655285	0.305109	0.143354	0.459396	1.13617	1.84267	0.756997	0.282993
	Caspase3 Cleaved/Full	Untransfected	0.818642	1.16461	1.0987	0.811894	0.331646	0.524445	0.791655	0.143877	0.101991
		FBXO32-Mutant	2.99369	1.36533	3.26555	0.413913	0.973064	0.358557	1.56168	0.569341
		FBXO32-WT	3.21172	2.02117	1.43504	1.07775	1.48847	0.15151	1.56428	0.455099

## Sheet: Fig.S4
			mRNA expression of ATF2
		Sample	dCt	dCt-average	ddCt	2^ddCt
		Control1	6.27229	6.19746	0	1
		Control1
		Control1
		Control2	6.752
		Control2
		Control2
		Control3	5.56811
		Control3
		Control3
		FDC1	4.25665		-1.94082	3.83923
		FDC1
		FDC1
		FDC2	4.80267		-1.3948	2.62952
		FDC2
		FDC2
		IDC1	4.7953	4.52416	-1.40217	2.64299
		IDC1
		IDC1
		IDC2	5.16017		-1.0373	2.05238
		IDC2
		IDC2
		IDC3	3.61703		-2.58044	5.98122
		IDC3
		IDC3
